# Supplementary material for: Inflammatory responses following CRISPR modification of the nuclear localisation sequence in endogenous interleukin-1 alpha
Source: Dis Model Mech. 2026 Apr 13;19(4):dmm052705. doi: 10.1242/dmm.052705 (PMC13133774; doi:10.1242/dmm.052705)
Supplement: Dataset 1. RNAseq Flu experiment differential expression raw data [file dmm-19-052705-Dataset1.xlsx]

## Sheet: Results
													Raw count															Normalised count
geneID	gene_name	chromosome	annotation_source	feature_type	genomic_start location	genomic_end_location	genomic_strand	gene_type	ensembl_gene_id	external_gene_name	description	entrezgene_id	mNLS het uninfect 1	mNLS het uninfect 2	mNLS het uninfect 3	WT IAV 1	WT IAV 2	WT IAV 3	WT IAV 4	WT IAV 5	WT IAV 6	mNLS IAV 1	mNLS IAV 2	mNLS IAV 3	mNLS IAV 4	mNLS IAV 5	mNLS IAV 6	mNLS het uninfect 1_normalised	mNLS het uninfect 2_normalised	mNLS het uninfect 3_normalised	WT IAV 1_normalised	WT IAV 2_normalised	WT IAV 3_normalised	WT IAV 4_normalised	WT IAV 5_normalised	WT IAV 6_normalised	mNLS IAV 1_normalised	mNLS IAV 2_normalised	mNLS IAV 3_normalised	mNLS IAV 4_normalised	mNLS IAV 5_normalised	mNLS IAV 6_normalised	IL1a_Mnls_Het_Uninfected_mean	IL1a_mNLS_HOM_Infected_mean	WT_Infected_mean	baseMean_WT_Infected_vs_IL1a_Mnls_Het_Uninfected	log2FoldChange_WT_Infected_vs_IL1a_Mnls_Het_Uninfected	pvalue_WT_Infected_vs_IL1a_Mnls_Het_Uninfected	padj_WT_Infected_vs_IL1a_Mnls_Het_Uninfected
ENSMUSG00000102693.2	4933401J01Rik	chr1	HAVANA	gene	3143476	3144545	+	TEC	ENSMUSG00000102693	4933401J01Rik	RIKEN cDNA 4933401J01 gene [Source:MGI Symbol;Acc:MGI:1918292]	NA	0	0	0	0	0	0	0	0	0	0	0	0	0	0	0	0	0	0	0	0	0	0	0	0	0	0	0	0	0	0	0	0	0	0	NA	NA	NA
ENSMUSG00000064842.3	Gm26206	chr1	ENSEMBL	gene	3172239	3172348	+	snRNA	ENSMUSG00000064842	Gm26206	predicted gene, 26206 [Source:MGI Symbol;Acc:MGI:5455983]	115487594	0	0	0	0	0	0	0	0	0	0	0	0	0	0	0	0	0	0	0	0	0	0	0	0	0	0	0	0	0	0	0	0	0	0	NA	NA	NA
ENSMUSG00000051951.6	Xkr4	chr1	HAVANA	gene	3276124	3741721	-	protein_coding	ENSMUSG00000051951	Xkr4	X-linked Kx blood group related 4 [Source:MGI Symbol;Acc:MGI:3528744]	497097	20	16	8	4	11	0	6	2	8	3	3	18	0	4	6	17.7529	16.0854	7.94883	4.01646	8.8521	0	6.37554	2.61211	6.75451	3.36358	3.51158	17.1047	0	3.50503	5.88402	13.929	5.56149	4.76845	6.91778	-1.52899	0.0645071	0.107032
ENSMUSG00000102851.2	Gm18956	chr1	HAVANA	gene	3322980	3323459	+	processed_pseudogene	ENSMUSG00000102851	Gm18956	predicted gene, 18956 [Source:MGI Symbol;Acc:MGI:5011141]	NA	0	0	0	0	0	0	0	0	0	0	0	0	0	0	0	0	0	0	0	0	0	0	0	0	0	0	0	0	0	0	0	0	0	0	NA	NA	NA
ENSMUSG00000103377.2	Gm37180	chr1	HAVANA	gene	3435954	3438772	-	TEC	ENSMUSG00000103377	Gm37180	predicted gene, 37180 [Source:MGI Symbol;Acc:MGI:5610408]	NA	0	0	0	0	0	0	0	0	0	0	0	0	0	0	0	0	0	0	0	0	0	0	0	0	0	0	0	0	0	0	0	0	0	0	NA	NA	NA
ENSMUSG00000104017.2	Gm37363	chr1	HAVANA	gene	3445779	3448011	-	TEC	ENSMUSG00000104017	Gm37363	predicted gene, 37363 [Source:MGI Symbol;Acc:MGI:5610591]	NA	0	0	0	0	0	0	0	1	0	0	0	0	0	0	0	0	0	0	0	0	0	0	1.30606	0	0	0	0	0	0	0	0	0	0.217676	0.0870704	0.510491	0.903396	NA
ENSMUSG00000103025.2	Gm37686	chr1	HAVANA	gene	3535200	3537508	-	TEC	ENSMUSG00000103025	Gm37686	predicted gene, 37686 [Source:MGI Symbol;Acc:MGI:5610914]	NA	0	0	0	0	0	0	0	0	0	0	0	0	0	0	0	0	0	0	0	0	0	0	0	0	0	0	0	0	0	0	0	0	0	0	NA	NA	NA
ENSMUSG00000089699.2	Gm1992	chr1	HAVANA	gene	3536810	3583776	+	lncRNA	ENSMUSG00000089699	Gm1992	predicted gene 1992 [Source:MGI Symbol;Acc:MGI:3780162]	NA	0	0	0	0	0	0	0	0	0	0	0	0	0	0	0	0	0	0	0	0	0	0	0	0	0	0	0	0	0	0	0	0	0	0	NA	NA	NA
ENSMUSG00000103201.2	Gm37329	chr1	HAVANA	gene	3582674	3584730	-	TEC	ENSMUSG00000103201	Gm37329	predicted gene, 37329 [Source:MGI Symbol;Acc:MGI:5610557]	NA	0	0	0	0	0	0	0	0	0	0	0	0	0	0	0	0	0	0	0	0	0	0	0	0	0	0	0	0	0	0	0	0	0	0	NA	NA	NA
ENSMUSG00000103147.2	Gm7341	chr1	HAVANA	gene	3602018	3602943	+	processed_pseudogene	ENSMUSG00000103147	Gm7341	predicted gene 7341 [Source:MGI Symbol;Acc:MGI:3648497]	NA	1	0	0	1	0	0	0	0	0	0	0	0	1	0	0	0.887643	0	0	1.00412	0	0	0	0	0	0	0	0	0.971828	0	0	0.295881	0.161971	0.167353	0.190906	-0.451272	0.913827	NA
ENSMUSG00000103161.2	Gm38148	chr1	HAVANA	gene	3663115	3666126	-	TEC	ENSMUSG00000103161	Gm38148	predicted gene, 38148 [Source:MGI Symbol;Acc:MGI:5611376]	NA	0	0	0	0	0	0	0	0	0	0	0	0	0	0	0	0	0	0	0	0	0	0	0	0	0	0	0	0	0	0	0	0	0	0	NA	NA	NA
ENSMUSG00000102331.2	Gm19938	chr1	HAVANA	gene	3717532	3729127	-	lncRNA	ENSMUSG00000102331	Gm19938	predicted gene, 19938 [Source:MGI Symbol;Acc:MGI:5012123]	NA	0	0	0	0	1	0	0	0	0	1	0	0	0	0	0	0	0	0	0	0.804736	0	0	0	0	1.12119	0	0	0	0	0	0	0.186866	0.134123	0.128395	0.510485	0.903398	NA
ENSMUSG00000102348.2	Gm10568	chr1	HAVANA	gene	3750378	3752011	+	TEC	ENSMUSG00000102348	Gm10568	predicted gene 10568 [Source:MGI Symbol;Acc:MGI:3642703]	NA	0	0	0	0	0	0	0	0	0	0	0	0	0	0	0	0	0	0	0	0	0	0	0	0	0	0	0	0	0	0	0	0	0	0	NA	NA	NA
ENSMUSG00000102592.2	Gm38385	chr1	HAVANA	gene	3822233	3824583	+	TEC	ENSMUSG00000102592	Gm38385	predicted gene, 38385 [Source:MGI Symbol;Acc:MGI:5611613]	NA	0	0	0	0	0	0	0	0	0	0	0	0	0	0	0	0	0	0	0	0	0	0	0	0	0	0	0	0	0	0	0	0	0	0	NA	NA	NA
ENSMUSG00000088333.4	Gm27396	chr1	ENSEMBL	gene	3854099	3854156	-	snRNA	ENSMUSG00000088333	Gm27396	predicted gene, 27396 [Source:MGI Symbol;Acc:MGI:5530778]	NA	0	0	0	0	0	0	0	0	0	0	0	0	0	0	0	0	0	0	0	0	0	0	0	0	0	0	0	0	0	0	0	0	0	0	NA	NA	NA
ENSMUSG00000102343.2	Gm37381	chr1	HAVANA	gene	3975962	4056438	-	lncRNA	ENSMUSG00000102343	Gm37381	predicted gene, 37381 [Source:MGI Symbol;Acc:MGI:5610609]	NA	0	0	0	1	0	0	0	0	0	0	0	0	0	0	0	0	0	0	1.00412	0	0	0	0	0	0	0	0	0	0	0	0	0	0.167353	0.0669411	0.510491	0.903396	NA
ENSMUSG00000025900.14	Rp1	chr1	HAVANA	gene	4069780	4479464	-	protein_coding	ENSMUSG00000025900	Rp1	retinitis pigmentosa 1 (human) [Source:MGI Symbol;Acc:MGI:1341105]	19888	554	427	308	59	130	110	109	38	83	93	102	85	122	186	76	491.754	429.279	306.03	59.2429	104.616	103.316	115.822	49.6301	70.078	104.271	119.394	80.7723	118.563	162.984	74.5309	409.021	110.086	83.7842	159.352	-2.28324	1.89248e-15	3.41929e-14
ENSMUSG00000102948.2	Gm6101	chr1	HAVANA	gene	4326457	4330742	-	processed_pseudogene	ENSMUSG00000102948	Gm6101	predicted gene 6101 [Source:MGI Symbol;Acc:MGI:3644986]	NA	0	0	0	0	0	0	0	0	0	2	0	0	1	0	0	0	0	0	0	0	0	0	0	0	2.24239	0	0	0.971828	0	0	0	0.535703	0	0.214281	0.029583	0.994388	NA
ENSMUSG00000104123.2	Gm37483	chr1	HAVANA	gene	4433569	4435052	-	TEC	ENSMUSG00000104123	Gm37483	predicted gene, 37483 [Source:MGI Symbol;Acc:MGI:5610711]	NA	0	0	0	0	0	0	0	0	0	0	0	0	0	0	0	0	0	0	0	0	0	0	0	0	0	0	0	0	0	0	0	0	0	0	NA	NA	NA
ENSMUSG00000025902.14	Sox17	chr1	HAVANA	gene	4561154	4567577	-	protein_coding	ENSMUSG00000025902	Sox17	SRY (sex determining region Y)-box 17 [Source:MGI Symbol;Acc:MGI:107543]	20671	1015	1100	983	571	564	893	671	444	698	431	496	789	629	614	419	900.957	1105.87	976.712	573.35	453.871	838.741	712.998	579.889	589.331	483.235	580.581	749.757	611.28	538.023	410.9	994.513	562.296	624.697	673.7	-0.670977	0.000731081	0.00188295
ENSMUSG00000104238.2	Gm37587	chr1	HAVANA	gene	4566774	4569781	+	lncRNA	ENSMUSG00000104238	Gm37587	predicted gene, 37587 [Source:MGI Symbol;Acc:MGI:5610815]	NA	5	9	0	0	2	0	1	2	0	0	0	0	1	0	3	4.43821	9.04803	0	0	1.60947	0	1.06259	2.61211	0	0	0	0	0.971828	0	2.94201	4.49541	0.652306	0.880696	1.51228	-2.40529	0.139104	0.207915
ENSMUSG00000102269.2	Gm7357	chr1	HAVANA	gene	4593128	4596960	+	processed_pseudogene	ENSMUSG00000102269	Gm7357	predicted gene 7357 [Source:MGI Symbol;Acc:MGI:3643257]	NA	28	18	10	3	3	9	0	1	2	11	7	3	2	6	0	24.854	18.0961	9.93604	3.01235	2.41421	8.45316	0	1.30606	1.68863	12.3331	8.19368	2.85079	1.94366	5.25755	0	17.6287	5.09647	2.8124	6.68929	-2.62791	0.00183653	0.0043891
ENSMUSG00000118917.1	Gm22307	chr1	ENSEMBL	gene	4599240	4599346	+	snRNA	ENSMUSG00000118917	Gm22307	predicted gene, 22307 [Source:MGI Symbol;Acc:MGI:5452084]	115487712	4	5	1	0	0	1	0	0	0	1	0	0	2	0	1	3.55057	5.02668	0.993604	0	0	0.93924	0	0	0	1.12119	0	0	1.94366	0	0.980669	3.19029	0.674253	0.15654	0.970374	-3.66413	0.0194192	0.0370092
ENSMUSG00000103003.2	Gm38076	chr1	HAVANA	gene	4605060	4605509	-	processed_pseudogene	ENSMUSG00000103003	Gm38076	predicted gene, 38076 [Source:MGI Symbol;Acc:MGI:5611304]	NA	0	0	0	0	0	0	0	0	0	0	0	0	0	0	0	0	0	0	0	0	0	0	0	0	0	0	0	0	0	0	0	0	0	0	NA	NA	NA
ENSMUSG00000104328.2	Gm37323	chr1	HAVANA	gene	4653352	4656475	-	lncRNA	ENSMUSG00000104328	Gm37323	predicted gene, 37323 [Source:MGI Symbol;Acc:MGI:5610551]	NA	1	0	0	0	0	0	1	0	0	0	0	0	0	0	0	0.887643	0	0	0	0	0	1.06259	0	0	0	0	0	0	0	0	0.295881	0	0.177098	0.130016	-0.451266	0.914558	NA
ENSMUSG00000102735.2	Gm7369	chr1	HAVANA	gene	4680694	4681629	+	processed_pseudogene	ENSMUSG00000102735	Gm7369	predicted gene 7369 [Source:MGI Symbol;Acc:MGI:3643485]	NA	1	0	0	0	0	0	0	0	0	0	0	0	0	0	0	0.887643	0	0	0	0	0	0	0	0	0	0	0	0	0	0	0.295881	0	0	0.0591762	-0.932156	0.824606	NA
ENSMUSG00000098104.2	Gm6085	chr1	HAVANA	gene	4758157	4759626	-	processed_pseudogene	ENSMUSG00000098104	Gm6085	predicted gene 6085 [Source:MGI Symbol;Acc:MGI:3646770]	NA	8	7	5	14	14	15	8	7	2	5	26	10	22	13	20	7.10114	7.03735	4.96802	14.0576	11.2663	14.0886	8.50072	9.14239	1.68863	5.60597	30.4337	9.50262	21.3802	11.3914	19.6134	6.36884	16.3212	9.79071	11.7185	0.614288	0.316954	0.412888
ENSMUSG00000102175.2	Gm6119	chr1	HAVANA	gene	4762442	4763647	-	processed_pseudogene	ENSMUSG00000102175	Gm6119	predicted gene 6119 [Source:MGI Symbol;Acc:MGI:3644547]	NA	1	1	0	0	0	0	0	0	1	0	0	0	1	0	2	0.887643	1.00534	0	0	0	0	0	0	0.844313	0	0	0	0.971828	0	1.96134	0.630993	0.488861	0.140719	0.378031	-1.33031	0.600683	NA
ENSMUSG00002075947.1	Gm56275	chr1	ENSEMBL	gene	4793500	4793602	-	snRNA	ENSMUSG00002075947	Gm56275	predicted gene, 56275 [Source:MGI Symbol;Acc:MGI:6849008]	NA	0	0	0	0	0	0	0	0	0	0	0	0	0	0	0	0	0	0	0	0	0	0	0	0	0	0	0	0	0	0	0	0	0	0	NA	NA	NA
ENSMUSG00000103265.2	Gm2053	chr1	HAVANA	gene	4805269	4805899	-	processed_pseudogene	ENSMUSG00000103265	Gm2053	predicted gene 2053 [Source:MGI Symbol;Acc:MGI:3780221]	NA	0	0	0	0	0	0	0	0	0	0	0	0	0	0	0	0	0	0	0	0	0	0	0	0	0	0	0	0	0	0	0	0	0	0	NA	NA	NA
ENSMUSG00000103922.2	Gm6123	chr1	HAVANA	gene	4841354	4842422	+	processed_pseudogene	ENSMUSG00000103922	Gm6123	predicted gene 6123 [Source:MGI Symbol;Acc:MGI:3647047]	NA	3	2	1	5	2	2	3	1	3	5	3	5	3	6	2	2.66293	2.01067	0.993604	5.02058	1.60947	1.87848	3.18777	1.30606	2.53294	5.60597	3.51158	4.75131	2.91549	5.25755	1.96134	1.88907	4.00054	2.58922	3.01372	0.44061	0.605156	0.6915
ENSMUSG00000033845.14	Mrpl15	chr1	HAVANA	gene	4843429	4855962	-	protein_coding	ENSMUSG00000033845	Mrpl15	mitochondrial ribosomal protein L15 [Source:MGI Symbol;Acc:MGI:1351639]	27395	551	538	538	929	1759	1181	1594	1510	2076	1346	1175	1272	1074	1100	1725	489.091	540.871	534.559	932.824	1415.53	1109.24	1693.77	1972.14	1752.79	1509.13	1375.37	1208.73	1043.74	963.884	1691.65	521.507	1298.75	1479.38	1215.56	1.50403	6.50242e-11	6.1208e-10
ENSMUSG00000102275.2	Gm37144	chr1	HAVANA	gene	4848286	4849435	-	TEC	ENSMUSG00000102275	Gm37144	predicted gene, 37144 [Source:MGI Symbol;Acc:MGI:5610372]	NA	4	2	2	5	1	0	0	0	1	3	1	0	7	0	3	3.55057	2.01067	1.98721	5.02058	0.804736	0	0	0	0.844313	3.36358	1.17053	0	6.8028	0	2.94201	2.51615	2.37982	1.1116	1.8998	-1.16842	0.389575	0.487533
ENSMUSG00000120403.1	A930006A01Rik	chr1	HAVANA	gene	4855991	4857360	+	lncRNA	ENSMUSG00000120403	A930006A01Rik	RIKEN cDNA A930006A01 gene [Source:MGI Symbol;Acc:MGI:1925192]	NA	1	0	0	4	1	4	1	0	2	0	2	3	1	2	1	0.887643	0	0	4.01646	0.804736	3.75696	1.06259	0	1.68863	0	2.34105	2.85079	0.971828	1.75252	0.980669	0.295881	1.48281	1.88823	1.40759	2.47734	0.102627	0.159936
ENSMUSG00000025903.15	Lypla1	chr1	HAVANA	gene	4878011	4918633	+	protein_coding	ENSMUSG00000025903	Lypla1	lysophospholipase 1 [Source:MGI Symbol;Acc:MGI:1344588]	18777	871	787	730	986	2000	1226	1433	1344	1255	913	1061	1208	1173	1242	1433	773.137	791.2	725.331	990.059	1609.47	1151.51	1522.69	1755.34	1059.61	1023.65	1241.93	1147.92	1139.95	1088.31	1405.3	763.222	1174.51	1348.11	1161.69	0.820152	5.34354e-06	2.05634e-05
ENSMUSG00000104217.2	Gm37988	chr1	HAVANA	gene	4878115	4956993	+	protein_coding	ENSMUSG00000104217	Gm37988	predicted gene, 37988 [Source:MGI Symbol;Acc:MGI:5611216]	NA	0	0	0	0	0	0	0	0	0	0	0	0	0	0	0	0	0	0	0	0	0	0	0	0	0	0	0	0	0	0	0	0	0	0	NA	NA	NA
ENSMUSG00000033813.16	Tcea1	chr1	HAVANA	gene	4928037	4968132	+	protein_coding	ENSMUSG00000033813	Tcea1	transcription elongation factor A (SII) 1 [Source:MGI Symbol;Acc:MGI:1196624]	21399	775	674	721	961	1513	1110	1406	1218	1650	1189	1032	1204	1179	1191	1721	687.923	677.597	716.388	964.956	1217.57	1042.56	1494	1590.78	1393.12	1333.1	1207.98	1144.12	1145.79	1043.62	1687.73	693.969	1260.39	1283.83	1156.48	0.886972	7.78415e-07	3.45556e-06
ENSMUSG00000062588.5	Gm6104	chr1	HAVANA	gene	4950272	4950874	-	processed_pseudogene	ENSMUSG00000062588	Gm6104	predicted gene 6104 [Source:MGI Symbol;Acc:MGI:3648587]	NA	6	0	0	0	1	1	0	3	3	4	2	3	3	3	2	5.32586	0	0	0	0.804736	0.93924	0	3.91817	2.53294	4.48478	2.34105	2.85079	2.91549	2.62877	1.96134	1.77529	2.8637	1.36585	2.04688	-0.472612	0.689256	0.762929
ENSMUSG00000103280.2	Gm37277	chr1	HAVANA	gene	4975974	4977084	-	TEC	ENSMUSG00000103280	Gm37277	predicted gene, 37277 [Source:MGI Symbol;Acc:MGI:5610505]	NA	3	0	0	4	0	0	0	0	0	0	0	0	0	3	0	2.66293	0	0	4.01646	0	0	0	0	0	0	0	0	0	2.62877	0	0.887643	0.438129	0.669411	0.620544	-0.420783	0.901268	NA
ENSMUSG00000002459.18	Rgs20	chr1	HAVANA	gene	4979799	5140508	-	protein_coding	ENSMUSG00000002459	Rgs20	regulator of G-protein signaling 20 [Source:MGI Symbol;Acc:MGI:1929866]	58175	6	10	5	3	5	5	0	0	2	3	2	4	2	4	0	5.32586	10.0534	4.96802	3.01235	4.02368	4.6962	0	0	1.68863	3.36358	2.34105	3.80105	1.94366	3.50503	0	6.78241	2.4924	2.23681	3.24816	-1.534	0.0604146	0.101108
ENSMUSG00000091305.2	Gm17100	chr1	HAVANA	gene	4997251	4997522	-	processed_pseudogene	ENSMUSG00000091305	Gm17100	predicted gene 17100 [Source:MGI Symbol;Acc:MGI:4937927]	NA	0	0	0	1	0	0	0	0	0	0	0	0	0	0	0	0	0	0	1.00412	0	0	0	0	0	0	0	0	0	0	0	0	0	0.167353	0.0669411	0.510491	0.903396	NA
ENSMUSG00000102653.2	Gm37079	chr1	HAVANA	gene	5008799	5010933	-	TEC	ENSMUSG00000102653	Gm37079	predicted gene, 37079 [Source:MGI Symbol;Acc:MGI:5610307]	NA	0	0	0	0	0	0	0	0	0	0	0	0	0	0	0	0	0	0	0	0	0	0	0	0	0	0	0	0	0	0	0	0	0	0	NA	NA	NA
ENSMUSG00000085623.2	Gm16041	chr1	HAVANA	gene	5041080	5047043	+	lncRNA	ENSMUSG00000085623	Gm16041	predicted gene 16041 [Source:MGI Symbol;Acc:MGI:3801909]	NA	0	0	0	0	0	0	0	0	0	0	0	0	0	0	0	0	0	0	0	0	0	0	0	0	0	0	0	0	0	0	0	0	0	0	NA	NA	NA
ENSMUSG00000091665.2	Gm17101	chr1	HAVANA	gene	5133283	5134870	+	processed_pseudogene	ENSMUSG00000091665	Gm17101	predicted gene 17101 [Source:MGI Symbol;Acc:MGI:4937928]	NA	0	0	0	0	0	0	0	0	0	0	0	0	0	0	0	0	0	0	0	0	0	0	0	0	0	0	0	0	0	0	0	0	0	0	NA	NA	NA
ENSMUSG00000033793.13	Atp6v1h	chr1	HAVANA	gene	5140241	5232752	+	protein_coding	ENSMUSG00000033793	Atp6v1h	ATPase, H+ transporting, lysosomal V1 subunit H [Source:MGI Symbol;Acc:MGI:1914864]	108664	1583	1273	1440	1686	2059	1905	2167	2207	3146	1790	1484	1841	1812	1998	2428	1405.14	1279.79	1430.79	1692.94	1656.95	1789.25	2302.63	2882.47	2656.21	2006.94	1737.06	1749.43	1760.95	1750.76	2381.07	1371.91	1897.7	2163.41	1898.83	0.656664	0.000395622	0.00107188
ENSMUSG00000104352.2	Gm7182	chr1	HAVANA	gene	5346329	5347560	-	processed_pseudogene	ENSMUSG00000104352	Gm7182	predicted gene 7182 [Source:MGI Symbol;Acc:MGI:3644877]	NA	0	0	0	0	0	0	0	0	0	0	0	0	0	0	0	0	0	0	0	0	0	0	0	0	0	0	0	0	0	0	0	0	0	0	NA	NA	NA
ENSMUSG00000104046.2	Gm37567	chr1	HAVANA	gene	5377962	5380240	+	TEC	ENSMUSG00000104046	Gm37567	predicted gene, 37567 [Source:MGI Symbol;Acc:MGI:5610795]	NA	0	0	0	0	0	0	0	0	2	0	0	0	0	0	0	0	0	0	0	0	0	0	0	1.68863	0	0	0	0	0	0	0	0	0.281438	0.112575	0.99138	0.813661	NA
ENSMUSG00000102907.2	Gm38264	chr1	HAVANA	gene	5473770	5475801	+	TEC	ENSMUSG00000102907	Gm38264	predicted gene, 38264 [Source:MGI Symbol;Acc:MGI:5611492]	NA	0	0	0	0	0	0	0	0	0	0	0	0	0	0	0	0	0	0	0	0	0	0	0	0	0	0	0	0	0	0	0	0	0	0	NA	NA	NA
ENSMUSG00000025905.15	Oprk1	chr1	HAVANA	gene	5658689	5676354	+	protein_coding	ENSMUSG00000025905	Oprk1	opioid receptor, kappa 1 [Source:MGI Symbol;Acc:MGI:97439]	18387	0	0	0	0	0	0	0	0	0	0	0	0	0	0	0	0	0	0	0	0	0	0	0	0	0	0	0	0	0	0	0	0	0	0	NA	NA	NA
ENSMUSG00000103936.2	Gm36965	chr1	HAVANA	gene	5688060	5688453	-	processed_pseudogene	ENSMUSG00000103936	Gm36965	predicted gene, 36965 [Source:MGI Symbol;Acc:MGI:5610193]	NA	0	0	0	0	0	0	0	0	0	0	0	0	0	0	0	0	0	0	0	0	0	0	0	0	0	0	0	0	0	0	0	0	0	0	NA	NA	NA
ENSMUSG00002076544.1	Gm56304	chr1	ENSEMBL	gene	5714868	5714968	-	miRNA	ENSMUSG00002076544	Gm56304	predicted gene, 56304 [Source:MGI Symbol;Acc:MGI:6849066]	NA	0	0	0	0	0	0	0	0	0	0	0	0	0	0	0	0	0	0	0	0	0	0	0	0	0	0	0	0	0	0	0	0	0	0	NA	NA	NA
ENSMUSG00000103519.2	Gm37429	chr1	HAVANA	gene	5913097	5914895	-	TEC	ENSMUSG00000103519	Gm37429	predicted gene, 37429 [Source:MGI Symbol;Acc:MGI:5610657]	NA	0	0	0	0	0	0	0	0	0	0	0	0	0	0	0	0	0	0	0	0	0	0	0	0	0	0	0	0	0	0	0	0	0	0	NA	NA	NA
ENSMUSG00000033774.5	Npbwr1	chr1	HAVANA	gene	5983926	5987617	-	protein_coding	ENSMUSG00000033774	Npbwr1	neuropeptides B/W receptor 1 [Source:MGI Symbol;Acc:MGI:891989]	226304	0	0	1	2	0	3	1	3	4	1	0	0	1	0	0	0	0	0.993604	2.00823	0	2.81772	1.06259	3.91817	3.37725	1.12119	0	0	0.971828	0	0	0.331201	0.348837	2.19733	1.08471	2.65443	0.108831	0.168113
ENSMUSG00000103090.2	Gm19214	chr1	HAVANA	gene	6119187	6120269	-	processed_pseudogene	ENSMUSG00000103090	Gm19214	predicted gene, 19214 [Source:MGI Symbol;Acc:MGI:5011399]	NA	0	0	0	0	0	0	0	0	0	0	0	0	0	0	0	0	0	0	0	0	0	0	0	0	0	0	0	0	0	0	0	0	0	0	NA	NA	NA
ENSMUSG00000090031.4	4732440D04Rik	chr1	HAVANA	gene	6234353	6285517	-	lncRNA	ENSMUSG00000090031	4732440D04Rik	RIKEN cDNA 4732440D04 gene [Source:MGI Symbol;Acc:MGI:3604103]	NA	27	45	37	29	49	40	34	44	54	38	41	40	50	38	55	23.9664	45.2401	36.7633	29.1194	39.4321	37.5696	36.1281	57.4665	45.5929	42.6054	47.9916	38.0105	48.5914	33.2978	53.9368	35.3233	44.0722	40.8847	41.0475	0.209874	0.437295	0.535274
ENSMUSG00000025907.15	Rb1cc1	chr1	HAVANA	gene	6276421	6346872	+	protein_coding	ENSMUSG00000025907	Rb1cc1	RB1-inducible coiled-coil 1 [Source:MGI Symbol;Acc:MGI:1341850]	12421	2124	1664	1831	1049	1445	1308	1050	851	1260	875	877	1164	1166	1169	1095	1885.35	1672.88	1819.29	1053.32	1162.84	1228.53	1115.72	1111.45	1063.83	981.045	1026.55	1106.11	1133.15	1024.35	1073.83	1792.51	1057.51	1122.62	1230.55	-0.675121	5.57478e-18	1.27513e-16
ENSMUSG00000087247.4	Alkal1	chr1	HAVANA	gene	6429442	6464955	+	protein_coding	ENSMUSG00000087247	Alkal1	ALK and LTK ligand 1 [Source:MGI Symbol;Acc:MGI:3645495]	620393	13	17	15	21	14	23	39	7	18	32	6	39	40	33	7	11.5394	17.0907	14.9041	21.0864	11.2663	21.6025	41.441	9.14239	15.1976	35.8782	7.02316	37.0602	38.8731	28.9165	6.86469	14.5114	25.7693	19.9561	21.1924	0.460928	0.424594	0.522349
ENSMUSG00000103355.2	Gm2147	chr1	HAVANA	gene	6450618	6451256	+	processed_pseudogene	ENSMUSG00000103355	Gm2147	predicted gene 2147 [Source:MGI Symbol;Acc:MGI:3780316]	NA	0	0	0	2	0	0	0	0	0	0	1	0	1	0	0	0	0	0	2.00823	0	0	0	0	0	0	1.17053	0	0.971828	0	0	0	0.357059	0.334705	0.276706	0.99138	0.794744	NA
ENSMUSG00000102706.2	Gm7417	chr1	HAVANA	gene	6452858	6453330	-	processed_pseudogene	ENSMUSG00000102706	Gm7417	predicted gene 7417 [Source:MGI Symbol;Acc:MGI:3647903]	NA	0	1	0	0	0	0	0	0	0	0	0	0	0	0	0	0	1.00534	0	0	0	0	0	0	0	0	0	0	0	0	0	0.335112	0	0	0.0670224	-0.932156	0.824606	NA
ENSMUSG00000103845.2	Gm19026	chr1	HAVANA	gene	6499879	6511520	-	processed_pseudogene	ENSMUSG00000103845	Gm19026	predicted gene, 19026 [Source:MGI Symbol;Acc:MGI:5011211]	NA	0	0	0	0	0	0	0	0	0	0	0	0	0	0	0	0	0	0	0	0	0	0	0	0	0	0	0	0	0	0	0	0	0	0	NA	NA	NA
ENSMUSG00000033740.18	St18	chr1	HAVANA	gene	6557455	6931164	+	protein_coding	ENSMUSG00000033740	St18	suppression of tumorigenicity 18 [Source:MGI Symbol;Acc:MGI:2446700]	240690	0	1	4	1	7	15	10	5	6	4	4	3	2	4	1	0	1.00534	3.97441	1.00412	5.63315	14.0886	10.6259	6.53028	5.06588	4.48478	4.6821	2.85079	1.94366	3.50503	0.980669	1.65992	3.0745	7.15799	4.42498	2.13837	0.0209534	0.0396089
ENSMUSG00000103329.3	Gm42492	chr1	HAVANA	gene	6931461	6934375	-	TEC	ENSMUSG00000103329	Gm42492	predicted gene 42492 [Source:MGI Symbol;Acc:MGI:5662629]	NA	0	0	0	0	0	0	0	0	0	0	0	0	0	0	0	0	0	0	0	0	0	0	0	0	0	0	0	0	0	0	0	0	0	0	NA	NA	NA
ENSMUSG00000104385.2	Gm7449	chr1	HAVANA	gene	6980784	6981446	+	processed_pseudogene	ENSMUSG00000104385	Gm7449	predicted gene 7449 [Source:MGI Symbol;Acc:MGI:3647895]	NA	0	1	0	4	0	0	0	2	0	0	5	0	0	1	0	0	1.00534	0	4.01646	0	0	0	2.61211	0	0	5.85263	0	0	0.876258	0	0.335112	1.12148	1.10476	0.95752	1.65222	0.522664	0.616438
ENSMUSG00000102135.2	Gm37108	chr1	HAVANA	gene	6986783	6993812	+	processed_pseudogene	ENSMUSG00000102135	Gm37108	predicted gene, 37108 [Source:MGI Symbol;Acc:MGI:5610336]	NA	9	1	2	10	10	4	6	5	5	12	4	2	10	3	6	7.98878	1.00534	1.98721	10.0412	8.04736	3.75696	6.37554	6.53028	4.22157	13.4543	4.6821	1.90052	9.71828	2.62877	5.88402	3.66044	6.37801	6.49548	5.88148	0.793823	0.284696	0.378364
ENSMUSG00000103282.2	Gm37275	chr1	HAVANA	gene	6999983	7000012	+	processed_pseudogene	ENSMUSG00000103282	Gm37275	predicted gene, 37275 [Source:MGI Symbol;Acc:MGI:5610503]	NA	0	0	0	0	0	0	0	0	0	0	0	0	0	0	0	0	0	0	0	0	0	0	0	0	0	0	0	0	0	0	0	0	0	0	NA	NA	NA
ENSMUSG00000102534.2	Gm37225	chr1	HAVANA	gene	7068441	7068765	+	processed_pseudogene	ENSMUSG00000102534	Gm37225	predicted gene, 37225 [Source:MGI Symbol;Acc:MGI:5610453]	NA	0	0	0	0	0	0	0	1	0	0	0	0	0	0	0	0	0	0	0	0	0	0	1.30606	0	0	0	0	0	0	0	0	0	0.217676	0.0870704	0.510491	0.903396	NA
ENSMUSG00000102213.2	Gm37489	chr1	HAVANA	gene	7083986	7084144	+	processed_pseudogene	ENSMUSG00000102213	Gm37489	predicted gene, 37489 [Source:MGI Symbol;Acc:MGI:5610717]	NA	0	0	0	0	0	0	0	0	0	0	0	0	0	0	0	0	0	0	0	0	0	0	0	0	0	0	0	0	0	0	0	0	0	0	NA	NA	NA
ENSMUSG00000103629.2	Gm5694	chr1	HAVANA	gene	7106139	7107441	+	processed_pseudogene	ENSMUSG00000103629	Gm5694	predicted gene 5694 [Source:MGI Symbol;Acc:MGI:3645764]	NA	0	0	0	0	0	0	0	0	0	0	0	0	0	0	0	0	0	0	0	0	0	0	0	0	0	0	0	0	0	0	0	0	0	0	NA	NA	NA
ENSMUSG00000120372.1	Gm57122	chr1	HAVANA	gene	7158447	7159048	-	lncRNA	ENSMUSG00000120372	Gm57122	predicted gene, 57122 [Source:MGI Symbol;Acc:MGI:7338157]	NA	0	5	0	7	1	1	2	11	3	3	0	4	1	1	15	0	5.02668	0	7.02881	0.804736	0.93924	2.12518	14.3666	2.53294	3.36358	0	3.80105	0.971828	0.876258	14.71	1.67556	3.95379	4.63292	3.7698	1.45683	0.280569	0.373798
ENSMUSG00000051285.18	Pcmtd1	chr1	HAVANA	gene	7159144	7243852	+	protein_coding	ENSMUSG00000051285	Pcmtd1	protein-L-isoaspartate (D-aspartate) O-methyltransferase domain containing 1 [Source:MGI Symbol;Acc:MGI:2441773]	319263	1978	1600	1584	1027	1086	921	771	523	1009	611	675	873	930	974	823	1755.76	1608.54	1573.87	1031.23	873.943	865.04	819.257	683.067	851.912	685.05	790.105	829.579	903.8	853.476	807.091	1646.05	811.517	854.075	995.447	-0.945435	4.60472e-15	7.98307e-14
ENSMUSG00000098201.2	Gm26983	chr1	HAVANA	gene	7206423	7206810	-	processed_pseudogene	ENSMUSG00000098201	Gm26983	predicted gene, 26983 [Source:MGI Symbol;Acc:MGI:5504098]	NA	0	1	3	1	0	2	0	1	1	1	1	0	3	0	3	0	1.00534	2.98081	1.00412	0	1.87848	0	1.30606	0.844313	1.12119	1.17053	0	2.91549	0	2.94201	1.32872	1.3582	0.838828	1.14456	-0.670848	0.643407	0.724575
ENSMUSG00000103509.2	Gm38372	chr1	HAVANA	gene	7218334	7222361	+	TEC	ENSMUSG00000103509	Gm38372	predicted gene, 38372 [Source:MGI Symbol;Acc:MGI:5611600]	NA	14	7	9	0	3	4	9	0	6	1	2	4	6	13	3	12.427	7.03735	8.94243	0	2.41421	3.75696	9.56331	0	5.06588	1.12119	2.34105	3.80105	5.83097	11.3914	2.94201	9.46893	4.57127	3.46673	5.10899	-1.43621	0.0811187	0.130576
ENSMUSG00000048538.8	Gm9826	chr1	HAVANA	gene	7247963	7249261	+	processed_pseudogene	ENSMUSG00000048538	Gm9826	predicted gene 9826 [Source:MGI Symbol;Acc:MGI:3642725]	NA	1	2	0	3	2	0	0	8	1	0	2	6	1	0	0	0.887643	2.01067	0	3.01235	1.60947	0	0	10.4484	0.844313	0	2.34105	5.70157	0.971828	0	0	0.966105	1.50241	2.65243	1.85516	1.41707	0.394985	0.49294
ENSMUSG00000103709.2	Nras-ps2	chr1	HAVANA	gene	7259966	7260143	-	processed_pseudogene	ENSMUSG00000103709	Nras-ps2	neuroblastoma ras oncogene, pseudogene 2 [Source:MGI Symbol;Acc:MGI:97378]	NA	0	0	0	0	0	0	0	0	0	0	0	0	0	0	0	0	0	0	0	0	0	0	0	0	0	0	0	0	0	0	0	0	0	0	NA	NA	NA
ENSMUSG00000077244.3	Gm23274	chr1	ENSEMBL	gene	7336027	7336156	+	snoRNA	ENSMUSG00000077244	Gm23274	predicted gene, 23274 [Source:MGI Symbol;Acc:MGI:5453051]	115485783	0	0	0	0	0	0	0	0	0	0	0	0	0	0	0	0	0	0	0	0	0	0	0	0	0	0	0	0	0	0	0	0	0	0	NA	NA	NA
ENSMUSG00000102768.2	Gm19002	chr1	HAVANA	gene	7385675	7386686	+	processed_pseudogene	ENSMUSG00000102768	Gm19002	predicted gene, 19002 [Source:MGI Symbol;Acc:MGI:5011187]	NA	0	0	0	0	0	0	0	0	0	0	0	0	0	0	0	0	0	0	0	0	0	0	0	0	0	0	0	0	0	0	0	0	0	0	NA	NA	NA
ENSMUSG00000097797.7	Gm26901	chr1	HAVANA	gene	7419630	7468093	-	lncRNA	ENSMUSG00000097797	Gm26901	predicted gene, 26901 [Source:MGI Symbol;Acc:MGI:5477395]	NA	0	0	0	2	5	3	0	7	6	2	4	3	6	5	4	0	0	0	2.00823	4.02368	2.81772	0	9.14239	5.06588	2.24239	4.6821	2.85079	5.83097	4.38129	3.92268	0	3.98504	3.84298	3.13121	4.41679	0.00129044	0.00317469
ENSMUSG00000103498.2	Gm18984	chr1	HAVANA	gene	7480903	7482217	+	processed_pseudogene	ENSMUSG00000103498	Gm18984	predicted gene, 18984 [Source:MGI Symbol;Acc:MGI:5011169]	NA	0	0	0	0	0	0	0	0	0	0	0	0	0	0	0	0	0	0	0	0	0	0	0	0	0	0	0	0	0	0	0	0	0	0	NA	NA	NA
ENSMUSG00000103067.2	Gm30414	chr1	HAVANA	gene	7568192	7588373	+	lncRNA	ENSMUSG00000103067	Gm30414	predicted gene, 30414 [Source:MGI Symbol;Acc:MGI:5589573]	NA	0	0	0	0	2	0	2	0	0	0	0	0	0	0	1	0	0	0	0	1.60947	0	2.12518	0	0	0	0	0	0	0	0.980669	0	0.163445	0.622442	0.314355	1.83124	0.620685	NA
ENSMUSG00000102320.2	Gm37791	chr1	HAVANA	gene	7661870	7662155	+	processed_pseudogene	ENSMUSG00000102320	Gm37791	predicted gene, 37791 [Source:MGI Symbol;Acc:MGI:5611019]	NA	0	0	0	0	0	0	0	0	0	0	0	0	0	0	0	0	0	0	0	0	0	0	0	0	0	0	0	0	0	0	0	0	0	0	NA	NA	NA
ENSMUSG00000104226.2	Gm7470	chr1	HAVANA	gene	7667603	7669697	+	processed_pseudogene	ENSMUSG00000104226	Gm7470	predicted gene 7470 [Source:MGI Symbol;Acc:MGI:3645544]	NA	0	0	0	0	0	0	0	0	0	0	0	0	0	0	0	0	0	0	0	0	0	0	0	0	0	0	0	0	0	0	0	0	0	0	NA	NA	NA
ENSMUSG00000103903.2	Rps2-ps2	chr1	HAVANA	gene	7734305	7735185	+	processed_pseudogene	ENSMUSG00000103903	Rps2-ps2	ribosomal protein S2, pseudogene 2 [Source:MGI Symbol;Acc:MGI:3645546]	NA	0	0	0	0	0	4	1	0	0	0	1	0	1	0	0	0	0	0	0	0	3.75696	1.06259	0	0	0	1.17053	0	0.971828	0	0	0	0.357059	0.803258	0.464127	2.18978	0.456636	NA
ENSMUSG00000103557.2	Gm38216	chr1	HAVANA	gene	7799085	7800789	-	processed_pseudogene	ENSMUSG00000103557	Gm38216	predicted gene, 38216 [Source:MGI Symbol;Acc:MGI:5611444]	NA	0	0	0	0	0	0	0	0	0	0	0	0	0	0	0	0	0	0	0	0	0	0	0	0	0	0	0	0	0	0	0	0	0	0	NA	NA	NA
ENSMUSG00000025909.17	Sntg1	chr1	HAVANA	gene	8431699	9370103	-	protein_coding	ENSMUSG00000025909	Sntg1	syntrophin, gamma 1 [Source:MGI Symbol;Acc:MGI:1918346]	71096	0	5	4	5	6	5	2	2	5	6	0	5	0	3	1	0	5.02668	3.97441	5.02058	4.82842	4.6962	2.12518	2.61211	4.22157	6.72716	0	4.75131	0	2.62877	0.980669	3.00037	2.51465	3.91734	3.17287	0.41979	0.660036	0.738165
ENSMUSG00000102647.2	Gm38024	chr1	HAVANA	gene	8521184	8523715	-	TEC	ENSMUSG00000102647	Gm38024	predicted gene, 38024 [Source:MGI Symbol;Acc:MGI:5611252]	NA	0	0	0	0	0	0	0	0	0	0	0	0	0	0	0	0	0	0	0	0	0	0	0	0	0	0	0	0	0	0	0	0	0	0	NA	NA	NA
ENSMUSG00000086235.2	Gm16284	chr1	HAVANA	gene	8538650	8539049	-	processed_pseudogene	ENSMUSG00000086235	Gm16284	predicted gene 16284 [Source:MGI Symbol;Acc:MGI:3826541]	NA	0	1	0	0	0	0	0	0	1	0	0	4	2	3	0	0	1.00534	0	0	0	0	0	0	0.844313	0	0	3.80105	1.94366	2.62877	0	0.335112	1.39558	0.140719	0.681542	-0.451278	0.851417	NA
ENSMUSG00000102253.2	Gm38259	chr1	HAVANA	gene	8598004	8601537	-	TEC	ENSMUSG00000102253	Gm38259	predicted gene, 38259 [Source:MGI Symbol;Acc:MGI:5611487]	NA	0	0	0	0	0	0	0	0	0	0	0	0	0	0	0	0	0	0	0	0	0	0	0	0	0	0	0	0	0	0	0	0	0	0	NA	NA	NA
ENSMUSG00002074990.1	Gm54704	chr1	ENSEMBL	gene	8658839	8658948	-	miRNA	ENSMUSG00002074990	Gm54704	predicted gene, 54704 [Source:MGI Symbol;Acc:MGI:6845886]	NA	0	0	0	0	0	0	0	0	0	0	0	0	0	0	0	0	0	0	0	0	0	0	0	0	0	0	0	0	0	0	0	0	0	0	NA	NA	NA
ENSMUSG00000103884.2	Gm37005	chr1	HAVANA	gene	8713920	8715083	-	TEC	ENSMUSG00000103884	Gm37005	predicted gene, 37005 [Source:MGI Symbol;Acc:MGI:5610233]	NA	0	0	0	0	0	0	0	0	0	0	0	0	0	0	0	0	0	0	0	0	0	0	0	0	0	0	0	0	0	0	0	0	0	0	NA	NA	NA
ENSMUSG00000084353.2	Gm15452	chr1	HAVANA	gene	8862147	8862386	-	processed_pseudogene	ENSMUSG00000084353	Gm15452	predicted gene 15452 [Source:MGI Symbol;Acc:MGI:3768636]	NA	0	3	0	7	8	1	2	4	6	4	4	6	1	2	5	0	3.01601	0	7.02881	6.43789	0.93924	2.12518	5.22422	5.06588	4.48478	4.6821	5.70157	0.971828	1.75252	4.90335	1.00534	3.74936	4.4702	3.48889	2.20481	0.0413674	0.0722394
ENSMUSG00000103933.2	Gm36964	chr1	HAVANA	gene	8886066	8886263	+	processed_pseudogene	ENSMUSG00000103933	Gm36964	predicted gene, 36964 [Source:MGI Symbol;Acc:MGI:5610192]	NA	10	7	5	17	16	10	22	8	20	16	18	14	13	7	24	8.87643	7.03735	4.96802	17.07	12.8758	9.3924	23.377	10.4484	16.8863	17.9391	21.0695	13.3037	12.6338	6.13381	23.5361	6.9606	15.7693	15.0083	13.7032	1.10197	0.0252184	0.0467251
ENSMUSG00002075967.1	Gm54706	chr1	ENSEMBL	gene	8886362	8886471	+	miRNA	ENSMUSG00002075967	Gm54706	predicted gene, 54706 [Source:MGI Symbol;Acc:MGI:6845890]	NA	1	1	0	1	2	1	1	2	3	0	1	0	0	2	1	0.887643	1.00534	0	1.00412	1.60947	0.93924	1.06259	2.61211	2.53294	0	1.17053	0	0	1.75252	0.980669	0.630993	0.650619	1.62675	1.03714	1.3451	0.340336	0.4372
ENSMUSG00000086195.2	Gm6152	chr1	HAVANA	gene	8926152	8926491	-	processed_pseudogene	ENSMUSG00000086195	Gm6152	predicted gene 6152 [Source:MGI Symbol;Acc:MGI:3648859]	NA	0	0	0	0	0	0	0	0	0	0	0	0	0	0	0	0	0	0	0	0	0	0	0	0	0	0	0	0	0	0	0	0	0	0	NA	NA	NA
ENSMUSG00000104504.2	Gm7445	chr1	HAVANA	gene	8926987	8927326	+	processed_pseudogene	ENSMUSG00000104504	Gm7445	predicted gene 7445 [Source:MGI Symbol;Acc:MGI:3644942]	NA	0	0	0	0	0	0	0	0	0	0	0	0	0	0	1	0	0	0	0	0	0	0	0	0	0	0	0	0	0	0.980669	0	0.163445	0	0.065378	0.0295951	0.994386	NA
ENSMUSG00000066693.3	Gm7493	chr1	HAVANA	gene	9033220	9033845	-	processed_pseudogene	ENSMUSG00000066693	Gm7493	predicted gene 7493 [Source:MGI Symbol;Acc:MGI:3643471]	NA	0	1	0	0	0	0	0	0	0	0	0	0	1	0	0	0	1.00534	0	0	0	0	0	0	0	0	0	0	0.971828	0	0	0.335112	0.161971	0	0.131811	-0.932162	0.824605	NA
ENSMUSG00000102316.2	Gm37629	chr1	HAVANA	gene	9261292	9262341	-	TEC	ENSMUSG00000102316	Gm37629	predicted gene, 37629 [Source:MGI Symbol;Acc:MGI:5610857]	NA	0	0	0	0	0	0	0	0	0	0	0	0	0	0	0	0	0	0	0	0	0	0	0	0	0	0	0	0	0	0	0	0	0	0	NA	NA	NA
ENSMUSG00000103819.2	Gm38008	chr1	HAVANA	gene	9328842	9329359	-	processed_pseudogene	ENSMUSG00000103819	Gm38008	predicted gene, 38008 [Source:MGI Symbol;Acc:MGI:5611236]	NA	0	0	0	0	0	0	1	0	0	0	0	0	0	0	0	0	0	0	0	0	0	1.06259	0	0	0	0	0	0	0	0	0	0	0.177098	0.0708394	0.510491	0.903396	NA
ENSMUSG00000102871.2	Gm37143	chr1	HAVANA	gene	9357147	9360405	+	TEC	ENSMUSG00000102871	Gm37143	predicted gene, 37143 [Source:MGI Symbol;Acc:MGI:5610371]	NA	0	0	0	0	0	0	0	0	0	0	0	0	0	0	0	0	0	0	0	0	0	0	0	0	0	0	0	0	0	0	0	0	0	0	NA	NA	NA
ENSMUSG00000101571.3	Gm6187	chr1	HAVANA	gene	9466998	9468912	-	processed_pseudogene	ENSMUSG00000101571	Gm6187	predicted gene 6187 [Source:MGI Symbol;Acc:MGI:3648954]	NA	0	0	0	1	0	0	0	0	0	0	2	0	0	0	1	0	0	0	1.00412	0	0	0	0	0	0	2.34105	0	0	0	0.980669	0	0.55362	0.167353	0.288389	0.510483	0.893009	NA
ENSMUSG00000104428.2	Gm18299	chr1	HAVANA	gene	9509966	9510601	-	processed_pseudogene	ENSMUSG00000104428	Gm18299	predicted gene, 18299 [Source:MGI Symbol;Acc:MGI:5010484]	NA	0	0	0	0	0	0	0	0	0	0	0	0	0	0	0	0	0	0	0	0	0	0	0	0	0	0	0	0	0	0	0	0	0	0	NA	NA	NA
ENSMUSG00000102272.2	Gm7512	chr1	HAVANA	gene	9520804	9521973	+	processed_pseudogene	ENSMUSG00000102272	Gm7512	predicted gene 7512 [Source:MGI Symbol;Acc:MGI:3646401]	NA	0	0	0	0	0	0	0	0	1	0	0	0	0	0	0	0	0	0	0	0	0	0	0	0.844313	0	0	0	0	0	0	0	0	0.140719	0.0562876	0.510491	0.903396	NA
ENSMUSG00000065625.3	Gm24765	chr1	ENSEMBL	gene	9528895	9528997	+	snRNA	ENSMUSG00000065625	Gm24765	predicted gene, 24765 [Source:MGI Symbol;Acc:MGI:5454542]	115487601	0	0	0	0	0	0	0	0	0	0	0	0	0	0	0	0	0	0	0	0	0	0	0	0	0	0	0	0	0	0	0	0	0	0	NA	NA	NA
ENSMUSG00000103411.2	Gm18300	chr1	HAVANA	gene	9569563	9571747	-	processed_pseudogene	ENSMUSG00000103411	Gm18300	predicted gene, 18300 [Source:MGI Symbol;Acc:MGI:5010485]	NA	0	0	0	0	0	0	0	0	0	0	0	0	0	0	0	0	0	0	0	0	0	0	0	0	0	0	0	0	0	0	0	0	0	0	NA	NA	NA
ENSMUSG00000061024.9	Rrs1	chr1	HAVANA	gene	9615633	9617680	+	protein_coding	ENSMUSG00000061024	Rrs1	ribosome biogenesis regulator 1 [Source:MGI Symbol;Acc:MGI:1929721]	59014	589	517	566	664	772	725	681	568	840	617	684	737	731	801	735	522.821	519.759	562.38	666.733	621.256	680.949	723.624	741.84	709.223	691.777	800.64	700.343	710.407	701.883	720.792	534.987	720.974	690.604	671.628	0.366499	1.65124e-05	5.79576e-05
ENSMUSG00000025911.15	Adhfe1	chr1	HAVANA	gene	9618173	9650898	+	protein_coding	ENSMUSG00000025911	Adhfe1	alcohol dehydrogenase, iron containing, 1 [Source:MGI Symbol;Acc:MGI:1923437]	76187	177	179	180	103	199	140	89	73	99	98	52	99	80	83	74	157.113	179.955	178.849	103.424	160.142	131.494	94.5705	95.3421	83.587	109.877	60.8674	94.076	77.7463	72.7294	72.5695	171.972	81.3109	111.427	111.489	-0.620686	0.00512919	0.0111476
ENSMUSG00000079671.10	2610203C22Rik	chr1	HAVANA	gene	9630705	9701406	-	lncRNA	ENSMUSG00000079671	2610203C22Rik	RIKEN cDNA 2610203C22 gene [Source:MGI Symbol;Acc:MGI:1919731]	NA	131	108	128	50	51	60	53	44	92	60	43	47	77	82	49	116.281	108.576	127.181	50.2058	41.0415	56.3544	56.3173	57.4665	77.6768	67.2716	50.3326	44.6623	74.8308	71.8532	48.0528	117.346	59.5006	56.5104	69.8736	-1.05416	2.06181e-06	8.5251e-06
ENSMUSG00000081441.4	Gm6161	chr1	HAVANA	gene	9644773	9645874	+	processed_pseudogene	ENSMUSG00000081441	Gm6161	predicted gene 6161 [Source:MGI Symbol;Acc:MGI:3644104]	NA	0	2	1	0	1	0	1	0	0	0	0	0	0	0	0	0	2.01067	0.993604	0	0.804736	0	1.06259	0	0	0	0	0	0	0	0	1.00143	0	0.311221	0.324774	-1.50395	0.608964	NA
ENSMUSG00000067879.4	Vxn	chr1	HAVANA	gene	9671424	9697368	+	protein_coding	ENSMUSG00000067879	Vxn	vexin [Source:MGI Symbol;Acc:MGI:1924232]	76982	0	5	1	0	6	1	1	0	0	0	2	0	1	0	0	0	5.02668	0.993604	0	4.82842	0.93924	1.06259	0	0	0	2.34105	0	0.971828	0	0	2.00676	0.552147	1.13837	1.07756	-0.761352	0.673298	0.749449
ENSMUSG00000099827.2	Gm29520	chr1	HAVANA	gene	9709480	9710807	-	lncRNA	ENSMUSG00000099827	Gm29520	predicted gene 29520 [Source:MGI Symbol;Acc:MGI:5580226]	NA	0	0	0	0	0	0	0	0	0	0	0	0	0	0	0	0	0	0	0	0	0	0	0	0	0	0	0	0	0	0	0	0	0	0	NA	NA	NA
ENSMUSG00000025912.17	Mybl1	chr1	HAVANA	gene	9737640	9770434	-	protein_coding	ENSMUSG00000025912	Mybl1	myeloblastosis oncogene-like 1 [Source:MGI Symbol;Acc:MGI:99925]	17864	44	23	26	70	83	45	62	58	65	62	56	88	92	85	88	39.0563	23.1227	25.8337	70.2881	66.7931	42.2658	65.8806	75.7513	54.8804	69.514	65.5495	83.6231	89.4082	74.482	86.2989	29.3376	78.1459	62.6432	62.1832	1.07723	1.04083e-05	3.79137e-05
ENSMUSG00000045210.9	Vcpip1	chr1	HAVANA	gene	9788847	9818607	-	protein_coding	ENSMUSG00000045210	Vcpip1	valosin containing protein (p97)/p47 complex interacting protein 1 [Source:MGI Symbol;Acc:MGI:1917925]	70675	1297	1035	1046	1000	1492	1207	1132	693	1100	918	932	1243	1141	1368	1061	1151.27	1040.52	1039.31	1004.12	1200.67	1133.66	1202.85	905.097	928.745	1029.26	1090.93	1181.18	1108.86	1198.72	1040.49	1077.03	1108.24	1062.52	1083.71	-0.0189947	0.865722	0.902509
ENSMUSG00000097893.10	1700034P13Rik	chr1	HAVANA	gene	9817873	9862152	+	lncRNA	ENSMUSG00000097893	1700034P13Rik	RIKEN cDNA 1700034P13 gene [Source:MGI Symbol;Acc:MGI:1920581]	NA	0	4	0	4	2	4	3	3	6	6	3	13	2	6	7	0	4.02134	0	4.01646	1.60947	3.75696	3.18777	3.91817	5.06588	6.72716	3.51158	12.3534	1.94366	5.25755	6.86469	1.34045	6.10967	3.59245	4.14894	1.46149	0.133384	0.200509
ENSMUSG00000025915.15	Sgk3	chr1	HAVANA	gene	9868332	9971070	+	protein_coding	ENSMUSG00000025915	Sgk3	serum/glucocorticoid regulated kinase 3 [Source:MGI Symbol;Acc:MGI:2182368]	170755	809	859	727	620	1553	1087	1434	1245	1690	1044	1106	1302	1017	1055	1795	718.103	863.584	722.35	622.552	1249.76	1020.95	1523.75	1626.04	1426.89	1170.53	1294.6	1237.24	988.349	924.453	1760.3	768.012	1229.25	1244.99	1143.3	0.696735	0.00693731	0.0146617
ENSMUSG00000046334.5	Gm6195	chr1	HAVANA	gene	9872422	9872778	-	processed_pseudogene	ENSMUSG00000046334	Gm6195	predicted pseudogene 6195 [Source:MGI Symbol;Acc:MGI:3647661]	108167613	1	0	0	1	4	1	0	3	5	1	2	1	3	3	3	0.887643	0	0	1.00412	3.21894	0.93924	0	3.91817	4.22157	1.12119	2.34105	0.950262	2.91549	2.62877	2.94201	0.295881	2.1498	2.21701	1.8059	2.69499	0.0621285	0.103557
ENSMUSG00002075801.1	Gm54812	chr1	ENSEMBL	gene	9904723	9904827	-	snRNA	ENSMUSG00002075801	Gm54812	predicted gene, 54812 [Source:MGI Symbol;Acc:MGI:6846101]	NA	0	0	0	0	0	0	0	0	0	0	0	0	0	0	0	0	0	0	0	0	0	0	0	0	0	0	0	0	0	0	0	0	0	0	NA	NA	NA
ENSMUSG00000098234.9	Snhg6	chr1	HAVANA	gene	9926809	10014398	-	lncRNA	ENSMUSG00000098234	Snhg6	small nucleolar RNA host gene 6 [Source:MGI Symbol;Acc:MGI:1921074]	NA	126	145	123	405	794	519	765	893	1087	659	600	557	558	556	1105	111.843	145.774	122.213	406.667	638.96	487.466	812.882	1166.31	917.769	738.867	702.316	529.296	542.28	487.2	1083.64	126.61	680.6	738.342	592.899	2.54377	5.03531e-16	9.63455e-15
ENSMUSG00000046101.17	Mcmdc2	chr1	HAVANA	gene	9978863	10012310	+	protein_coding	ENSMUSG00000046101	Mcmdc2	minichromosome maintenance domain containing 2 [Source:MGI Symbol;Acc:MGI:3045334]	240697	2	3	0	3	0	10	2	5	6	1	1	2	0	2	3	1.77529	3.01601	0	3.01235	0	9.3924	2.12518	6.53028	5.06588	1.12119	1.17053	1.90052	0	1.75252	2.94201	1.5971	1.48113	4.35435	2.65361	1.43276	0.185369	0.265189
ENSMUSG00000093178.3	Snord87	chr1	ENSEMBL	gene	10012688	10012774	-	snoRNA	ENSMUSG00000093178	Snord87	small nucleolar RNA, C/D box 87 [Source:MGI Symbol;Acc:MGI:2387894]	NA	0	0	0	0	0	0	0	0	0	0	0	0	0	0	0	0	0	0	0	0	0	0	0	0	0	0	0	0	0	0	0	0	0	0	NA	NA	NA
ENSMUSG00000099032.3	Tcf24	chr1	HAVANA	gene	10030388	10038157	-	protein_coding	ENSMUSG00000099032	Tcf24	transcription factor 24 [Source:MGI Symbol;Acc:MGI:3780500]	100039596	41	40	38	33	67	50	46	33	33	15	32	47	47	27	22	36.3933	40.2134	37.7569	33.1358	53.9173	46.962	48.8792	43.0999	27.8623	16.8179	37.4568	44.6623	45.6759	23.659	21.5747	38.1212	31.6411	42.3094	37.2045	0.150718	0.638745	0.72048
ENSMUSG00000104025.2	E330040D14Rik	chr1	HAVANA	gene	10037539	10038912	+	TEC	ENSMUSG00000104025	E330040D14Rik	RIKEN cDNA E330040D14 gene [Source:MGI Symbol;Acc:MGI:3649088]	NA	0	3	0	0	0	0	0	0	2	1	0	2	0	0	0	0	3.01601	0	0	0	0	0	0	1.68863	1.12119	0	1.90052	0	0	0	1.00534	0.50362	0.281438	0.51509	-1.50826	0.594218	NA
ENSMUSG00000025916.11	Ppp1r42	chr1	HAVANA	gene	10038849	10079361	-	protein_coding	ENSMUSG00000025916	Ppp1r42	protein phosphatase 1, regulatory subunit 42 [Source:MGI Symbol;Acc:MGI:1921138]	69312	41	39	45	20	30	25	22	20	36	30	25	22	30	21	19	36.3933	39.2081	44.7122	20.0823	24.1421	23.481	23.377	26.1211	30.3953	33.6358	29.2632	20.9058	29.1549	18.4014	18.6327	40.1045	24.999	24.5998	27.8604	-0.700739	0.00815371	0.0169959
ENSMUSG00000087199.2	Gm15818	chr1	HAVANA	gene	10052612	10062591	+	lncRNA	ENSMUSG00000087199	Gm15818	predicted gene 15818 [Source:MGI Symbol;Acc:MGI:3801960]	NA	0	0	0	0	0	0	0	0	0	0	0	0	0	0	0	0	0	0	0	0	0	0	0	0	0	0	0	0	0	0	0	0	0	0	NA	NA	NA
ENSMUSG00000121270.1	Gm57177	chr1	HAVANA	gene	10060094	10062168	-	lncRNA	ENSMUSG00000121270	Gm57177	predicted gene, 57177 [Source:MGI Symbol;Acc:MGI:7338267]	NA	1	2	0	0	0	2	1	1	0	0	0	0	0	0	0	0.887643	2.01067	0	0	0	1.87848	1.06259	1.30606	0	0	0	0	0	0	0	0.966105	0	0.707854	0.476363	-0.479681	0.838844	NA
ENSMUSG00000119658.1	Gm24674	chr1	ENSEMBL	gene	10080039	10080142	-	snRNA	ENSMUSG00000119658	Gm24674	predicted gene, 24674 [Source:MGI Symbol;Acc:MGI:5454451]	115487608	0	0	0	0	0	0	0	0	0	0	0	0	0	0	0	0	0	0	0	0	0	0	0	0	0	0	0	0	0	0	0	0	0	0	NA	NA	NA
ENSMUSG00000025917.10	Cops5	chr1	HAVANA	gene	10094826	10108393	-	protein_coding	ENSMUSG00000025917	Cops5	COP9 signalosome subunit 5 [Source:MGI Symbol;Acc:MGI:1349415]	26754	1072	979	998	1619	2750	2208	2740	2307	3299	2556	2065	2360	2181	2099	3214	951.553	984.224	991.616	1625.66	2213.02	2073.84	2911.5	3013.07	2785.39	2865.77	2417.14	2242.62	2119.56	1839.27	3151.87	975.798	2439.37	2437.08	2145.74	1.32031	7.12782e-11	6.65208e-10
ENSMUSG00000056763.17	Cspp1	chr1	HAVANA	gene	10108212	10206993	+	protein_coding	ENSMUSG00000056763	Cspp1	centrosome and spindle pole associated protein 1 [Source:MGI Symbol;Acc:MGI:2681832]	211660	587	417	496	299	417	309	314	190	363	226	240	339	339	415	298	521.046	419.225	492.827	300.231	335.575	290.225	333.653	248.151	306.486	253.39	280.926	322.139	329.45	363.647	292.239	477.7	306.965	302.387	339.281	-0.657463	1.18503e-06	5.1057e-06
ENSMUSG00000102356.2	1700047N06Rik	chr1	HAVANA	gene	10127250	10128169	-	TEC	ENSMUSG00000102356	1700047N06Rik	RIKEN cDNA 1700047N06 gene [Source:MGI Symbol;Acc:MGI:1923853]	NA	0	0	0	0	0	0	0	0	0	0	0	0	0	0	0	0	0	0	0	0	0	0	0	0	0	0	0	0	0	0	0	0	0	0	NA	NA	NA
ENSMUSG00000067851.12	Arfgef1	chr1	HAVANA	gene	10207796	10302895	-	protein_coding	ENSMUSG00000067851	Arfgef1	ADP ribosylation factor guanine nucleotide exchange factor 1 [Source:MGI Symbol;Acc:MGI:2442988]	211673	4020	3125	3384	2285	3468	2595	2242	1596	2751	1997	2069	2671	2847	3300	2401	3568.32	3141.68	3362.35	2294.41	2790.82	2437.33	2382.33	2084.47	2322.71	2239.02	2421.82	2538.15	2766.8	2891.65	2354.59	3357.45	2535.34	2385.34	2639.76	-0.492653	5.46797e-06	2.10052e-05
ENSMUSG00002076532.1	Gm54899	chr1	ENSEMBL	gene	10236764	10237003	+	misc_RNA	ENSMUSG00002076532	Gm54899	predicted gene, 54899 [Source:MGI Symbol;Acc:MGI:6846273]	NA	0	0	0	0	0	0	0	0	0	0	0	0	0	0	0	0	0	0	0	0	0	0	0	0	0	0	0	0	0	0	0	0	0	0	NA	NA	NA
ENSMUSG00000102556.2	Gm37569	chr1	HAVANA	gene	10267306	10269027	-	TEC	ENSMUSG00000102556	Gm37569	predicted gene, 37569 [Source:MGI Symbol;Acc:MGI:5610797]	NA	0	0	0	0	0	0	0	0	2	0	0	0	0	0	0	0	0	0	0	0	0	0	0	1.68863	0	0	0	0	0	0	0	0	0.281438	0.112575	0.99138	0.813661	NA
ENSMUSG00000042501.13	Cpa6	chr1	HAVANA	gene	10394945	10790170	-	protein_coding	ENSMUSG00000042501	Cpa6	carboxypeptidase A6 [Source:MGI Symbol;Acc:MGI:3045348]	329093	0	0	0	0	0	0	0	0	0	0	1	0	0	0	1	0	0	0	0	0	0	0	0	0	0	1.17053	0	0	0	0.980669	0	0.358533	0	0.143413	0.0295894	0.994387	NA
ENSMUSG00000103810.2	Gm38005	chr1	HAVANA	gene	10519470	10522214	-	TEC	ENSMUSG00000103810	Gm38005	predicted gene, 38005 [Source:MGI Symbol;Acc:MGI:5611233]	NA	0	0	0	0	0	0	0	0	0	0	0	0	0	0	0	0	0	0	0	0	0	0	0	0	0	0	0	0	0	0	0	0	0	0	NA	NA	NA
ENSMUSG00000083422.2	Gm15604	chr1	HAVANA	gene	10624323	10625778	-	processed_pseudogene	ENSMUSG00000083422	Gm15604	predicted gene 15604 [Source:MGI Symbol;Acc:MGI:3783051]	NA	0	0	2	3	5	1	1	2	1	1	3	6	0	7	3	0	0	1.98721	3.01235	4.02368	0.93924	1.06259	2.61211	0.844313	1.12119	3.51158	5.70157	0	6.13381	2.94201	0.662402	3.23503	2.08238	2.25944	1.69007	0.212963	0.297585
ENSMUSG00000119312.1	Gm25253	chr1	ENSEMBL	gene	10625779	10625885	-	snRNA	ENSMUSG00000119312	Gm25253	predicted gene, 25253 [Source:MGI Symbol;Acc:MGI:5455030]	115487592	0	0	0	0	0	0	0	0	0	0	0	0	0	0	0	0	0	0	0	0	0	0	0	0	0	0	0	0	0	0	0	0	0	0	NA	NA	NA
ENSMUSG00000081417.2	Gm15603	chr1	HAVANA	gene	10765348	10765839	+	processed_pseudogene	ENSMUSG00000081417	Gm15603	predicted gene 15603 [Source:MGI Symbol;Acc:MGI:3783050]	NA	1	0	0	0	0	0	0	0	0	0	0	0	0	0	0	0.887643	0	0	0	0	0	0	0	0	0	0	0	0	0	0	0.295881	0	0	0.0591762	-0.932156	0.824606	NA
ENSMUSG00000103448.2	Gm37133	chr1	HAVANA	gene	10852681	10854602	-	TEC	ENSMUSG00000103448	Gm37133	predicted gene, 37133 [Source:MGI Symbol;Acc:MGI:5610361]	NA	0	0	0	0	0	0	0	0	0	0	0	0	0	0	0	0	0	0	0	0	0	0	0	0	0	0	0	0	0	0	0	0	0	0	NA	NA	NA
ENSMUSG00000100212.2	Gm5522	chr1	HAVANA	gene	10875505	10876746	+	processed_pseudogene	ENSMUSG00000100212	Gm5522	predicted gene 5522 [Source:MGI Symbol;Acc:MGI:3649087]	NA	0	0	0	0	0	0	0	0	0	0	0	0	0	0	0	0	0	0	0	0	0	0	0	0	0	0	0	0	0	0	0	0	0	0	NA	NA	NA
ENSMUSG00000100648.2	Gm28659	chr1	HAVANA	gene	10938912	10939670	+	processed_pseudogene	ENSMUSG00000100648	Gm28659	predicted gene 28659 [Source:MGI Symbol;Acc:MGI:5579365]	NA	0	0	1	0	1	0	0	0	1	1	1	0	0	2	1	0	0	0.993604	0	0.804736	0	0	0	0.844313	1.12119	1.17053	0	0	1.75252	0.980669	0.331201	0.837484	0.274842	0.511171	0.0296235	0.98851	NA
ENSMUSG00002076499.1	Gm54912	chr1	ENSEMBL	gene	10991894	10991984	+	snoRNA	ENSMUSG00002076499	Gm54912	predicted gene, 54912 [Source:MGI Symbol;Acc:MGI:6846299]	NA	0	0	0	0	0	0	0	0	0	0	0	0	0	0	0	0	0	0	0	0	0	0	0	0	0	0	0	0	0	0	0	0	0	0	NA	NA	NA
ENSMUSG00000048960.14	Prex2	chr1	HAVANA	gene	11063689	11373905	+	protein_coding	ENSMUSG00000048960	Prex2	phosphatidylinositol-3,4,5-trisphosphate-dependent Rac exchange factor 2 [Source:MGI Symbol;Acc:MGI:1923385]	109294	5950	4439	4735	1993	1589	1847	1152	703	1490	1183	887	1336	1794	2007	971	5281.47	4462.69	4704.71	2001.2	1278.73	1734.78	1224.1	918.157	1258.03	1326.37	1038.26	1269.55	1743.46	1758.65	952.23	4816.29	1348.09	1402.5	2063.49	-1.77965	8.94081e-14	1.2978e-12
ENSMUSG00000077318.3	Gm24173	chr1	ENSEMBL	gene	11204335	11204462	-	snoRNA	ENSMUSG00000077318	Gm24173	predicted gene, 24173 [Source:MGI Symbol;Acc:MGI:5453950]	115487671	0	0	0	0	0	0	0	0	0	0	0	0	0	0	0	0	0	0	0	0	0	0	0	0	0	0	0	0	0	0	0	0	0	0	NA	NA	NA
ENSMUSG00000101827.2	Gm28686	chr1	HAVANA	gene	11293790	11294398	-	processed_pseudogene	ENSMUSG00000101827	Gm28686	predicted gene 28686 [Source:MGI Symbol;Acc:MGI:5579392]	NA	0	0	0	0	2	3	3	0	0	0	0	0	0	0	0	0	0	0	0	1.60947	2.81772	3.18777	0	0	0	0	0	0	0	0	0	0	1.26916	0.507664	2.84793	0.382921	NA
ENSMUSG00000103494.2	Gm37410	chr1	HAVANA	gene	11434150	11437188	-	TEC	ENSMUSG00000103494	Gm37410	predicted gene, 37410 [Source:MGI Symbol;Acc:MGI:5610638]	NA	0	0	0	0	0	0	0	0	0	0	0	0	0	0	0	0	0	0	0	0	0	0	0	0	0	0	0	0	0	0	0	0	0	0	NA	NA	NA
ENSMUSG00000057715.14	A830018L16Rik	chr1	HAVANA	gene	11484329	12046125	+	protein_coding	ENSMUSG00000057715	A830018L16Rik	RIKEN cDNA A830018L16 gene [Source:MGI Symbol;Acc:MGI:2444149]	320492	105	103	70	28	23	22	26	11	27	29	15	22	43	31	17	93.2025	103.55	69.5523	28.1153	18.5089	20.6633	27.6274	14.3666	22.7965	32.5146	17.5579	20.9058	41.7886	27.164	16.6714	88.7681	26.1004	22.013	36.999	-2.00741	2.22527e-11	2.2605e-10
ENSMUSG00000103825.2	Gm38178	chr1	HAVANA	gene	11487142	11489612	+	TEC	ENSMUSG00000103825	Gm38178	predicted gene, 38178 [Source:MGI Symbol;Acc:MGI:5611406]	NA	0	0	0	0	0	0	0	0	0	2	0	0	0	0	0	0	0	0	0	0	0	0	0	0	2.24239	0	0	0	0	0	0	0.373731	0	0.149493	0.0295894	0.994387	NA
ENSMUSG00000099845.2	Gm29273	chr1	HAVANA	gene	11678363	11678624	-	processed_pseudogene	ENSMUSG00000099845	Gm29273	predicted gene 29273 [Source:MGI Symbol;Acc:MGI:5579979]	NA	0	0	0	0	0	0	0	0	0	0	0	0	0	0	0	0	0	0	0	0	0	0	0	0	0	0	0	0	0	0	0	0	0	0	NA	NA	NA
ENSMUSG00000103561.2	Gm38069	chr1	HAVANA	gene	11774431	11776574	+	TEC	ENSMUSG00000103561	Gm38069	predicted gene, 38069 [Source:MGI Symbol;Acc:MGI:5611297]	NA	0	0	0	0	0	0	0	0	0	0	0	0	0	0	0	0	0	0	0	0	0	0	0	0	0	0	0	0	0	0	0	0	0	0	NA	NA	NA
ENSMUSG00000101610.2	Gm7560	chr1	HAVANA	gene	12191184	12192056	+	processed_pseudogene	ENSMUSG00000101610	Gm7560	predicted gene 7560 [Source:MGI Symbol;Acc:MGI:3648484]	NA	0	0	0	1	0	0	1	0	1	0	0	0	0	0	0	0	0	0	1.00412	0	0	1.06259	0	0.844313	0	0	0	0	0	0	0	0	0.48517	0.194068	1.50113	0.717759	NA
ENSMUSG00000118923.1	Gm22633	chr1	ENSEMBL	gene	12445160	12445266	+	snRNA	ENSMUSG00000118923	Gm22633	predicted gene, 22633 [Source:MGI Symbol;Acc:MGI:5452410]	115487708	0	0	0	0	0	0	0	0	0	0	0	0	0	0	1	0	0	0	0	0	0	0	0	0	0	0	0	0	0	0.980669	0	0.163445	0	0.065378	0.0295951	0.994386	NA
ENSMUSG00000098555.3	Mir6341	chr1	ENSEMBL	gene	12496210	12496330	+	miRNA	ENSMUSG00000098555	Mir6341	microRNA 6341 [Source:MGI Symbol;Acc:MGI:5530644]	102465961	0	0	0	0	0	0	0	0	0	0	0	0	0	0	0	0	0	0	0	0	0	0	0	0	0	0	0	0	0	0	0	0	0	0	NA	NA	NA
ENSMUSG00000097628.2	Gm2383	chr1	HAVANA	gene	12635801	12636607	+	processed_pseudogene	ENSMUSG00000097628	Gm2383	predicted gene 2383 [Source:MGI Symbol;Acc:MGI:3780551]	NA	6	11	3	4	11	19	14	9	13	12	20	7	13	15	18	5.32586	11.0587	2.98081	4.01646	8.8521	17.8456	14.8763	11.7545	10.9761	13.4543	23.4105	6.65184	12.6338	13.1439	17.652	6.45512	14.4911	11.3868	11.6422	0.821794	0.132463	0.199293
ENSMUSG00000098163.2	Gm6216	chr1	HAVANA	gene	12726091	12726777	+	processed_pseudogene	ENSMUSG00000098163	Gm6216	predicted gene 6216 [Source:MGI Symbol;Acc:MGI:3647030]	NA	0	0	0	0	0	0	0	0	0	0	0	0	0	0	0	0	0	0	0	0	0	0	0	0	0	0	0	0	0	0	0	0	0	0	NA	NA	NA
ENSMUSG00000097171.2	Gm17644	chr1	HAVANA	gene	12737787	12743314	+	lncRNA	ENSMUSG00000097171	Gm17644	predicted gene, 17644 [Source:MGI Symbol;Acc:MGI:4937278]	329096	0	0	0	0	0	0	0	0	0	0	0	0	0	0	0	0	0	0	0	0	0	0	0	0	0	0	0	0	0	0	0	0	0	0	NA	NA	NA
ENSMUSG00000101314.2	Gm29663	chr1	HAVANA	gene	12740548	12741400	-	lncRNA	ENSMUSG00000101314	Gm29663	predicted gene 29663 [Source:MGI Symbol;Acc:MGI:5580369]	NA	0	0	0	0	0	0	0	0	0	0	0	0	0	0	0	0	0	0	0	0	0	0	0	0	0	0	0	0	0	0	0	0	0	0	NA	NA	NA
ENSMUSG00000016918.16	Sulf1	chr1	HAVANA	gene	12762501	12931416	+	protein_coding	ENSMUSG00000016918	Sulf1	sulfatase 1 [Source:MGI Symbol;Acc:MGI:2138563]	240725	2248	2260	2155	737	1248	1030	759	745	983	642	769	1013	1224	1408	828	1995.42	2272.06	2141.22	740.034	1004.31	967.417	806.506	973.012	829.96	719.807	900.135	962.616	1189.52	1233.77	811.994	2136.23	969.64	886.873	1169.85	-1.26822	4.62125e-14	6.96935e-13
ENSMUSG00000025938.17	Slco5a1	chr1	HAVANA	gene	12936773	13062874	-	protein_coding	ENSMUSG00000025938	Slco5a1	solute carrier organic anion transporter family, member 5A1 [Source:MGI Symbol;Acc:MGI:2443431]	240726	74	47	57	30	66	37	25	13	30	34	40	22	38	28	29	65.6856	47.2508	56.6354	30.1235	53.1126	34.7519	26.5648	16.9787	25.3294	38.1206	46.821	20.9058	36.9295	24.5352	28.4394	56.5239	32.6253	31.1435	36.8123	-0.843955	0.00925162	0.0190576
ENSMUSG00000104518.2	Gm37162	chr1	HAVANA	gene	13129625	13130175	-	TEC	ENSMUSG00000104518	Gm37162	predicted gene, 37162 [Source:MGI Symbol;Acc:MGI:5610390]	NA	0	0	0	0	0	0	0	0	0	0	0	0	0	0	0	0	0	0	0	0	0	0	0	0	0	0	0	0	0	0	0	0	0	0	NA	NA	NA
ENSMUSG00000069620.7	Gm5250	chr1	HAVANA	gene	13132249	13132569	+	processed_pseudogene	ENSMUSG00000069620	Gm5250	predicted gene 5250 [Source:MGI Symbol;Acc:MGI:3647667]	NA	0	0	0	0	0	0	0	0	0	0	0	0	0	0	0	0	0	0	0	0	0	0	0	0	0	0	0	0	0	0	0	0	0	0	NA	NA	NA
ENSMUSG00000099498.2	Gm29283	chr1	HAVANA	gene	13139062	13148886	+	lncRNA	ENSMUSG00000099498	Gm29283	predicted gene 29283 [Source:MGI Symbol;Acc:MGI:5579989]	NA	0	0	0	0	0	0	0	0	0	0	0	0	0	0	0	0	0	0	0	0	0	0	0	0	0	0	0	0	0	0	0	0	0	0	NA	NA	NA
ENSMUSG00000042414.8	Prdm14	chr1	HAVANA	gene	13183681	13197387	-	protein_coding	ENSMUSG00000042414	Prdm14	PR domain containing 14 [Source:MGI Symbol;Acc:MGI:3588194]	383491	0	0	0	0	0	0	0	0	0	0	0	0	0	0	0	0	0	0	0	0	0	0	0	0	0	0	0	0	0	0	0	0	0	0	NA	NA	NA
ENSMUSG00000005886.15	Ncoa2	chr1	HAVANA	gene	13209329	13444307	-	protein_coding	ENSMUSG00000005886	Ncoa2	nuclear receptor coactivator 2 [Source:MGI Symbol;Acc:MGI:1276533]	17978	2175	1673	1818	1266	1376	1230	819	497	886	805	877	1234	1288	1609	753	1930.62	1681.93	1806.37	1271.21	1107.32	1155.27	870.262	649.11	748.062	902.561	1026.55	1172.62	1251.71	1409.9	738.444	1806.31	1083.63	966.871	1181.46	-0.901134	6.13674e-05	0.000193769
ENSMUSG00000103506.2	Gm38376	chr1	HAVANA	gene	13247686	13249938	-	TEC	ENSMUSG00000103506	Gm38376	predicted gene, 38376 [Source:MGI Symbol;Acc:MGI:5611604]	NA	0	5	0	0	0	5	1	1	0	0	0	0	0	0	1	0	5.02668	0	0	0	4.6962	1.06259	1.30606	0	0	0	0	0	0	0.980669	1.67556	0.163445	1.17747	0.87148	-0.509203	0.824572	0.870771
ENSMUSG00000103495.2	Gm37409	chr1	HAVANA	gene	13305033	13306658	-	TEC	ENSMUSG00000103495	Gm37409	predicted gene, 37409 [Source:MGI Symbol;Acc:MGI:5610637]	NA	2	0	0	0	0	0	0	0	0	0	0	0	0	2	0	1.77529	0	0	0	0	0	0	0	0	0	0	0	0	1.75252	0	0.591762	0.292086	0	0.235187	-1.72482	0.679438	NA
ENSMUSG00002076346.1	Gm55160	chr1	ENSEMBL	gene	13332422	13332503	+	miRNA	ENSMUSG00002076346	Gm55160	predicted gene, 55160 [Source:MGI Symbol;Acc:MGI:6846793]	NA	0	0	0	0	0	0	0	0	0	0	0	0	0	0	0	0	0	0	0	0	0	0	0	0	0	0	0	0	0	0	0	0	0	0	NA	NA	NA
ENSMUSG00000102639.2	Gm38223	chr1	HAVANA	gene	13360036	13360730	-	TEC	ENSMUSG00000102639	Gm38223	predicted gene, 38223 [Source:MGI Symbol;Acc:MGI:5611451]	NA	1	0	0	0	0	0	0	0	0	0	0	0	0	0	0	0.887643	0	0	0	0	0	0	0	0	0	0	0	0	0	0	0.295881	0	0	0.0591762	-0.932156	0.824606	NA
ENSMUSG00000104170.2	Gm37702	chr1	HAVANA	gene	13367260	13369131	-	TEC	ENSMUSG00000104170	Gm37702	predicted gene, 37702 [Source:MGI Symbol;Acc:MGI:5610930]	NA	0	0	0	2	0	0	0	0	0	0	0	0	0	0	0	0	0	0	2.00823	0	0	0	0	0	0	0	0	0	0	0	0	0	0.334705	0.133882	0.99138	0.813661	NA
ENSMUSG00000087782.3	Gm23169	chr1	ENSEMBL	gene	13404722	13404833	-	snRNA	ENSMUSG00000087782	Gm23169	predicted gene, 23169 [Source:MGI Symbol;Acc:MGI:5452946]	115487625	0	0	0	0	0	0	0	0	0	0	0	0	1	0	0	0	0	0	0	0	0	0	0	0	0	0	0	0.971828	0	0	0	0.161971	0	0.0647886	0.0295951	0.994386	NA
ENSMUSG00000103085.2	Gm38120	chr1	HAVANA	gene	13413787	13418428	-	TEC	ENSMUSG00000103085	Gm38120	predicted gene, 38120 [Source:MGI Symbol;Acc:MGI:5611348]	NA	6	2	3	0	3	0	2	0	0	0	0	0	3	3	2	5.32586	2.01067	2.98081	0	2.41421	0	2.12518	0	0	0	0	0	2.91549	2.62877	1.96134	3.43911	1.25093	0.756565	1.49082	-2.14292	0.125098	0.189867
ENSMUSG00000102664.2	Gm38380	chr1	HAVANA	gene	13424707	13426954	-	TEC	ENSMUSG00000102664	Gm38380	predicted gene, 38380 [Source:MGI Symbol;Acc:MGI:5611608]	NA	2	5	3	2	1	0	0	0	0	1	0	0	0	0	0	1.77529	5.02668	2.98081	2.00823	0.804736	0	0	0	0	1.12119	0	0	0	0	0	3.26093	0.186866	0.468828	0.914463	-2.73042	0.0963553	0.151524
ENSMUSG00000101476.2	Gm29570	chr1	HAVANA	gene	13446294	13458637	+	lncRNA	ENSMUSG00000101476	Gm29570	predicted gene 29570 [Source:MGI Symbol;Acc:MGI:5580276]	NA	0	1	0	0	2	0	0	0	0	0	0	0	0	0	2	0	1.00534	0	0	1.60947	0	0	0	0	0	0	0	0	0	1.96134	0.335112	0.32689	0.268245	0.305076	0.0296159	0.993728	NA
ENSMUSG00000101171.2	Gm7593	chr1	HAVANA	gene	13477236	13477879	-	processed_pseudogene	ENSMUSG00000101171	Gm7593	predicted gene 7593 [Source:MGI Symbol;Acc:MGI:3647262]	NA	0	0	0	0	0	0	0	0	1	0	1	0	0	0	0	0	0	0	0	0	0	0	0	0.844313	0	1.17053	0	0	0	0	0	0.195088	0.140719	0.134323	0.510485	0.903398	NA
ENSMUSG00000025935.11	Tram1	chr1	HAVANA	gene	13634922	13660134	-	protein_coding	ENSMUSG00000025935	Tram1	translocating chain-associating membrane protein 1 [Source:MGI Symbol;Acc:MGI:1919515]	72265	3945	3355	3403	3617	5850	4193	4317	3650	5180	3785	4051	4308	3998	4476	5163	3501.75	3372.9	3381.23	3631.89	4707.71	3938.23	4587.2	4767.1	4373.54	4243.72	4741.8	4093.73	3885.37	3922.13	5063.2	3418.63	4324.99	4334.28	4147.43	0.342253	0.00277027	0.00638274
ENSMUSG00000120948.1	Gm57152	chr1	HAVANA	gene	13663819	13667317	+	lncRNA	ENSMUSG00000120948	Gm57152	predicted gene, 57152 [Source:MGI Symbol;Acc:MGI:7338217]	NA	1	0	3	4	11	0	3	9	15	6	7	7	2	6	7	0.887643	0	2.98081	4.01646	8.8521	0	3.18777	11.7545	12.6647	6.72716	8.19368	6.65184	1.94366	5.25755	6.86469	1.28948	5.93976	6.74592	5.33217	2.39251	0.0179268	0.0344301
ENSMUSG00000025937.7	Lactb2	chr1	HAVANA	gene	13693554	13730770	-	protein_coding	ENSMUSG00000025937	Lactb2	lactamase, beta 2 [Source:MGI Symbol;Acc:MGI:2442551]	212442	1279	913	1024	708	962	758	744	630	1022	789	641	735	868	900	864	1135.29	917.872	1017.45	710.914	774.156	711.944	790.567	822.815	862.888	884.622	750.307	698.443	843.547	788.632	847.298	1023.54	802.142	778.881	837.117	-0.394833	0.000210067	0.000599614
ENSMUSG00000102982.2	Gm38319	chr1	HAVANA	gene	13711707	13712972	-	TEC	ENSMUSG00000102982	Gm38319	predicted gene, 38319 [Source:MGI Symbol;Acc:MGI:5611547]	NA	3	7	6	0	0	1	0	3	0	1	0	0	0	0	0	2.66293	7.03735	5.96162	0	0	0.93924	0	3.91817	0	1.12119	0	0	0	0	0	5.22063	0.186866	0.809568	1.4427	-2.83474	0.0673494	0.111056
ENSMUSG00000067813.4	Xkr9	chr1	HAVANA	gene	13738995	13771947	+	protein_coding	ENSMUSG00000067813	Xkr9	X-linked Kx blood group related 9 [Source:MGI Symbol;Acc:MGI:2686466]	381246	0	0	0	2	3	3	10	0	3	1	2	2	2	0	0	0	0	0	2.00823	2.41421	2.81772	10.6259	0	2.53294	1.12119	2.34105	1.90052	1.94366	0	0	0	1.21774	3.39983	1.84703	4.2685	0.00687559	0.0145415
ENSMUSG00000077368.3	Gm26273	chr1	ENSEMBL	gene	13844558	13844688	-	snoRNA	ENSMUSG00000077368	Gm26273	predicted gene, 26273 [Source:MGI Symbol;Acc:MGI:5456050]	115485793	0	0	0	0	0	0	0	0	0	0	0	0	0	0	0	0	0	0	0	0	0	0	0	0	0	0	0	0	0	0	0	0	0	0	NA	NA	NA
ENSMUSG00000097711.2	Gm5523	chr1	HAVANA	gene	13856107	13857103	-	processed_pseudogene	ENSMUSG00000097711	Gm5523	predicted pseudogene 5523 [Source:MGI Symbol;Acc:MGI:3649089]	433273	5	1	2	10	9	9	12	11	18	16	15	3	14	11	18	4.43821	1.00534	1.98721	10.0412	7.24262	8.45316	12.7511	14.3666	15.1976	17.9391	17.5579	2.85079	13.6056	9.63884	17.652	2.47692	13.2074	11.342	10.3152	2.15339	0.00163424	0.00394248
ENSMUSG00000102166.2	Gm36947	chr1	HAVANA	gene	13917095	13919343	-	TEC	ENSMUSG00000102166	Gm36947	predicted gene, 36947 [Source:MGI Symbol;Acc:MGI:5610175]	NA	0	0	0	0	0	0	0	0	0	0	0	0	0	0	0	0	0	0	0	0	0	0	0	0	0	0	0	0	0	0	0	0	0	0	NA	NA	NA
ENSMUSG00002075174.1	Gm55173	chr1	ENSEMBL	gene	14002602	14002909	+	misc_RNA	ENSMUSG00002075174	Gm55173	predicted gene, 55173 [Source:MGI Symbol;Acc:MGI:6846819]	NA	0	0	0	0	0	0	0	0	0	0	0	0	0	0	0	0	0	0	0	0	0	0	0	0	0	0	0	0	0	0	0	0	0	0	NA	NA	NA
ENSMUSG00000104209.2	Gm37400	chr1	HAVANA	gene	14179439	14183043	-	TEC	ENSMUSG00000104209	Gm37400	predicted gene, 37400 [Source:MGI Symbol;Acc:MGI:5610628]	NA	0	0	0	0	0	0	0	0	0	0	0	0	0	0	0	0	0	0	0	0	0	0	0	0	0	0	0	0	0	0	0	0	0	0	NA	NA	NA
ENSMUSG00000025932.15	Eya1	chr1	HAVANA	gene	14239178	14380459	-	protein_coding	ENSMUSG00000025932	Eya1	EYA transcriptional coactivator and phosphatase 1 [Source:MGI Symbol;Acc:MGI:109344]	14048	251	134	185	43	75	58	19	26	26	36	27	47	25	61	14	222.798	134.715	183.817	43.177	60.3552	54.4759	20.1892	33.9575	21.9521	40.363	31.6042	44.6623	24.2957	53.4518	13.7294	180.443	34.6844	39.0178	65.5696	-2.20471	1.01578e-08	6.42063e-08
ENSMUSG00002075819.1	Gm55247	chr1	ENSEMBL	gene	14252802	14252901	+	miRNA	ENSMUSG00002075819	Gm55247	predicted gene, 55247 [Source:MGI Symbol;Acc:MGI:6846966]	NA	0	0	0	0	0	0	0	0	0	0	0	0	0	0	0	0	0	0	0	0	0	0	0	0	0	0	0	0	0	0	0	0	0	0	NA	NA	NA
ENSMUSG00000102588.2	Gm37444	chr1	HAVANA	gene	14325776	14326214	-	TEC	ENSMUSG00000102588	Gm37444	predicted gene, 37444 [Source:MGI Symbol;Acc:MGI:5610672]	NA	0	0	0	0	0	0	0	0	0	0	0	0	0	0	0	0	0	0	0	0	0	0	0	0	0	0	0	0	0	0	0	0	0	0	NA	NA	NA
ENSMUSG00000054493.3	Gm9947	chr1	HAVANA	gene	14823161	14847155	+	lncRNA	ENSMUSG00000054493	Gm9947	predicted gene 9947 [Source:MGI Symbol;Acc:MGI:3642739]	NA	23	8	21	9	11	8	6	8	5	3	9	12	9	16	8	20.4158	8.04269	20.8657	9.03705	8.8521	7.51392	6.37554	10.4484	4.22157	3.36358	10.5347	11.4031	8.74646	14.0201	7.84536	16.4414	9.3189	7.74144	10.1124	-1.10721	0.0182976	0.0350748
ENSMUSG00000025930.7	Msc	chr1	HAVANA	gene	14823570	14826216	-	protein_coding	ENSMUSG00000025930	Msc	musculin [Source:MGI Symbol;Acc:MGI:1333884]	17681	66	35	40	68	149	63	60	104	107	120	130	70	69	94	112	58.5844	35.1868	39.7441	68.2799	119.906	59.1721	63.7554	135.83	90.3415	134.543	152.168	66.5184	67.0562	82.3683	109.835	44.5051	102.082	89.5474	85.5526	1.00316	0.00345586	0.00779323
ENSMUSG00000103492.2	Gm37412	chr1	HAVANA	gene	14858869	14863189	+	TEC	ENSMUSG00000103492	Gm37412	predicted gene, 37412 [Source:MGI Symbol;Acc:MGI:5610640]	NA	7	4	7	1	0	0	0	0	0	0	0	5	0	4	0	6.2135	4.02134	6.95523	1.00412	0	0	0	0	0	0	0	4.75131	0	3.50503	0	5.73002	1.37606	0.167353	1.76337	-4.50907	0.00578368	0.0124271
ENSMUSG00000081201.2	Smt3h2-ps4	chr1	HAVANA	gene	14910093	14910380	-	processed_pseudogene	ENSMUSG00000081201	Smt3h2-ps4	SMT3 suppressor of mif two 3 homolog 2, pseudogene 4 (S. cerevisiae) [Source:MGI Symbol;Acc:MGI:2149598]	NA	0	0	0	0	0	4	0	1	0	0	0	0	0	0	0	0	0	0	0	0	3.75696	0	1.30606	0	0	0	0	0	0	0	0	0	0.843836	0.337534	2.25122	0.589471	NA
ENSMUSG00000082193.2	Rpl5-ps1	chr1	HAVANA	gene	14935296	14936189	+	processed_pseudogene	ENSMUSG00000082193	Rpl5-ps1	ribosomal protein L5, pseudogene 1 [Source:MGI Symbol;Acc:MGI:3647110]	NA	13	15	8	14	35	25	24	19	21	45	32	24	12	25	54	11.5394	15.08	7.94883	14.0576	28.1658	23.481	25.5022	24.8151	17.7306	50.4537	37.4568	22.8063	11.6619	21.9065	52.9561	11.5227	32.8736	22.292	24.3708	0.951774	0.0410334	0.0717136
ENSMUSG00000032769.6	Trpa1	chr1	HAVANA	gene	14942872	14989086	-	protein_coding	ENSMUSG00000032769	Trpa1	transient receptor potential cation channel, subfamily A, member 1 [Source:MGI Symbol;Acc:MGI:3522699]	277328	0	0	0	5	1	0	2	0	3	2	0	0	2	10	0	0	0	0	5.02058	0.804736	0	2.12518	0	2.53294	2.24239	0	0	1.94366	8.76258	0	0	2.1581	1.74724	1.56214	3.3136	0.0963464	0.151522
ENSMUSG00000088159.3	Gm26345	chr1	ENSEMBL	gene	15089264	15089383	-	snoRNA	ENSMUSG00000088159	Gm26345	predicted gene, 26345 [Source:MGI Symbol;Acc:MGI:5456122]	NA	0	0	0	0	0	0	0	0	0	0	0	0	0	0	0	0	0	0	0	0	0	0	0	0	0	0	0	0	0	0	0	0	0	0	NA	NA	NA
ENSMUSG00000073737.4	Gm10566	chr1	HAVANA	gene	15339026	15340021	-	processed_pseudogene	ENSMUSG00000073737	Gm10566	predicted gene 10566 [Source:MGI Symbol;Acc:MGI:3642220]	NA	7	2	1	8	8	5	4	10	3	7	7	9	3	13	15	6.2135	2.01067	0.993604	8.03293	6.43789	4.6962	4.25036	13.0606	2.53294	7.84836	8.19368	8.55236	2.91549	11.3914	14.71	3.07259	8.93521	6.50181	6.78933	1.01342	0.15797	0.231556
ENSMUSG00000092083.5	Kcnb2	chr1	HAVANA	gene	15357478	15793974	+	protein_coding	ENSMUSG00000092083	Kcnb2	potassium voltage gated channel, Shab-related subfamily, member 2 [Source:MGI Symbol;Acc:MGI:99632]	98741	12	25	10	8	12	11	2	3	6	6	6	7	7	14	3	10.6517	25.1334	9.93604	8.03293	9.65683	10.3316	2.12518	3.91817	5.06588	6.72716	7.02316	6.65184	6.8028	12.2676	2.94201	15.2404	7.0691	6.52177	8.48442	-1.19365	0.027874	0.0510464
ENSMUSG00000102937.2	Gm38116	chr1	HAVANA	gene	15434526	15436058	+	TEC	ENSMUSG00000102937	Gm38116	predicted gene, 38116 [Source:MGI Symbol;Acc:MGI:5611344]	NA	0	0	0	0	0	0	0	0	0	0	0	0	0	0	0	0	0	0	0	0	0	0	0	0	0	0	0	0	0	0	0	0	0	0	NA	NA	NA
ENSMUSG00000104149.2	Gm37138	chr1	HAVANA	gene	15626473	15628561	+	TEC	ENSMUSG00000104149	Gm37138	predicted gene, 37138 [Source:MGI Symbol;Acc:MGI:5610366]	NA	0	0	0	0	0	0	0	0	0	0	0	0	0	0	0	0	0	0	0	0	0	0	0	0	0	0	0	0	0	0	0	0	0	0	NA	NA	NA
ENSMUSG00000088829.3	Gm25227	chr1	ENSEMBL	gene	15756159	15756270	-	snoRNA	ENSMUSG00000088829	Gm25227	predicted gene, 25227 [Source:MGI Symbol;Acc:MGI:5455004]	NA	0	0	0	0	0	0	0	0	0	0	0	0	0	0	0	0	0	0	0	0	0	0	0	0	0	0	0	0	0	0	0	0	0	0	NA	NA	NA
ENSMUSG00000077377.3	Gm25168	chr1	ENSEMBL	gene	15828056	15828187	+	snoRNA	ENSMUSG00000077377	Gm25168	predicted gene, 25168 [Source:MGI Symbol;Acc:MGI:5454945]	115485792	0	0	0	0	0	0	0	0	0	0	0	0	0	0	0	0	0	0	0	0	0	0	0	0	0	0	0	0	0	0	0	0	0	0	NA	NA	NA
ENSMUSG00000101652.2	Gm6060	chr1	HAVANA	gene	15830346	15830892	-	processed_pseudogene	ENSMUSG00000101652	Gm6060	predicted gene 6060 [Source:MGI Symbol;Acc:MGI:3648622]	NA	0	0	0	0	1	1	1	0	2	0	0	1	0	0	3	0	0	0	0	0.804736	0.93924	1.06259	0	1.68863	0	0	0.950262	0	0	2.94201	0	0.648712	0.749199	0.559164	2.12007	0.336075	NA
ENSMUSG00000100814.2	Gm28669	chr1	HAVANA	gene	15830985	15831084	+	processed_pseudogene	ENSMUSG00000100814	Gm28669	predicted gene 28669 [Source:MGI Symbol;Acc:MGI:5579375]	NA	0	0	0	0	0	0	0	0	0	0	0	0	0	1	0	0	0	0	0	0	0	0	0	0	0	0	0	0	0.876258	0	0	0.146043	0	0.0584172	0.0295951	0.994386	NA
ENSMUSG00000025925.15	Terf1	chr1	HAVANA	gene	15875870	15914276	+	protein_coding	ENSMUSG00000025925	Terf1	telomeric repeat binding factor 1 [Source:MGI Symbol;Acc:MGI:109634]	21749	294	247	257	358	501	395	382	425	593	369	367	427	368	487	542	260.967	248.318	255.356	359.474	403.173	371	405.91	555.074	500.678	413.721	429.583	405.762	357.633	426.738	531.523	254.88	427.493	432.551	394.994	0.761027	1.99467e-06	8.27458e-06
ENSMUSG00000104379.2	Gm37509	chr1	HAVANA	gene	15923555	15926723	+	TEC	ENSMUSG00000104379	Gm37509	predicted gene, 37509 [Source:MGI Symbol;Acc:MGI:5610737]	NA	5	0	3	2	5	0	0	1	0	1	0	0	0	1	2	4.43821	0	2.98081	2.00823	4.02368	0	0	1.30606	0	1.12119	0	0	0	0.876258	1.96134	2.47301	0.659799	1.22299	1.24772	-1.00254	0.509827	0.604379
ENSMUSG00000032719.5	Sbspon	chr1	HAVANA	gene	15924086	15962946	-	protein_coding	ENSMUSG00000032719	Sbspon	somatomedin B and thrombospondin, type 1 domain containing [Source:MGI Symbol;Acc:MGI:2684952]	226866	88	55	51	51	31	24	25	12	16	32	25	48	29	34	22	78.1125	55.2935	50.6738	51.2099	24.9468	22.5418	26.5648	15.6727	13.509	35.8782	29.2632	45.6126	28.183	29.7928	21.5747	61.3599	31.7174	25.7408	35.2553	-1.25441	0.000474976	0.00126587
ENSMUSG00002076565.1	Gm55274	chr1	ENSEMBL	gene	15949754	15950056	+	misc_RNA	ENSMUSG00002076565	Gm55274	predicted gene, 55274 [Source:MGI Symbol;Acc:MGI:6847019]	NA	0	0	0	0	0	0	0	0	0	0	0	0	0	0	0	0	0	0	0	0	0	0	0	0	0	0	0	0	0	0	0	0	0	0	NA	NA	NA
ENSMUSG00000100652.2	Gm7634	chr1	HAVANA	gene	16123559	16124111	+	processed_pseudogene	ENSMUSG00000100652	Gm7634	predicted gene 7634 [Source:MGI Symbol;Acc:MGI:3644198]	NA	2	4	0	1	3	2	2	7	5	4	7	6	6	10	12	1.77529	4.02134	0	1.00412	2.41421	1.87848	2.12518	9.14239	4.22157	4.48478	8.19368	5.70157	5.83097	8.76258	11.768	1.93221	7.45694	3.46432	4.75495	0.790287	0.356645	0.453802
ENSMUSG00000067795.14	4930444P10Rik	chr1	HAVANA	gene	16136203	16163549	-	protein_coding	ENSMUSG00000067795	4930444P10Rik	RIKEN cDNA 4930444P10 gene [Source:MGI Symbol;Acc:MGI:1923049]	75799	32	37	20	33	44	21	24	29	58	50	24	23	40	53	23	28.4046	37.1974	19.8721	33.1358	35.4084	19.724	25.5022	37.8756	48.9702	56.0597	28.0926	21.856	38.8731	46.4417	22.5554	28.4914	35.6464	33.436	33.3313	0.233559	0.52407	0.617475
ENSMUSG00000043716.14	Rpl7	chr1	HAVANA	gene	16171519	16174886	-	protein_coding	ENSMUSG00000043716	Rpl7	ribosomal protein L7 [Source:MGI Symbol;Acc:MGI:98073]	19989	14456	12424	12397	19230	32563	23520	26543	31555	40731	25860	24301	23044	21519	22688	39099	12831.8	12490.3	12317.7	19309.2	26204.6	22090.9	28204.3	41212.6	34389.7	28994.1	28445	21897.8	20912.8	19880.5	38343.2	12546.6	26412.2	28568.6	24501.6	1.18711	6.64519e-07	2.99258e-06
ENSMUSG00000025921.8	Rdh10	chr1	HAVANA	gene	16175998	16203958	+	protein_coding	ENSMUSG00000025921	Rdh10	retinol dehydrogenase 10 (all-trans) [Source:MGI Symbol;Acc:MGI:1924238]	98711	580	584	552	392	522	337	399	301	445	363	297	453	412	504	358	514.833	587.116	548.469	393.614	420.072	316.524	423.974	393.123	375.719	406.993	347.646	430.469	400.393	441.634	351.08	550.139	396.369	387.171	423.444	-0.506725	1.77873e-05	6.19973e-05
ENSMUSG00000104165.2	Gm38249	chr1	HAVANA	gene	16278421	16280741	-	TEC	ENSMUSG00000104165	Gm38249	predicted gene, 38249 [Source:MGI Symbol;Acc:MGI:5611477]	NA	0	0	0	0	0	0	0	0	0	0	0	0	0	0	0	0	0	0	0	0	0	0	0	0	0	0	0	0	0	0	0	0	0	0	NA	NA	NA
ENSMUSG00000100868.2	Gm28095	chr1	HAVANA	gene	16298730	16314286	+	lncRNA	ENSMUSG00000100868	Gm28095	predicted gene 28095 [Source:MGI Symbol;Acc:MGI:5578801]	NA	0	0	0	0	0	0	0	0	0	0	0	0	0	0	0	0	0	0	0	0	0	0	0	0	0	0	0	0	0	0	0	0	0	0	NA	NA	NA
ENSMUSG00000025920.20	Stau2	chr1	HAVANA	gene	16298898	16590336	-	protein_coding	ENSMUSG00000025920	Stau2	staufen double-stranded RNA binding protein 2 [Source:MGI Symbol;Acc:MGI:1352508]	29819	326	265	221	136	218	162	124	84	210	129	102	134	201	199	150	289.371	266.414	219.586	136.56	175.432	152.157	131.761	109.709	177.306	144.634	119.394	127.335	195.338	174.375	147.1	258.457	151.363	147.154	171.098	-0.806426	2.00099e-05	6.91612e-05
ENSMUSG00000089982.8	Gm7568	chr1	HAVANA	gene	16323816	16338145	+	lncRNA	ENSMUSG00000089982	Gm7568	predicted gene 7568 [Source:MGI Symbol;Acc:MGI:3649156]	102634042	0	0	0	0	0	0	0	0	0	0	0	0	0	0	0	0	0	0	0	0	0	0	0	0	0	0	0	0	0	0	0	0	0	0	NA	NA	NA
ENSMUSG00000025939.20	Ube2w	chr1	HAVANA	gene	16611014	16689713	-	protein_coding	ENSMUSG00000025939	Ube2w	ubiquitin-conjugating enzyme E2W (putative) [Source:MGI Symbol;Acc:MGI:1914049]	66799	770	614	668	643	943	692	825	786	948	635	740	802	785	765	938	683.485	617.276	663.727	645.647	758.866	649.954	876.637	1026.56	800.409	711.958	866.189	762.11	762.885	670.338	919.868	654.83	782.225	793.012	761.061	0.274539	0.0740498	0.120548
ENSMUSG00000102457.2	Gm38342	chr1	HAVANA	gene	16688784	16691763	+	TEC	ENSMUSG00000102457	Gm38342	predicted gene, 38342 [Source:MGI Symbol;Acc:MGI:5611570]	NA	4	4	0	0	3	0	0	3	1	1	0	0	0	1	0	3.55057	4.02134	0	0	2.41421	0	0	3.91817	0.844313	1.12119	0	0	0	0.876258	0	2.52397	0.332909	1.19611	1.1164	-1.11495	0.488857	0.585019
ENSMUSG00000079658.10	Eloc	chr1	HAVANA	gene	16711949	16727266	-	protein_coding	ENSMUSG00000079658	Eloc	elongin C [Source:MGI Symbol;Acc:MGI:1915173]	67923	1168	1143	965	1738	3208	2379	2762	3058	3630	2694	2458	2467	2258	2168	3441	1036.77	1149.1	958.828	1745.15	2581.59	2234.45	2934.87	3993.92	3064.86	3020.5	2877.15	2344.3	2194.39	1899.73	3374.48	1048.23	2618.42	2759.14	2360.67	1.39603	1.21972e-09	9.15123e-09
ENSMUSG00000097744.2	D030040B21Rik	chr1	HAVANA	gene	16727776	16732502	+	lncRNA	ENSMUSG00000097744	D030040B21Rik	RIKEN cDNA D030040B21 gene [Source:MGI Symbol;Acc:MGI:4437728]	329101	1	0	0	0	1	0	0	0	0	0	1	0	0	0	2	0.887643	0	0	0	0.804736	0	0	0	0	0	1.17053	0	0	0	1.96134	0.295881	0.521977	0.134123	0.321616	-0.451276	0.883976	NA
ENSMUSG00000100959.2	Idi1-ps5	chr1	HAVANA	gene	16733204	16733886	-	processed_pseudogene	ENSMUSG00000100959	Idi1-ps5	isopentenyl-diphosphate delta isomerase, pseudogene 5 [Source:MGI Symbol;Acc:MGI:3648037]	NA	0	0	0	0	0	0	0	0	0	0	0	0	0	0	0	0	0	0	0	0	0	0	0	0	0	0	0	0	0	0	0	0	0	0	NA	NA	NA
ENSMUSG00000025940.7	Tmem70	chr1	HAVANA	gene	16735431	16748499	+	protein_coding	ENSMUSG00000025940	Tmem70	transmembrane protein 70 [Source:MGI Symbol;Acc:MGI:1915068]	70397	512	464	558	551	913	692	763	665	936	792	693	743	645	720	927	454.473	466.476	554.431	553.268	734.724	649.954	810.756	868.527	790.277	887.986	811.175	706.045	626.829	630.906	909.081	491.793	762.003	734.584	696.994	0.578464	0.000578023	0.00151608
ENSMUSG00000025779.11	Ly96	chr1	HAVANA	gene	16758275	16779835	+	protein_coding	ENSMUSG00000025779	Ly96	lymphocyte antigen 96 [Source:MGI Symbol;Acc:MGI:1341909]	17087	84	89	89	121	281	243	220	289	284	235	252	280	207	210	323	74.562	89.4749	88.4307	121.498	226.131	228.235	233.77	377.45	239.785	263.481	294.973	266.073	201.168	184.014	316.756	84.1559	254.411	237.812	213.72	1.49689	4.45932e-08	2.49062e-07
ENSMUSG00000100093.2	Gm29649	chr1	HAVANA	gene	16828429	16828847	-	processed_pseudogene	ENSMUSG00000100093	Gm29649	predicted gene 29649 [Source:MGI Symbol;Acc:MGI:5580355]	NA	0	0	0	0	1	0	1	0	1	0	0	0	0	0	1	0	0	0	0	0.804736	0	1.06259	0	0.844313	0	0	0	0	0	0.980669	0	0.163445	0.45194	0.246154	1.42536	0.657527	NA
ENSMUSG00000091020.4	Gm5828	chr1	HAVANA	gene	16838503	16840362	-	processed_pseudogene	ENSMUSG00000091020	Gm5828	predicted gene 5828 [Source:MGI Symbol;Acc:MGI:3644176]	NA	0	1	1	1	0	0	3	0	1	0	1	0	3	1	1	0	1.00534	0.993604	1.00412	0	0	3.18777	0	0.844313	0	1.17053	0	2.91549	0.876258	0.980669	0.666313	0.99049	0.839367	0.865205	0.342724	0.841047	0.883696
ENSMUSG00000101640.2	Gm28376	chr1	HAVANA	gene	16968409	17161855	+	lncRNA	ENSMUSG00000101640	Gm28376	predicted gene 28376 [Source:MGI Symbol;Acc:MGI:5579082]	NA	0	0	0	0	0	0	0	0	0	0	0	0	0	0	0	0	0	0	0	0	0	0	0	0	0	0	0	0	0	0	0	0	0	0	NA	NA	NA
ENSMUSG00000104133.2	4921511E07Rik	chr1	HAVANA	gene	17001194	17002020	+	TEC	ENSMUSG00000104133	4921511E07Rik	RIKEN cDNA 4921511E07 gene [Source:MGI Symbol;Acc:MGI:1918145]	NA	0	0	0	0	0	0	0	0	0	0	0	0	0	0	0	0	0	0	0	0	0	0	0	0	0	0	0	0	0	0	0	0	0	0	NA	NA	NA
ENSMUSG00000042686.6	Jph1	chr1	HAVANA	gene	17034784	17168113	-	protein_coding	ENSMUSG00000042686	Jph1	junctophilin 1 [Source:MGI Symbol;Acc:MGI:1891495]	57339	51	38	33	19	32	11	17	10	16	19	7	16	18	9	29	45.2698	38.2028	32.7889	19.0782	25.7516	10.3316	18.064	13.0606	13.509	21.3027	8.19368	15.2042	17.4929	7.88632	28.4394	38.7538	16.4199	16.6325	20.9717	-1.21241	0.00183557	0.00438802
ENSMUSG00000100110.2	Gm28783	chr1	HAVANA	gene	17194971	17199180	+	lncRNA	ENSMUSG00000100110	Gm28783	predicted gene 28783 [Source:MGI Symbol;Acc:MGI:5579489]	NA	0	0	0	0	0	0	0	0	0	0	0	0	0	0	0	0	0	0	0	0	0	0	0	0	0	0	0	0	0	0	0	0	0	0	NA	NA	NA
ENSMUSG00000025777.9	Gdap1	chr1	HAVANA	gene	17215586	17234495	+	protein_coding	ENSMUSG00000025777	Gdap1	ganglioside-induced differentiation-associated-protein 1 [Source:MGI Symbol;Acc:MGI:1338002]	14545	4	0	4	1	5	1	4	0	1	4	0	2	2	1	4	3.55057	0	3.97441	1.00412	4.02368	0.93924	4.25036	0	0.844313	4.48478	0	1.90052	1.94366	0.876258	3.92268	2.50833	2.18798	1.84362	2.11431	-0.421516	0.700372	0.772252
ENSMUSG00000099899.2	Gm28784	chr1	HAVANA	gene	17238627	17243327	+	lncRNA	ENSMUSG00000099899	Gm28784	predicted gene 28784 [Source:MGI Symbol;Acc:MGI:5579490]	NA	0	0	0	0	0	0	0	0	0	0	0	0	0	0	0	0	0	0	0	0	0	0	0	0	0	0	0	0	0	0	0	0	0	0	NA	NA	NA
ENSMUSG00000100272.2	Gm28785	chr1	HAVANA	gene	17320338	17320716	-	processed_pseudogene	ENSMUSG00000100272	Gm28785	predicted gene 28785 [Source:MGI Symbol;Acc:MGI:5579491]	NA	0	0	0	0	0	0	0	0	0	0	0	0	0	0	0	0	0	0	0	0	0	0	0	0	0	0	0	0	0	0	0	0	0	0	NA	NA	NA
ENSMUSG00000100398.2	Gm5251	chr1	HAVANA	gene	17465182	17465653	+	processed_pseudogene	ENSMUSG00000100398	Gm5251	predicted gene 5251 [Source:MGI Symbol;Acc:MGI:3647666]	NA	0	0	0	0	1	1	2	0	0	0	0	0	0	0	0	0	0	0	0	0.804736	0.93924	2.12518	0	0	0	0	0	0	0	0	0	0	0.644859	0.257944	1.87154	0.627637	NA
ENSMUSG00000101589.2	Rbm6-ps1	chr1	HAVANA	gene	17467636	17470505	-	processed_pseudogene	ENSMUSG00000101589	Rbm6-ps1	RNA binding motif protein 6, pseudogene 1 [Source:MGI Symbol;Acc:MGI:1889580]	NA	3	2	2	0	3	1	1	1	3	1	5	2	5	3	1	2.66293	2.01067	1.98721	0	2.41421	0.93924	1.06259	1.30606	2.53294	1.12119	5.85263	1.90052	4.85914	2.62877	0.980669	2.22027	2.89049	1.37584	2.15059	-0.648246	0.507576	0.602432
ENSMUSG00000102048.2	Gm6075	chr1	HAVANA	gene	17499267	17499752	-	processed_pseudogene	ENSMUSG00000102048	Gm6075	predicted gene 6075 [Source:MGI Symbol;Acc:MGI:3648507]	NA	0	0	1	7	3	1	0	0	1	4	6	1	0	1	0	0	0	0.993604	7.02881	2.41421	0.93924	0	0	0.844313	4.48478	7.02316	0.950262	0	0.876258	0	0.331201	2.22241	1.8711	1.70364	2.45819	0.17858	0.256746
ENSMUSG00000089534.3	Gm25166	chr1	ENSEMBL	gene	17590225	17590335	+	snoRNA	ENSMUSG00000089534	Gm25166	predicted gene, 25166 [Source:MGI Symbol;Acc:MGI:5454943]	NA	0	0	0	0	0	0	0	0	0	0	0	0	0	0	0	0	0	0	0	0	0	0	0	0	0	0	0	0	0	0	0	0	0	0	NA	NA	NA
ENSMUSG00000067780.4	Pi15	chr1	HAVANA	gene	17672125	17701163	+	protein_coding	ENSMUSG00000067780	Pi15	peptidase inhibitor 15 [Source:MGI Symbol;Acc:MGI:1934659]	94227	269	273	226	381	540	409	364	219	404	211	215	501	506	312	315	238.776	274.457	224.554	382.568	434.557	384.149	386.783	286.026	341.103	236.572	251.663	476.081	491.745	273.393	308.911	245.929	339.728	369.198	332.756	0.587434	0.0125142	0.0249597
ENSMUSG00000100053.2	Gm28154	chr1	HAVANA	gene	17685308	17711305	-	lncRNA	ENSMUSG00000100053	Gm28154	predicted gene 28154 [Source:MGI Symbol;Acc:MGI:5578860]	102634738	0	0	1	0	0	0	0	0	0	0	0	0	0	0	0	0	0	0.993604	0	0	0	0	0	0	0	0	0	0	0	0	0.331201	0	0	0.0662402	-0.932156	0.824606	NA
ENSMUSG00000085125.8	Gm16070	chr1	HAVANA	gene	17746251	17797870	-	lncRNA	ENSMUSG00000085125	Gm16070	predicted gene 16070 [Source:MGI Symbol;Acc:MGI:3801761]	NA	0	2	0	0	0	2	0	0	0	0	2	1	0	0	0	0	2.01067	0	0	0	1.87848	0	0	0	0	2.34105	0.950262	0	0	0	0.670224	0.548552	0.31308	0.478698	-0.919802	0.750524	NA
ENSMUSG00000025776.14	Crispld1	chr1	HAVANA	gene	17797269	17836568	+	protein_coding	ENSMUSG00000025776	Crispld1	cysteine-rich secretory protein LCCL domain containing 1 [Source:MGI Symbol;Acc:MGI:1934666]	83691	61	55	44	22	18	12	12	20	20	32	24	13	18	18	16	54.1462	55.2935	43.7186	22.0906	14.4852	11.2709	12.7511	26.1211	16.8863	35.8782	28.0926	12.3534	17.4929	15.7726	15.6907	51.0528	20.8801	17.2675	25.4696	-1.58252	5.49678e-06	2.11024e-05
ENSMUSG00000099895.2	Gm28153	chr1	HAVANA	gene	17812139	17875641	-	lncRNA	ENSMUSG00000099895	Gm28153	predicted gene 28153 [Source:MGI Symbol;Acc:MGI:5578859]	NA	0	0	0	0	0	0	0	0	0	0	0	0	0	0	0	0	0	0	0	0	0	0	0	0	0	0	0	0	0	0	0	0	0	0	NA	NA	NA
ENSMUSG00000100554.2	Gm7690	chr1	HAVANA	gene	18017265	18018663	+	processed_pseudogene	ENSMUSG00000100554	Gm7690	predicted gene 7690 [Source:MGI Symbol;Acc:MGI:3648169]	NA	0	0	0	1	0	0	0	0	0	1	0	0	0	0	1	0	0	0	1.00412	0	0	0	0	0	1.12119	0	0	0	0	0.980669	0	0.350311	0.167353	0.207065	0.510482	0.900284	NA
ENSMUSG00000099473.2	Gm18775	chr1	HAVANA	gene	18063234	18069846	-	transcribed_unprocessed_pseudogene	ENSMUSG00000099473	Gm18775	predicted gene, 18775 [Source:MGI Symbol;Acc:MGI:5010960]	NA	0	0	0	0	0	0	0	0	0	0	0	0	0	0	0	0	0	0	0	0	0	0	0	0	0	0	0	0	0	0	0	0	0	0	NA	NA	NA
ENSMUSG00000099591.2	Gm17969	chr1	HAVANA	gene	18064037	18067707	+	processed_pseudogene	ENSMUSG00000099591	Gm17969	predicted gene, 17969 [Source:MGI Symbol;Acc:MGI:5010154]	NA	0	0	0	0	0	0	0	0	0	0	0	0	0	0	0	0	0	0	0	0	0	0	0	0	0	0	0	0	0	0	0	0	0	0	NA	NA	NA
ENSMUSG00000109887.2	Gm28756	chr1	HAVANA	gene	18064686	18129280	-	lncRNA	ENSMUSG00000109887	Gm28756	predicted gene 28756 [Source:MGI Symbol;Acc:MGI:5579462]	NA	0	0	0	0	0	0	0	0	0	0	0	0	0	0	0	0	0	0	0	0	0	0	0	0	0	0	0	0	0	0	0	0	0	0	NA	NA	NA
ENSMUSG00000102001.2	Gm28755	chr1	HAVANA	gene	18076185	18086410	-	unprocessed_pseudogene	ENSMUSG00000102001	Gm28755	predicted gene 28755 [Source:MGI Symbol;Acc:MGI:5579461]	NA	0	0	0	0	0	0	0	0	0	0	0	0	0	0	0	0	0	0	0	0	0	0	0	0	0	0	0	0	0	0	0	0	0	0	NA	NA	NA
ENSMUSG00000101717.3	Gm45784	chr1	HAVANA	gene	18118324	18128493	-	transcribed_unprocessed_pseudogene	ENSMUSG00000101717	Gm45784	predicted gene 45784 [Source:MGI Symbol;Acc:MGI:5804899]	NA	0	0	0	0	0	0	0	0	0	0	0	0	0	0	0	0	0	0	0	0	0	0	0	0	0	0	0	0	0	0	0	0	0	0	NA	NA	NA
ENSMUSG00000025774.15	Crisp4	chr1	HAVANA	gene	18185415	18216126	-	protein_coding	ENSMUSG00000025774	Crisp4	cysteine-rich secretory protein 4 [Source:MGI Symbol;Acc:MGI:1925331]	78081	0	0	0	0	0	0	0	0	0	0	0	0	0	0	0	0	0	0	0	0	0	0	0	0	0	0	0	0	0	0	0	0	0	0	NA	NA	NA
ENSMUSG00000070977.5	Defb44-ps	chr1	HAVANA	gene	18280277	18293788	-	unprocessed_pseudogene	ENSMUSG00000070977	Defb44-ps	defensin beta 44, pseudogene [Source:MGI Symbol;Acc:MGI:3646526]	654454	0	0	0	0	0	0	0	0	0	0	0	0	0	0	0	0	0	0	0	0	0	0	0	0	0	0	0	0	0	0	0	0	0	0	NA	NA	NA
ENSMUSG00000073735.2	Defb18	chr1	HAVANA	gene	18306697	18307667	-	protein_coding	ENSMUSG00000073735	Defb18	defensin beta 18 [Source:MGI Symbol;Acc:MGI:3648148]	654460	0	0	0	0	0	0	0	0	0	0	0	0	0	0	0	0	0	0	0	0	0	0	0	0	0	0	0	0	0	0	0	0	0	0	NA	NA	NA
ENSMUSG00000067773.7	Defb41	chr1	HAVANA	gene	18321204	18335362	-	protein_coding	ENSMUSG00000067773	Defb41	defensin beta 41 [Source:MGI Symbol;Acc:MGI:1924923]	77673	0	0	0	0	0	0	0	0	0	0	0	0	0	0	0	0	0	0	0	0	0	0	0	0	0	0	0	0	0	0	0	0	0	0	NA	NA	NA
ENSMUSG00000101685.2	Gm17837	chr1	HAVANA	gene	18332619	18333603	-	processed_pseudogene	ENSMUSG00000101685	Gm17837	predicted gene, 17837 [Source:MGI Symbol;Acc:MGI:5010022]	NA	0	0	0	0	1	0	0	0	0	0	0	0	0	0	0	0	0	0	0	0.804736	0	0	0	0	0	0	0	0	0	0	0	0	0.134123	0.0536491	0.510491	0.903396	NA
ENSMUSG00000101306.2	Gm5252	chr1	HAVANA	gene	18778652	18779560	+	processed_pseudogene	ENSMUSG00000101306	Gm5252	predicted gene 5252 [Source:MGI Symbol;Acc:MGI:3647664]	NA	0	0	0	0	0	0	0	0	0	0	0	0	0	0	0	0	0	0	0	0	0	0	0	0	0	0	0	0	0	0	0	0	0	0	NA	NA	NA
ENSMUSG00000088800.4	Gm24075	chr1	ENSEMBL	gene	19039986	19040057	-	snoRNA	ENSMUSG00000088800	Gm24075	predicted gene, 24075 [Source:MGI Symbol;Acc:MGI:5453852]	NA	0	0	0	0	0	0	0	0	0	0	0	0	0	0	0	0	0	0	0	0	0	0	0	0	0	0	0	0	0	0	0	0	0	0	NA	NA	NA
ENSMUSG00000101644.2	Gm28343	chr1	HAVANA	gene	19107490	19107601	+	processed_pseudogene	ENSMUSG00000101644	Gm28343	predicted gene 28343 [Source:MGI Symbol;Acc:MGI:5579049]	NA	0	0	0	0	0	0	0	0	0	0	0	0	0	0	0	0	0	0	0	0	0	0	0	0	0	0	0	0	0	0	0	0	0	0	NA	NA	NA
ENSMUSG00000099433.2	Gm28344	chr1	HAVANA	gene	19133081	19133359	+	processed_pseudogene	ENSMUSG00000099433	Gm28344	predicted gene 28344 [Source:MGI Symbol;Acc:MGI:5579050]	NA	0	0	0	1	0	0	0	0	0	0	0	0	0	0	0	0	0	0	1.00412	0	0	0	0	0	0	0	0	0	0	0	0	0	0.167353	0.0669411	0.510491	0.903396	NA
ENSMUSG00000089787.3	Gm15825	chr1	HAVANA	gene	19133524	19175064	-	lncRNA	ENSMUSG00000089787	Gm15825	predicted gene 15825 [Source:MGI Symbol;Acc:MGI:3801887]	102635013	0	0	0	0	0	0	0	0	0	0	0	0	0	0	0	0	0	0	0	0	0	0	0	0	0	0	0	0	0	0	0	0	0	0	NA	NA	NA
ENSMUSG00000042596.8	Tfap2d	chr1	HAVANA	gene	19173246	19236570	+	protein_coding	ENSMUSG00000042596	Tfap2d	transcription factor AP-2, delta [Source:MGI Symbol;Acc:MGI:2153466]	226896	0	0	0	0	0	0	0	0	0	0	0	0	0	0	0	0	0	0	0	0	0	0	0	0	0	0	0	0	0	0	0	0	0	0	NA	NA	NA
ENSMUSG00000100720.2	Gm10075	chr1	HAVANA	gene	19223646	19224190	-	processed_pseudogene	ENSMUSG00000100720	Gm10075	predicted gene 10075 [Source:MGI Symbol;Acc:MGI:3710521]	NA	0	0	0	0	2	0	1	0	3	1	2	1	1	2	1	0	0	0	0	1.60947	0	1.06259	0	2.53294	1.12119	2.34105	0.950262	0.971828	1.75252	0.980669	0	1.35292	0.8675	0.888168	2.37798	0.15939	0.233324
ENSMUSG00000025927.14	Tfap2b	chr1	HAVANA	gene	19279138	19308800	+	protein_coding	ENSMUSG00000025927	Tfap2b	transcription factor AP-2 beta [Source:MGI Symbol;Acc:MGI:104672]	21419	0	0	0	0	0	0	0	0	0	0	0	0	0	0	0	0	0	0	0	0	0	0	0	0	0	0	0	0	0	0	0	0	0	0	NA	NA	NA
ENSMUSG00000100538.2	Gm28340	chr1	HAVANA	gene	19312949	19313993	+	lncRNA	ENSMUSG00000100538	Gm28340	predicted gene 28340 [Source:MGI Symbol;Acc:MGI:5579046]	NA	0	0	0	0	0	0	0	0	0	0	0	0	0	0	0	0	0	0	0	0	0	0	0	0	0	0	0	0	0	0	0	0	0	0	NA	NA	NA
ENSMUSG00000101117.2	Gm28341	chr1	HAVANA	gene	19390450	19390921	-	processed_pseudogene	ENSMUSG00000101117	Gm28341	predicted gene 28341 [Source:MGI Symbol;Acc:MGI:5579047]	NA	0	0	0	0	0	0	0	0	0	0	0	0	0	0	0	0	0	0	0	0	0	0	0	0	0	0	0	0	0	0	0	0	0	0	NA	NA	NA
ENSMUSG00000100204.2	Gm4849	chr1	HAVANA	gene	19401163	19403408	+	processed_pseudogene	ENSMUSG00000100204	Gm4849	predicted gene 4849 [Source:MGI Symbol;Acc:MGI:3645366]	NA	0	0	2	2	0	0	0	0	0	1	0	1	0	2	0	0	0	1.98721	2.00823	0	0	0	0	0	1.12119	0	0.950262	0	1.75252	0	0.662402	0.637329	0.334705	0.521294	-0.902395	0.713692	NA
ENSMUSG00002076883.1	Gm55451	chr1	ENSEMBL	gene	19584079	19584143	-	snoRNA	ENSMUSG00002076883	Gm55451	predicted gene, 55451 [Source:MGI Symbol;Acc:MGI:6847372]	NA	0	0	0	0	0	0	0	0	0	0	0	0	0	0	0	0	0	0	0	0	0	0	0	0	0	0	0	0	0	0	0	0	0	0	NA	NA	NA
ENSMUSG00000102597.2	Gm38382	chr1	HAVANA	gene	19684493	19686991	+	TEC	ENSMUSG00000102597	Gm38382	predicted gene, 38382 [Source:MGI Symbol;Acc:MGI:5611610]	NA	0	0	0	0	0	0	0	0	0	0	0	0	0	0	0	0	0	0	0	0	0	0	0	0	0	0	0	0	0	0	0	0	0	0	NA	NA	NA
ENSMUSG00000043760.17	Pkhd1	chr1	HAVANA	gene	20128003	20688288	-	protein_coding	ENSMUSG00000043760	Pkhd1	polycystic kidney and hepatic disease 1 [Source:MGI Symbol;Acc:MGI:2155808]	241035	15	8	12	10	11	4	4	0	10	4	14	2	5	11	2	13.3146	8.04269	11.9232	10.0412	8.8521	3.75696	4.25036	0	8.44313	4.48478	16.3874	1.90052	4.85914	9.63884	1.96134	11.0935	6.53866	5.89062	7.19042	-0.882765	0.212224	0.296725
ENSMUSG00000104095.2	Gm37315	chr1	HAVANA	gene	20132294	20135772	-	TEC	ENSMUSG00000104095	Gm37315	predicted gene, 37315 [Source:MGI Symbol;Acc:MGI:5610543]	NA	0	0	0	0	0	0	0	0	0	0	0	0	0	0	0	0	0	0	0	0	0	0	0	0	0	0	0	0	0	0	0	0	0	0	NA	NA	NA
ENSMUSG00000089914.3	4930486I03Rik	chr1	HAVANA	gene	20426676	20462524	+	lncRNA	ENSMUSG00000089914	4930486I03Rik	RIKEN cDNA 4930486I03 gene [Source:MGI Symbol;Acc:MGI:1922278]	75028	0	0	0	0	0	0	0	0	0	0	0	0	0	0	0	0	0	0	0	0	0	0	0	0	0	0	0	0	0	0	0	0	0	0	NA	NA	NA
ENSMUSG00000090142.3	Gm15795	chr1	HAVANA	gene	20514482	20515034	-	processed_pseudogene	ENSMUSG00000090142	Gm15795	predicted gene 15795 [Source:MGI Symbol;Acc:MGI:3802035]	NA	0	0	0	0	0	1	1	2	0	1	1	1	0	2	0	0	0	0	0	0	0.93924	1.06259	2.61211	0	1.12119	1.17053	0.950262	0	1.75252	0	0	0.832416	0.76899	0.640563	2.02019	0.317622	NA
ENSMUSG00000070175.3	Gm24162	chr1	ENSEMBL	gene	20515035	20515136	-	snRNA	ENSMUSG00000070175	Gm24162	predicted gene, 24162 [Source:MGI Symbol;Acc:MGI:5453939]	115487586	0	0	0	0	0	0	0	0	0	0	0	0	0	0	0	0	0	0	0	0	0	0	0	0	0	0	0	0	0	0	0	0	0	0	NA	NA	NA
ENSMUSG00000099906.3	Lincmd1	chr1	HAVANA	gene	20740106	20754522	+	lncRNA	ENSMUSG00000099906	Lincmd1	long intergenic non-protein coding RNA of muscle differentiation 1 [Source:MGI Symbol;Acc:MGI:5818206]	105661730	0	0	0	0	0	0	0	0	0	0	0	0	0	0	0	0	0	0	0	0	0	0	0	0	0	0	0	0	0	0	0	0	0	0	NA	NA	NA
ENSMUSG00000065559.3	Mir206	chr1	ENSEMBL	gene	20749234	20749306	+	miRNA	ENSMUSG00000065559	Mir206	microRNA 206 [Source:MGI Symbol;Acc:MGI:2676881]	387202	0	0	0	0	0	0	0	0	0	0	0	0	0	0	0	0	0	0	0	0	0	0	0	0	0	0	0	0	0	0	0	0	0	0	NA	NA	NA
ENSMUSG00000065480.3	Mir133b	chr1	ENSEMBL	gene	20752993	20753111	+	miRNA	ENSMUSG00000065480	Mir133b	microRNA 133b [Source:MGI Symbol;Acc:MGI:3618720]	723817	0	0	0	0	0	0	0	0	0	0	0	0	0	0	0	0	0	0	0	0	0	0	0	0	0	0	0	0	0	0	0	0	0	0	NA	NA	NA
ENSMUSG00000025929.5	Il17a	chr1	HAVANA	gene	20801129	20804720	+	protein_coding	ENSMUSG00000025929	Il17a	interleukin 17A [Source:MGI Symbol;Acc:MGI:107364]	16171	0	0	0	0	3	6	1	2	8	1	0	1	0	3	4	0	0	0	0	2.41421	5.63544	1.06259	2.61211	6.75451	1.12119	0	0.950262	0	2.62877	3.92268	0	1.43715	3.07981	1.80678	4.13895	0.0107479	0.0218159
ENSMUSG00000041872.10	Il17f	chr1	HAVANA	gene	20847370	20860841	-	protein_coding	ENSMUSG00000041872	Il17f	interleukin 17F [Source:MGI Symbol;Acc:MGI:2676631]	257630	0	0	2	0	2	0	3	1	3	2	0	1	1	1	3	0	0	1.98721	0	1.60947	0	3.18777	1.30606	2.53294	2.24239	0	0.950262	0.971828	0.876258	2.94201	0.662402	1.33046	1.43937	1.24041	1.15393	0.443739	0.541313
ENSMUSG00000041859.11	Mcm3	chr1	HAVANA	gene	20873192	20890536	-	protein_coding	ENSMUSG00000041859	Mcm3	minichromosome maintenance complex component 3 [Source:MGI Symbol;Acc:MGI:101845]	17215	530	393	511	1743	2089	1588	1476	1191	1864	1395	1379	1657	1833	2265	1608	470.451	395.097	507.731	1750.17	1681.09	1491.51	1568.38	1555.51	1573.8	1564.07	1614.16	1574.58	1781.36	1984.73	1576.92	457.76	1682.63	1603.41	1405.97	1.80826	1.66201e-60	2.73139e-58
ENSMUSG00000099714.2	Gm20587	chr1	HAVANA	gene	20891555	20892740	+	processed_pseudogene	ENSMUSG00000099714	Gm20587	predicted gene, 20587 [Source:MGI Symbol;Acc:MGI:5295693]	NA	0	0	0	0	1	0	0	0	0	0	0	0	0	0	4	0	0	0	0	0.804736	0	0	0	0	0	0	0	0	0	3.92268	0	0.65378	0.134123	0.315161	0.510469	0.903401	NA
ENSMUSG00000102121.2	Gm28065	chr1	HAVANA	gene	20906885	20909913	+	lncRNA	ENSMUSG00000102121	Gm28065	predicted gene 28065 [Source:MGI Symbol;Acc:MGI:5578771]	NA	0	0	0	0	1	0	0	0	0	0	0	1	0	0	0	0	0	0	0	0.804736	0	0	0	0	0	0	0.950262	0	0	0	0	0.158377	0.134123	0.117	0.510485	0.903398	NA
ENSMUSG00000088858.3	Gm24723	chr1	ENSEMBL	gene	20912759	20912890	-	snoRNA	ENSMUSG00000088858	Gm24723	predicted gene, 24723 [Source:MGI Symbol;Acc:MGI:5454500]	115485821	0	0	0	0	0	0	0	0	0	0	0	0	0	0	0	0	0	0	0	0	0	0	0	0	0	0	0	0	0	0	0	0	0	0	NA	NA	NA
ENSMUSG00000097934.2	6720483E21Rik	chr1	HAVANA	gene	20958874	20960697	-	lncRNA	ENSMUSG00000097934	6720483E21Rik	RIKEN cDNA 6720483E21 gene [Source:MGI Symbol;Acc:MGI:1924991]	77741	1	0	0	2	1	0	0	1	1	2	1	1	0	2	0	0.887643	0	0	2.00823	0.804736	0	0	1.30606	0.844313	2.24239	1.17053	0.950262	0	1.75252	0	0.295881	1.01928	0.827223	0.797778	1.24532	0.476718	NA
ENSMUSG00000025931.16	Paqr8	chr1	HAVANA	gene	20960830	21009874	+	protein_coding	ENSMUSG00000025931	Paqr8	progestin and adipoQ receptor family member VIII [Source:MGI Symbol;Acc:MGI:1921479]	74229	1401	1036	1132	496	373	368	239	135	329	280	229	326	404	556	229	1243.59	1041.53	1124.76	498.042	300.167	345.64	253.959	176.318	277.779	313.934	268.05	309.785	392.619	487.2	224.573	1136.63	332.694	308.651	483.863	-1.87945	5.06412e-12	5.63844e-11
ENSMUSG00000077314.3	Gm24171	chr1	ENSEMBL	gene	20985634	20985764	-	snoRNA	ENSMUSG00000077314	Gm24171	predicted gene, 24171 [Source:MGI Symbol;Acc:MGI:5453948]	115485789	0	0	0	0	0	0	0	0	0	0	0	0	0	0	0	0	0	0	0	0	0	0	0	0	0	0	0	0	0	0	0	0	0	0	NA	NA	NA
ENSMUSG00000100929.2	Gm28064	chr1	HAVANA	gene	21015935	21017138	+	processed_pseudogene	ENSMUSG00000100929	Gm28064	predicted gene 28064 [Source:MGI Symbol;Acc:MGI:5578770]	NA	3	0	3	0	1	0	0	0	0	0	0	0	0	0	0	2.66293	0	2.98081	0	0.804736	0	0	0	0	0	0	0	0	0	0	1.88125	0	0.134123	0.429898	-2.90314	0.367566	NA
ENSMUSG00000041809.6	Efhc1	chr1	HAVANA	gene	21021850	21061065	+	protein_coding	ENSMUSG00000041809	Efhc1	EF-hand domain (C-terminal) containing 1 [Source:MGI Symbol;Acc:MGI:1919127]	71877	512	353	276	169	189	200	126	74	162	171	108	107	194	184	85	454.473	354.884	274.235	169.696	152.095	187.848	133.886	96.6481	136.779	191.724	126.417	101.678	188.535	161.232	83.3569	361.197	142.157	146.159	187.566	-1.30306	1.28796e-06	5.51154e-06
ENSMUSG00000041779.6	Tram2	chr1	HAVANA	gene	21066523	21149453	-	protein_coding	ENSMUSG00000041779	Tram2	translocating chain-associating membrane protein 2 [Source:MGI Symbol;Acc:MGI:1924817]	170829	730	575	581	534	555	448	297	152	388	343	342	434	509	558	326	647.979	578.068	577.284	536.198	446.628	420.779	315.589	198.521	327.594	384.57	400.32	412.414	494.661	488.952	319.698	601.11	416.769	374.218	436.617	-0.681811	0.00392732	0.0087485
ENSMUSG00000099971.2	Gm28287	chr1	HAVANA	gene	21150338	21151972	+	lncRNA	ENSMUSG00000099971	Gm28287	predicted gene 28287 [Source:MGI Symbol;Acc:MGI:5578993]	NA	0	0	0	0	0	0	0	0	0	0	0	0	0	0	0	0	0	0	0	0	0	0	0	0	0	0	0	0	0	0	0	0	0	0	NA	NA	NA
ENSMUSG00000100819.2	Gm2693	chr1	HAVANA	gene	21249212	21257651	+	unprocessed_pseudogene	ENSMUSG00000100819	Gm2693	predicted gene 2693 [Source:MGI Symbol;Acc:MGI:3780862]	NA	2	2	0	0	2	1	3	1	2	3	3	4	6	1	0	1.77529	2.01067	0	0	1.60947	0.93924	3.18777	1.30606	1.68863	3.36358	3.51158	3.80105	5.83097	0.876258	0	1.26199	2.89724	1.45519	1.99337	0.193534	0.869774	0.905671
ENSMUSG00000025933.16	Tmem14a	chr1	HAVANA	gene	21288799	21300391	+	protein_coding	ENSMUSG00000025933	Tmem14a	transmembrane protein 14A [Source:MGI Symbol;Acc:MGI:1922962]	75712	118	124	97	67	94	93	64	69	87	63	76	44	65	79	84	104.742	124.662	96.3796	67.2758	75.6452	87.3493	68.0058	90.1179	73.4553	70.6352	88.96	41.8115	63.1688	69.2244	82.3762	108.594	69.3627	76.9749	80.2539	-0.498925	0.0158816	0.0309054
ENSMUSG00000102633.2	Gm38224	chr1	HAVANA	gene	21304946	21307045	+	TEC	ENSMUSG00000102633	Gm38224	predicted gene, 38224 [Source:MGI Symbol;Acc:MGI:5611452]	NA	0	0	0	0	0	0	0	0	0	0	0	0	0	0	0	0	0	0	0	0	0	0	0	0	0	0	0	0	0	0	0	0	0	0	NA	NA	NA
ENSMUSG00000025934.16	Gsta3	chr1	HAVANA	gene	21310813	21335885	+	protein_coding	ENSMUSG00000025934	Gsta3	glutathione S-transferase, alpha 3 [Source:MGI Symbol;Acc:MGI:95856]	14859	5560	5316	4952	2463	873	1404	902	511	909	1187	618	970	838	1128	485	4935.29	5344.37	4920.33	2473.14	702.535	1318.69	958.457	667.395	767.481	1330.86	723.385	921.754	814.392	988.419	475.625	5066.66	875.739	1147.95	1822.81	-2.14195	5.03462e-09	3.36961e-08
ENSMUSG00000099343.2	Gm28836	chr1	HAVANA	gene	21320583	21341817	-	lncRNA	ENSMUSG00000099343	Gm28836	predicted gene 28836 [Source:MGI Symbol;Acc:MGI:5579542]	NA	0	0	3	2	1	4	2	3	5	0	1	1	1	0	3	0	0	2.98081	2.00823	0.804736	3.75696	2.12518	3.91817	4.22157	0	1.17053	0.950262	0.971828	0	2.94201	0.993604	1.00577	2.80581	1.72335	1.51518	0.221323	0.307227
ENSMUSG00000096375.3	Gm7094	chr1	HAVANA	gene	21342627	21343130	+	unprocessed_pseudogene	ENSMUSG00000096375	Gm7094	predicted pseudogene 7094 [Source:MGI Symbol;Acc:MGI:3648114]	NA	0	0	1	2	0	0	3	0	1	0	2	2	1	0	0	0	0	0.993604	2.00823	0	0	3.18777	0	0.844313	0	2.34105	1.90052	0.971828	0	0	0.331201	0.868901	1.00672	0.816488	1.5367	0.442029	NA
ENSMUSG00000121505.1	Gm4956	chr1	HAVANA	gene	21355457	21395963	-	lncRNA	ENSMUSG00000121505	Gm4956	predicted gene 4956 [Source:NCBI gene (formerly Entrezgene);Acc:241041]	241041	302	397	280	185	70	168	83	53	62	58	33	77	72	70	55	268.068	399.118	278.209	185.761	56.3315	157.792	88.195	69.221	52.3474	65.0293	38.6274	73.1702	69.9716	61.3381	53.9368	315.132	60.3456	101.608	127.808	-1.63327	5.84444e-06	2.23132e-05
ENSMUSG00000025936.18	Gm4956	chr1	HAVANA	gene	21355832	21368351	-	transcribed_unprocessed_pseudogene	ENSMUSG00000025936	Gm4956	predicted gene 4956 [Source:MGI Symbol;Acc:MGI:3647976]	NA	0	0	0	0	0	0	0	0	0	0	0	0	0	0	0	0	0	0	0	0	0	0	0	0	0	0	0	0	0	0	0	0	0	0	NA	NA	NA
ENSMUSG00000093963.2	Gm21909	chr1	HAVANA	gene	21382741	21386544	-	unprocessed_pseudogene	ENSMUSG00000093963	Gm21909	predicted gene, 21909 [Source:MGI Symbol;Acc:MGI:5434073]	NA	0	0	0	0	0	0	2	0	0	0	0	0	0	0	1	0	0	0	0	0	0	2.12518	0	0	0	0	0	0	0	0.980669	0	0.163445	0.354197	0.207057	0.991375	0.813662	NA
ENSMUSG00000067750.4	Khdc1a	chr1	HAVANA	gene	21419865	21422424	+	protein_coding	ENSMUSG00000067750	Khdc1a	KH domain containing 1A [Source:MGI Symbol;Acc:MGI:2676610]	368204	2	1	2	1	7	1	6	4	14	3	6	5	6	11	10	1.77529	1.00534	1.98721	1.00412	5.63315	0.93924	6.37554	5.22422	11.8204	3.36358	7.02316	4.75131	5.83097	9.63884	9.80669	1.58928	6.73576	5.16611	5.0786	1.71039	0.0563681	0.0951122
ENSMUSG00000086194.2	Gm16329	chr1	HAVANA	gene	21424229	21425340	+	unprocessed_pseudogene	ENSMUSG00000086194	Gm16329	predicted gene 16329 [Source:MGI Symbol;Acc:MGI:3840126]	NA	0	2	0	0	2	0	0	0	1	0	3	0	0	1	4	0	2.01067	0	0	1.60947	0	0	0	0.844313	0	3.51158	0	0	0.876258	3.92268	0.670224	1.38509	0.408964	0.851665	-0.50511	0.81852	0.865904
ENSMUSG00000094436.2	Gm16327	chr1	HAVANA	gene	21435027	21435254	+	processed_pseudogene	ENSMUSG00000094436	Gm16327	predicted gene 16327 [Source:MGI Symbol;Acc:MGI:3840125]	NA	0	0	0	0	0	0	0	0	0	0	0	0	0	0	0	0	0	0	0	0	0	0	0	0	0	0	0	0	0	0	0	0	0	0	NA	NA	NA
ENSMUSG00000041722.8	Khdc1c	chr1	HAVANA	gene	21438555	21441069	+	protein_coding	ENSMUSG00000041722	Khdc1c	KH domain containing 1C [Source:MGI Symbol;Acc:MGI:3583007]	433278	1	0	0	2	2	6	3	6	1	2	4	2	3	1	10	0.887643	0	0	2.00823	1.60947	5.63544	3.18777	7.83634	0.844313	2.24239	4.6821	1.90052	2.91549	0.876258	9.80669	0.295881	3.73724	3.52026	2.96218	3.30882	0.0208005	0.0393634
ENSMUSG00000085507.2	Gm2709	chr1	HAVANA	gene	21442894	21443988	+	unprocessed_pseudogene	ENSMUSG00000085507	Gm2709	predicted gene 2709 [Source:MGI Symbol;Acc:MGI:3780878]	NA	0	0	5	2	0	1	0	0	0	0	0	0	0	0	0	0	0	4.96802	2.00823	0	0.93924	0	0	0	0	0	0	0	0	0	1.65601	0	0.491245	0.527699	-1.69293	0.606127	NA
ENSMUSG00000094926.2	Gm16533	chr1	HAVANA	gene	21449779	21450006	+	processed_pseudogene	ENSMUSG00000094926	Gm16533	predited gene 16533 [Source:MGI Symbol;Acc:MGI:4410373]	NA	0	0	0	0	0	0	0	0	0	0	0	0	0	0	0	0	0	0	0	0	0	0	0	0	0	0	0	0	0	0	0	0	0	0	NA	NA	NA
ENSMUSG00000085079.4	Khdc1b	chr1	HAVANA	gene	21453780	21456597	+	protein_coding	ENSMUSG00000085079	Khdc1b	KH domain containing 1B [Source:MGI Symbol;Acc:MGI:2138477]	98582	0	0	0	4	2	2	5	4	1	0	1	0	1	6	0	0	0	0	4.01646	1.60947	1.87848	5.31295	5.22422	0.844313	0	1.17053	0	0.971828	5.25755	0	0	1.23332	3.14765	1.75239	4.12865	0.0110885	0.0224011
ENSMUSG00000085679.3	Gm16328	chr1	HAVANA	gene	21461130	21461325	+	processed_pseudogene	ENSMUSG00000085679	Gm16328	predicted gene 16328 [Source:MGI Symbol;Acc:MGI:3840127]	NA	0	1	3	0	1	0	5	3	0	0	0	0	5	0	1	0	1.00534	2.98081	0	0.804736	0	5.31295	3.91817	0	0	0	0	4.85914	0	0.980669	1.32872	0.973302	1.67264	1.32412	0.306611	0.873755	0.908896
ENSMUSG00000028033.17	Kcnq5	chr1	HAVANA	gene	21468627	22032166	-	protein_coding	ENSMUSG00000028033	Kcnq5	potassium voltage-gated channel, subfamily Q, member 5 [Source:MGI Symbol;Acc:MGI:1924937]	226922	292	157	237	112	101	84	41	46	74	57	62	70	74	107	52	259.192	157.838	235.484	112.461	81.2783	78.8962	43.5662	60.0786	62.4792	63.9081	72.5726	66.5184	71.9153	93.7596	50.9948	217.505	69.9448	73.1266	100.729	-1.56987	2.45934e-09	1.73864e-08
ENSMUSG00000104138.2	Gm36949	chr1	HAVANA	gene	21524915	21527241	-	TEC	ENSMUSG00000104138	Gm36949	predicted gene, 36949 [Source:MGI Symbol;Acc:MGI:5610177]	NA	0	0	0	0	0	0	0	0	0	0	0	0	0	0	0	0	0	0	0	0	0	0	0	0	0	0	0	0	0	0	0	0	0	0	NA	NA	NA
ENSMUSG00000082935.4	Gm7658	chr1	HAVANA	gene	21582157	21583280	-	processed_pseudogene	ENSMUSG00000082935	Gm7658	predicted gene 7658 [Source:MGI Symbol;Acc:MGI:3648029]	NA	8	5	5	6	16	6	4	13	19	13	9	8	7	9	15	7.10114	5.02668	4.96802	6.0247	12.8758	5.63544	4.25036	16.9787	16.042	14.5755	10.5347	7.6021	6.8028	7.88632	14.71	5.69861	10.3519	10.3012	9.40095	0.844813	0.131891	0.198507
ENSMUSG00000103748.2	Gm38243	chr1	HAVANA	gene	21909172	21910738	-	TEC	ENSMUSG00000103748	Gm38243	predicted gene, 38243 [Source:MGI Symbol;Acc:MGI:5611471]	NA	0	0	0	0	0	0	0	0	0	0	0	0	0	0	0	0	0	0	0	0	0	0	0	0	0	0	0	0	0	0	0	0	0	0	NA	NA	NA
ENSMUSG00000099692.2	Gm5696	chr1	HAVANA	gene	22100288	22100839	-	processed_pseudogene	ENSMUSG00000099692	Gm5696	predicted gene 5696 [Source:MGI Symbol;Acc:MGI:3647717]	NA	0	0	0	2	0	0	0	0	0	2	0	0	1	0	0	0	0	0	2.00823	0	0	0	0	0	2.24239	0	0	0.971828	0	0	0	0.535703	0.334705	0.348163	0.991379	0.786472	NA
ENSMUSG00000100418.2	Gm28239	chr1	HAVANA	gene	22308073	22308519	+	processed_pseudogene	ENSMUSG00000100418	Gm28239	predicted gene 28239 [Source:MGI Symbol;Acc:MGI:5578945]	NA	0	0	0	0	0	0	0	0	0	0	0	0	0	0	0	0	0	0	0	0	0	0	0	0	0	0	0	0	0	0	0	0	0	0	NA	NA	NA
ENSMUSG00000041670.20	Rims1	chr1	HAVANA	gene	22356475	22845203	-	protein_coding	ENSMUSG00000041670	Rims1	regulating synaptic membrane exocytosis 1 [Source:MGI Symbol;Acc:MGI:2152971]	116837	7	8	15	6	1	12	5	0	10	2	5	5	7	2	8	6.2135	8.04269	14.9041	6.0247	0.804736	11.2709	5.31295	0	8.44313	2.24239	5.85263	4.75131	6.8028	1.75252	7.84536	9.72008	4.8745	5.3094	6.01758	-0.848011	0.245383	0.334644
ENSMUSG00000097642.2	Gm26866	chr1	HAVANA	gene	22779845	22780646	+	processed_pseudogene	ENSMUSG00000097642	Gm26866	predicted gene, 26866 [Source:MGI Symbol;Acc:MGI:5477360]	NA	0	2	0	0	0	0	0	0	0	0	0	0	0	0	0	0	2.01067	0	0	0	0	0	0	0	0	0	0	0	0	0	0.670224	0	0	0.134045	-1.88788	0.649932	NA
ENSMUSG00000101468.2	Gm7761	chr1	HAVANA	gene	23023944	23026206	-	processed_pseudogene	ENSMUSG00000101468	Gm7761	predicted gene 7761 [Source:MGI Symbol;Acc:MGI:3643583]	NA	0	0	0	0	0	0	0	0	0	0	0	0	0	0	0	0	0	0	0	0	0	0	0	0	0	0	0	0	0	0	0	0	0	0	NA	NA	NA
ENSMUSG00000101227.2	Gm29506	chr1	HAVANA	gene	23087376	23274754	-	lncRNA	ENSMUSG00000101227	Gm29506	predicted gene 29506 [Source:MGI Symbol;Acc:MGI:5580212]	NA	0	0	0	0	1	0	0	0	1	0	0	0	0	0	0	0	0	0	0	0.804736	0	0	0	0.844313	0	0	0	0	0	0	0	0	0.274842	0.109937	0.99138	0.813661	NA
ENSMUSG00000073730.3	Ppp1r14bl	chr1	HAVANA	gene	23139554	23141334	-	protein_coding	ENSMUSG00000073730	Ppp1r14bl	protein phosphatase 1, regulatory inhibitor subunit 14B like [Source:MGI Symbol;Acc:MGI:1914005]	66755	0	0	0	0	0	1	0	0	0	0	0	0	0	0	0	0	0	0	0	0	0.93924	0	0	0	0	0	0	0	0	0	0	0	0.15654	0.062616	0.510491	0.903396	NA
ENSMUSG00000089553.3	Gm24176	chr1	ENSEMBL	gene	23284292	23284412	+	snoRNA	ENSMUSG00000089553	Gm24176	predicted gene, 24176 [Source:MGI Symbol;Acc:MGI:5453953]	NA	0	0	0	0	0	0	0	0	0	0	0	0	0	0	0	0	0	0	0	0	0	0	0	0	0	0	0	0	0	0	0	0	0	0	NA	NA	NA
ENSMUSG00000102766.2	Gm6420	chr1	HAVANA	gene	23294766	23295488	-	TEC	ENSMUSG00000102766	Gm6420	predicted gene 6420 [Source:MGI Symbol;Acc:MGI:3644588]	NA	0	3	0	0	0	0	0	0	0	0	2	0	0	0	0	0	3.01601	0	0	0	0	0	0	0	0	2.34105	0	0	0	0	1.00534	0.390175	0	0.357137	-2.47463	0.548014	NA
ENSMUSG00000065405.5	Mir30a	chr1	ENSEMBL	gene	23311350	23311420	+	miRNA	ENSMUSG00000065405	Mir30a	microRNA 30a [Source:MGI Symbol;Acc:MGI:2676907]	387225	0	0	0	0	0	0	0	0	0	0	0	0	0	0	0	0	0	0	0	0	0	0	0	0	0	0	0	0	0	0	0	0	0	0	NA	NA	NA
ENSMUSG00000097970.2	Gm27028	chr1	HAVANA	gene	23330618	23331016	+	lncRNA	ENSMUSG00000097970	Gm27028	predicted gene, 27028 [Source:MGI Symbol;Acc:MGI:5504143]	NA	6	10	8	7	5	5	3	4	18	4	12	0	1	3	2	5.32586	10.0534	7.94883	7.02881	4.02368	4.6962	3.18777	5.22422	15.1976	4.48478	14.0463	0	0.971828	2.62877	1.96134	7.77602	4.01551	6.55972	5.78529	-0.229936	0.774177	0.831383
ENSMUSG00000065567.3	Mir30c-2	chr1	ENSEMBL	gene	23330782	23330865	+	miRNA	ENSMUSG00000065567	Mir30c-2	microRNA 30c-2 [Source:MGI Symbol;Acc:MGI:3619048]	723964	0	0	0	0	0	0	0	0	0	0	0	0	0	0	0	0	0	0	0	0	0	0	0	0	0	0	0	0	0	0	0	0	0	0	NA	NA	NA
ENSMUSG00000100775.2	Gm29107	chr1	HAVANA	gene	23332810	23333156	+	lncRNA	ENSMUSG00000100775	Gm29107	predicted gene 29107 [Source:MGI Symbol;Acc:MGI:5579813]	NA	0	0	0	0	0	0	0	0	0	2	0	0	0	0	0	0	0	0	0	0	0	0	0	0	2.24239	0	0	0	0	0	0	0.373731	0	0.149493	0.0295894	0.994387	NA
ENSMUSG00000101226.2	Gm20954	chr1	HAVANA	gene	23385037	23385680	-	processed_pseudogene	ENSMUSG00000101226	Gm20954	predicted gene, 20954 [Source:MGI Symbol;Acc:MGI:5434309]	NA	0	0	0	0	0	0	0	0	0	0	0	0	0	0	0	0	0	0	0	0	0	0	0	0	0	0	0	0	0	0	0	0	0	0	NA	NA	NA
ENSMUSG00000026158.12	Ogfrl1	chr1	HAVANA	gene	23405505	23436853	-	protein_coding	ENSMUSG00000026158	Ogfrl1	opioid growth factor receptor-like 1 [Source:MGI Symbol;Acc:MGI:1917405]	70155	1046	1598	1247	940	1277	1244	1129	987	1247	687	945	1418	1116	1121	1150	928.474	1606.53	1239.02	943.869	1027.65	1168.41	1199.66	1289.08	1052.86	770.26	1106.15	1347.47	1084.56	982.286	1127.77	1258.01	1069.75	1113.59	1124.94	-0.176041	0.338879	0.435795
ENSMUSG00000097920.2	Gm7784	chr1	HAVANA	gene	23518620	23519608	+	processed_pseudogene	ENSMUSG00000097920	Gm7784	predicted gene 7784 [Source:MGI Symbol;Acc:MGI:3645448]	NA	0	0	0	2	1	0	0	0	2	0	1	0	0	1	2	0	0	0	2.00823	0.804736	0	0	0	1.68863	0	1.17053	0	0	0.876258	1.96134	0	0.668021	0.750266	0.567315	2.12299	0.328527	NA
ENSMUSG00000099503.2	Gm28822	chr1	HAVANA	gene	23613668	23635745	+	lncRNA	ENSMUSG00000099503	Gm28822	predicted gene 28822 [Source:MGI Symbol;Acc:MGI:5579528]	105243890	0	0	0	0	0	0	0	0	0	0	0	0	0	0	0	0	0	0	0	0	0	0	0	0	0	0	0	0	0	0	0	0	0	0	NA	NA	NA
ENSMUSG00000026156.9	B3gat2	chr1	HAVANA	gene	23800834	23888239	+	protein_coding	ENSMUSG00000026156	B3gat2	beta-1,3-glucuronyltransferase 2 [Source:MGI Symbol;Acc:MGI:2389490]	280645	2	1	2	4	3	0	1	3	1	1	1	1	0	0	1	1.77529	1.00534	1.98721	4.01646	2.41421	0	1.06259	3.91817	0.844313	1.12119	1.17053	0.950262	0	0	0.980669	1.58928	0.703775	2.04262	1.41642	0.321776	0.774885	0.831992
ENSMUSG00000026155.14	Smap1	chr1	HAVANA	gene	23883927	23961398	-	protein_coding	ENSMUSG00000026155	Smap1	small ArfGAP 1 [Source:MGI Symbol;Acc:MGI:2138261]	98366	1488	1497	1458	1746	2074	1561	1406	1312	1724	1209	1244	1597	1673	1765	1557	1320.81	1504.99	1448.67	1753.19	1669.02	1466.15	1494	1713.55	1455.6	1355.52	1456.13	1517.57	1625.87	1546.6	1526.9	1424.82	1504.77	1591.92	1523.64	0.159806	0.0826103	0.13263
ENSMUSG00000026154.5	Sdhaf4	chr1	HAVANA	gene	24035020	24044737	-	protein_coding	ENSMUSG00000026154	Sdhaf4	succinate dehydrogenase complex assembly factor 4 [Source:MGI Symbol;Acc:MGI:1915252]	68002	223	185	243	353	526	399	430	548	725	455	469	447	384	375	625	197.944	185.987	241.446	354.453	423.291	374.757	456.914	715.719	612.127	510.143	548.977	424.767	373.182	328.597	612.918	208.459	466.431	489.543	424.081	1.23065	5.8012e-07	2.64326e-06
ENSMUSG00000102495.2	Gm26524	chr1	HAVANA	gene	24044586	24044975	+	TEC	ENSMUSG00000102495	Gm26524	predicted gene, 26524 [Source:MGI Symbol;Acc:MGI:5477018]	NA	0	0	0	0	0	0	0	0	0	1	0	0	0	0	0	0	0	0	0	0	0	0	0	0	1.12119	0	0	0	0	0	0	0.186866	0	0.0747463	0.0295951	0.994386	NA
ENSMUSG00000026153.16	Fam135a	chr1	HAVANA	gene	24050174	24139422	-	protein_coding	ENSMUSG00000026153	Fam135a	family with sequence similarity 135, member A [Source:MGI Symbol;Acc:MGI:1915437]	68187	447	349	344	252	281	255	193	77	229	174	134	223	224	271	140	396.776	350.862	341.8	253.037	226.131	239.506	205.08	100.566	193.348	195.088	156.85	211.908	217.69	237.466	137.294	363.146	192.716	202.945	230.894	-0.835973	0.000396294	0.00107358
ENSMUSG00000102398.2	Gm37580	chr1	HAVANA	gene	24139706	24142505	+	TEC	ENSMUSG00000102398	Gm37580	predicted gene, 37580 [Source:MGI Symbol;Acc:MGI:5610808]	NA	0	0	0	2	2	0	0	0	0	0	0	0	1	0	0	0	0	0	2.00823	1.60947	0	0	0	0	0	0	0	0.971828	0	0	0	0.161971	0.602951	0.305969	1.79663	0.629027	NA
ENSMUSG00000097670.2	Gm26607	chr1	HAVANA	gene	24164356	24165222	+	processed_pseudogene	ENSMUSG00000097670	Gm26607	predicted gene, 26607 [Source:MGI Symbol;Acc:MGI:5477101]	NA	0	0	0	0	0	0	0	0	0	0	0	0	0	0	0	0	0	0	0	0	0	0	0	0	0	0	0	0	0	0	0	0	0	0	NA	NA	NA
ENSMUSG00000026147.17	Col9a1	chr1	HAVANA	gene	24216691	24291765	+	protein_coding	ENSMUSG00000026147	Col9a1	collagen, type IX, alpha 1 [Source:MGI Symbol;Acc:MGI:88465]	12839	0	0	0	6	0	1	0	0	1	0	0	4	0	1	0	0	0	0	6.0247	0	0.93924	0	0	0.844313	0	0	3.80105	0	0.876258	0	0	0.779551	1.30137	0.83237	2.88284	0.253044	NA
ENSMUSG00000026141.14	Col19a1	chr1	HAVANA	gene	24300971	24626553	-	protein_coding	ENSMUSG00000026141	Col19a1	collagen, type XIX, alpha 1 [Source:MGI Symbol;Acc:MGI:1095415]	12823	0	3	1	0	0	0	0	0	0	0	3	0	0	2	0	0	3.01601	0.993604	0	0	0	0	0	0	0	3.51158	0	0	1.75252	0	1.33654	0.877349	0	0.618247	-2.88273	0.286294	NA
ENSMUSG00000077463.3	Gm26418	chr1	ENSEMBL	gene	24587922	24588058	-	snoRNA	ENSMUSG00000077463	Gm26418	predicted gene, 26418 [Source:MGI Symbol;Acc:MGI:5456195]	115485770	0	0	0	0	0	0	0	0	0	0	0	0	0	0	0	0	0	0	0	0	0	0	0	0	0	0	0	0	0	0	0	0	0	0	NA	NA	NA
ENSMUSG00000099997.2	Tubb4b-ps2	chr1	HAVANA	gene	24633168	24634504	-	processed_pseudogene	ENSMUSG00000099997	Tubb4b-ps2	tubulin, beta 4B class IVB, pseudogene 2 [Source:MGI Symbol;Acc:MGI:3723458]	NA	1	3	1	3	1	3	0	4	3	2	1	3	2	4	6	0.887643	3.01601	0.993604	3.01235	0.804736	2.81772	0	5.22422	2.53294	2.24239	1.17053	2.85079	1.94366	3.50503	5.88402	1.63242	2.93273	2.39866	2.45904	0.52602	0.594866	0.682374
ENSMUSG00000100131.2	Gm28439	chr1	HAVANA	gene	24650616	24651491	-	unprocessed_pseudogene	ENSMUSG00000100131	Gm28439	predicted gene 28439 [Source:MGI Symbol;Acc:MGI:5579145]	NA	15	13	7	4	1	5	0	0	0	0	0	1	1	1	0	13.3146	13.0694	6.95523	4.01646	0.804736	4.6962	0	0	0	0	0	0.950262	0.971828	0.876258	0	11.1131	0.466391	1.58623	3.04367	-2.791	0.00651654	0.013837
ENSMUSG00000067736.3	Gm10222	chr1	HAVANA	gene	24651488	24651781	-	unprocessed_pseudogene	ENSMUSG00000067736	Gm10222	predicted gene 10222 [Source:MGI Symbol;Acc:MGI:3642643]	NA	1	0	0	2	0	0	0	0	0	0	0	0	0	0	0	0.887643	0	0	2.00823	0	0	0	0	0	0	0	0	0	0	0	0.295881	0	0.334705	0.193058	0.0296234	0.99438	NA
ENSMUSG00000101939.2	Gm28438	chr1	HAVANA	gene	24651856	24652200	-	unprocessed_pseudogene	ENSMUSG00000101939	Gm28438	predicted gene 28438 [Source:MGI Symbol;Acc:MGI:5579144]	NA	2	0	0	0	0	0	0	2	1	0	6	0	0	1	0	1.77529	0	0	0	0	0	0	2.61211	0.844313	0	7.02316	0	0	0.876258	0	0.591762	1.31657	0.576071	0.875408	-0.279164	0.91336	0.938029
ENSMUSG00000101111.2	Gm28437	chr1	HAVANA	gene	24652270	24653052	-	unprocessed_pseudogene	ENSMUSG00000101111	Gm28437	predicted gene 28437 [Source:MGI Symbol;Acc:MGI:5579143]	NA	9	16	15	4	6	16	4	5	4	10	14	12	14	11	2	7.98878	16.0854	14.9041	4.01646	4.82842	15.0278	4.25036	6.53028	3.37725	11.2119	16.3874	11.4031	13.6056	9.63884	1.96134	12.9927	10.7014	6.33844	9.41447	-1.03295	0.0764555	0.123876
ENSMUSG00000100862.2	Atp6-ps	chr1	HAVANA	gene	24653055	24653732	-	unprocessed_pseudogene	ENSMUSG00000100862	Atp6-ps	ATP synthase membrane subunit 6, pseudogene [Source:MGI Symbol;Acc:MGI:3809095]	NA	11	15	8	13	9	9	1	2	1	2	8	7	2	8	6	9.76407	15.08	7.94883	13.0535	7.24262	8.45316	1.06259	2.61211	0.844313	2.24239	9.36421	6.65184	1.94366	7.01007	5.88402	10.931	5.51603	5.54472	6.61049	-0.966063	0.172668	0.249504
ENSMUSG00000102070.2	Gm28661	chr1	HAVANA	gene	24653966	24654646	-	unprocessed_pseudogene	ENSMUSG00000102070	Gm28661	predicted gene 28661 [Source:MGI Symbol;Acc:MGI:5579367]	NA	18	6	1	4	0	3	2	1	3	2	3	7	2	5	1	15.9776	6.03202	0.993604	4.01646	0	2.81772	2.12518	1.30606	2.53294	2.24239	3.51158	6.65184	1.94366	4.38129	0.980669	7.66773	3.28524	2.13306	3.70086	-1.86467	0.0347647	0.0620227
ENSMUSG00000101249.2	Gm29216	chr1	HAVANA	gene	24654787	24655278	-	unprocessed_pseudogene	ENSMUSG00000101249	Gm29216	predicted gene 29216 [Source:MGI Symbol;Acc:MGI:5579922]	NA	9	11	8	9	3	3	4	2	2	5	1	9	7	7	3	7.98878	11.0587	7.94883	9.03705	2.41421	2.81772	4.25036	2.61211	1.68863	5.60597	1.17053	8.55236	6.8028	6.13381	2.94201	8.99877	5.20125	3.80335	5.40159	-1.25579	0.0464998	0.0802097
ENSMUSG00000073725.9	Lmbrd1	chr1	HAVANA	gene	24717711	24805382	+	protein_coding	ENSMUSG00000073725	Lmbrd1	LMBR1 domain containing 1 [Source:MGI Symbol;Acc:MGI:1915671]	68421	2454	2156	2151	1547	1932	1661	1478	1209	1948	1364	1230	1674	1628	1793	1651	2178.27	2167.5	2137.24	1553.37	1554.75	1560.08	1570.51	1579.02	1644.72	1529.31	1439.75	1590.74	1582.14	1571.13	1619.09	2161.01	1555.36	1577.07	1685.17	-0.454349	8.04934e-17	1.67217e-15
ENSMUSG00000100808.2	Gm28594	chr1	HAVANA	gene	24949542	24950740	-	processed_pseudogene	ENSMUSG00000100808	Gm28594	predicted gene 28594 [Source:MGI Symbol;Acc:MGI:5579300]	NA	0	0	0	0	0	0	0	0	0	0	0	0	0	0	0	0	0	0	0	0	0	0	0	0	0	0	0	0	0	0	0	0	0	0	NA	NA	NA
ENSMUSG00000100483.2	Gm28237	chr1	HAVANA	gene	25002290	25004239	-	lncRNA	ENSMUSG00000100483	Gm28237	predicted gene 28237 [Source:MGI Symbol;Acc:MGI:5578943]	NA	0	0	0	0	0	0	0	0	0	0	0	0	0	0	0	0	0	0	0	0	0	0	0	0	0	0	0	0	0	0	0	0	0	0	NA	NA	NA
ENSMUSG00000100450.2	Gm9443	chr1	HAVANA	gene	25051022	25051837	+	processed_pseudogene	ENSMUSG00000100450	Gm9443	predicted gene 9443 [Source:MGI Symbol;Acc:MGI:3779853]	NA	0	0	1	0	0	0	0	1	0	0	0	0	0	0	4	0	0	0.993604	0	0	0	0	1.30606	0	0	0	0	0	0	3.92268	0.331201	0.65378	0.217676	0.414823	-0.451282	0.900133	NA
ENSMUSG00000099392.2	Gm29414	chr1	HAVANA	gene	25065662	25066313	-	lncRNA	ENSMUSG00000099392	Gm29414	predicted gene 29414 [Source:MGI Symbol;Acc:MGI:5580120]	NA	0	0	0	0	0	0	0	0	0	0	0	0	0	0	0	0	0	0	0	0	0	0	0	0	0	0	0	0	0	0	0	0	0	0	NA	NA	NA
ENSMUSG00000033569.18	Adgrb3	chr1	HAVANA	gene	25106557	25868788	-	protein_coding	ENSMUSG00000033569	Adgrb3	adhesion G protein-coupled receptor B3 [Source:MGI Symbol;Acc:MGI:2441837]	210933	0	0	0	0	1	0	0	0	0	0	0	0	0	0	0	0	0	0	0	0.804736	0	0	0	0	0	0	0	0	0	0	0	0	0.134123	0.0536491	0.510491	0.903396	NA
ENSMUSG00000080849.2	Gm15702	chr1	HAVANA	gene	25262811	25263254	+	processed_pseudogene	ENSMUSG00000080849	Gm15702	predicted gene 15702 [Source:MGI Symbol;Acc:MGI:3783142]	NA	0	0	1	0	0	0	3	0	1	0	1	0	1	0	0	0	0	0.993604	0	0	0	3.18777	0	0.844313	0	1.17053	0	0.971828	0	0	0.331201	0.357059	0.672014	0.47787	0.95496	0.706883	NA
ENSMUSG00000104257.2	Gm20172	chr1	HAVANA	gene	25315485	25317035	-	TEC	ENSMUSG00000104257	Gm20172	predicted gene, 20172 [Source:MGI Symbol;Acc:MGI:5012357]	100504323	0	0	0	0	0	0	0	0	0	0	0	0	0	0	0	0	0	0	0	0	0	0	0	0	0	0	0	0	0	0	0	0	0	0	NA	NA	NA
ENSMUSG00000119153.1	Gm22260	chr1	ENSEMBL	gene	25318526	25318632	-	snRNA	ENSMUSG00000119153	Gm22260	predicted gene, 22260 [Source:MGI Symbol;Acc:MGI:5452037]	115487583	0	0	0	0	0	0	0	0	0	0	0	0	0	0	0	0	0	0	0	0	0	0	0	0	0	0	0	0	0	0	0	0	0	0	NA	NA	NA
ENSMUSG00000102296.2	Gm37543	chr1	HAVANA	gene	25323299	25324329	-	TEC	ENSMUSG00000102296	Gm37543	predicted gene, 37543 [Source:MGI Symbol;Acc:MGI:5610771]	NA	0	0	0	0	0	0	0	0	0	0	0	0	0	0	0	0	0	0	0	0	0	0	0	0	0	0	0	0	0	0	0	0	0	0	NA	NA	NA
ENSMUSG00000103209.2	Gm37331	chr1	HAVANA	gene	25335593	25338967	-	TEC	ENSMUSG00000103209	Gm37331	predicted gene, 37331 [Source:MGI Symbol;Acc:MGI:5610559]	NA	0	0	0	0	0	0	0	0	0	0	0	0	0	0	0	0	0	0	0	0	0	0	0	0	0	0	0	0	0	0	0	0	0	0	NA	NA	NA
ENSMUSG00000104027.2	Gm37211	chr1	HAVANA	gene	25353357	25356789	-	TEC	ENSMUSG00000104027	Gm37211	predicted gene, 37211 [Source:MGI Symbol;Acc:MGI:5610439]	NA	0	0	0	0	0	0	0	0	0	0	0	0	0	0	0	0	0	0	0	0	0	0	0	0	0	0	0	0	0	0	0	0	0	0	NA	NA	NA
ENSMUSG00000102407.2	Gm37862	chr1	HAVANA	gene	25364947	25367479	-	TEC	ENSMUSG00000102407	Gm37862	predicted gene, 37862 [Source:MGI Symbol;Acc:MGI:5611090]	NA	0	0	0	0	0	0	0	0	0	0	0	0	0	0	0	0	0	0	0	0	0	0	0	0	0	0	0	0	0	0	0	0	0	0	NA	NA	NA
ENSMUSG00000103214.2	Gm38286	chr1	HAVANA	gene	25385059	25388163	-	TEC	ENSMUSG00000103214	Gm38286	predicted gene, 38286 [Source:MGI Symbol;Acc:MGI:5611514]	NA	0	0	0	0	0	0	0	0	0	0	0	0	0	0	0	0	0	0	0	0	0	0	0	0	0	0	0	0	0	0	0	0	0	0	NA	NA	NA
ENSMUSG00000104100.2	Gm37880	chr1	HAVANA	gene	25401645	25404901	-	TEC	ENSMUSG00000104100	Gm37880	predicted gene, 37880 [Source:MGI Symbol;Acc:MGI:5611108]	NA	0	0	0	0	0	0	0	0	0	0	0	0	0	0	0	0	0	0	0	0	0	0	0	0	0	0	0	0	0	0	0	0	0	0	NA	NA	NA
ENSMUSG00000084740.3	Gm25294	chr1	ENSEMBL	gene	25490152	25490255	+	snRNA	ENSMUSG00000084740	Gm25294	predicted gene, 25294 [Source:MGI Symbol;Acc:MGI:5455071]	115487617	0	0	0	0	0	0	0	0	0	0	0	0	0	0	0	0	0	0	0	0	0	0	0	0	0	0	0	0	0	0	0	0	0	0	NA	NA	NA
ENSMUSG00000103889.2	Gm37011	chr1	HAVANA	gene	25647331	25650265	-	TEC	ENSMUSG00000103889	Gm37011	predicted gene, 37011 [Source:MGI Symbol;Acc:MGI:5610239]	NA	0	0	0	0	0	0	0	0	0	0	0	0	0	0	0	0	0	0	0	0	0	0	0	0	0	0	0	0	0	0	0	0	0	0	NA	NA	NA
ENSMUSG00000101301.2	Gm29214	chr1	HAVANA	gene	25654027	25654596	-	processed_pseudogene	ENSMUSG00000101301	Gm29214	predicted gene 29214 [Source:MGI Symbol;Acc:MGI:5579920]	NA	0	0	0	0	1	0	0	0	0	0	0	0	0	0	0	0	0	0	0	0.804736	0	0	0	0	0	0	0	0	0	0	0	0	0.134123	0.0536491	0.510491	0.903396	NA
ENSMUSG00000104221.2	Gm37051	chr1	HAVANA	gene	25659319	25662261	-	TEC	ENSMUSG00000104221	Gm37051	predicted gene, 37051 [Source:MGI Symbol;Acc:MGI:5610279]	NA	0	0	0	0	0	0	0	0	0	0	0	0	0	0	0	0	0	0	0	0	0	0	0	0	0	0	0	0	0	0	0	0	0	0	NA	NA	NA
ENSMUSG00000102250.2	Gm38260	chr1	HAVANA	gene	25711326	25715320	-	TEC	ENSMUSG00000102250	Gm38260	predicted gene, 38260 [Source:MGI Symbol;Acc:MGI:5611488]	NA	0	0	0	0	0	0	0	0	0	0	0	0	0	0	0	0	0	0	0	0	0	0	0	0	0	0	0	0	0	0	0	0	0	0	NA	NA	NA
ENSMUSG00000102317.2	Gm37628	chr1	HAVANA	gene	25725143	25730582	-	TEC	ENSMUSG00000102317	Gm37628	predicted gene, 37628 [Source:MGI Symbol;Acc:MGI:5610856]	NA	0	0	0	0	0	0	0	0	0	0	0	0	0	0	0	0	0	0	0	0	0	0	0	0	0	0	0	0	0	0	0	0	0	0	NA	NA	NA
ENSMUSG00000103563.2	8030445P17Rik	chr1	HAVANA	gene	25761119	25763859	-	TEC	ENSMUSG00000103563	8030445P17Rik	RIKEN cDNA 8030445P17 gene [Source:MGI Symbol;Acc:MGI:2442299]	NA	0	0	0	0	0	0	0	0	0	0	0	0	0	0	0	0	0	0	0	0	0	0	0	0	0	0	0	0	0	0	0	0	0	0	NA	NA	NA
ENSMUSG00000102465.2	Gm38198	chr1	HAVANA	gene	25774470	25778050	-	TEC	ENSMUSG00000102465	Gm38198	predicted gene, 38198 [Source:MGI Symbol;Acc:MGI:5611426]	NA	0	0	0	0	0	0	0	0	0	0	0	0	0	0	0	0	0	0	0	0	0	0	0	0	0	0	0	0	0	0	0	0	0	0	NA	NA	NA
ENSMUSG00000102659.2	Gm37077	chr1	HAVANA	gene	25794424	25798114	-	TEC	ENSMUSG00000102659	Gm37077	predicted gene, 37077 [Source:MGI Symbol;Acc:MGI:5610305]	NA	0	0	0	5	0	0	0	0	0	0	0	0	0	0	0	0	0	0	5.02058	0	0	0	0	0	0	0	0	0	0	0	0	0	0.836763	0.334705	2.24202	0.591021	NA
ENSMUSG00000103924.2	Gm37895	chr1	HAVANA	gene	25814838	25819387	-	TEC	ENSMUSG00000103924	Gm37895	predicted gene, 37895 [Source:MGI Symbol;Acc:MGI:5611123]	NA	0	0	0	0	0	0	0	0	0	0	0	0	0	0	0	0	0	0	0	0	0	0	0	0	0	0	0	0	0	0	0	0	0	0	NA	NA	NA
ENSMUSG00000104132.2	Gm36952	chr1	HAVANA	gene	25836362	25839986	-	TEC	ENSMUSG00000104132	Gm36952	predicted gene, 36952 [Source:MGI Symbol;Acc:MGI:5610180]	NA	0	0	0	0	0	0	0	0	0	0	0	0	0	0	0	0	0	0	0	0	0	0	0	0	0	0	0	0	0	0	0	0	0	0	NA	NA	NA
ENSMUSG00000102747.2	Gm37602	chr1	HAVANA	gene	25843178	25846487	-	TEC	ENSMUSG00000102747	Gm37602	predicted gene, 37602 [Source:MGI Symbol;Acc:MGI:5610830]	NA	0	0	0	0	0	0	0	0	0	0	0	0	0	0	0	0	0	0	0	0	0	0	0	0	0	0	0	0	0	0	0	0	0	0	NA	NA	NA
ENSMUSG00000102386.2	2900022M07Rik	chr1	HAVANA	gene	25848037	25849053	-	TEC	ENSMUSG00000102386	2900022M07Rik	RIKEN cDNA 2900022M07 gene [Source:MGI Symbol;Acc:MGI:1920201]	NA	0	0	0	0	0	0	0	0	0	0	0	0	0	0	0	0	0	0	0	0	0	0	0	0	0	0	0	0	0	0	0	0	0	0	NA	NA	NA
ENSMUSG00000103004.2	2900002M20Rik	chr1	HAVANA	gene	25863471	25863800	-	TEC	ENSMUSG00000103004	2900002M20Rik	RIKEN cDNA 2900002M20 gene [Source:MGI Symbol;Acc:MGI:1925574]	NA	0	0	0	0	0	0	0	0	0	0	0	0	0	0	0	0	0	0	0	0	0	0	0	0	0	0	0	0	0	0	0	0	0	0	NA	NA	NA
ENSMUSG00000104516.2	Gm9884	chr1	HAVANA	gene	25869738	25870959	+	TEC	ENSMUSG00000104516	Gm9884	predicted gene 9884 [Source:MGI Symbol;Acc:MGI:3642830]	NA	0	0	0	0	0	0	0	0	0	0	0	0	0	0	0	0	0	0	0	0	0	0	0	0	0	0	0	0	0	0	0	0	0	0	NA	NA	NA
ENSMUSG00000101618.2	Gm18443	chr1	HAVANA	gene	26035685	26036240	-	processed_pseudogene	ENSMUSG00000101618	Gm18443	predicted gene, 18443 [Source:MGI Symbol;Acc:MGI:5010628]	NA	0	0	0	0	0	0	0	0	0	0	0	0	0	0	0	0	0	0	0	0	0	0	0	0	0	0	0	0	0	0	0	0	0	0	NA	NA	NA
ENSMUSG00000099458.2	Gm19123	chr1	HAVANA	gene	26505317	26505967	+	processed_pseudogene	ENSMUSG00000099458	Gm19123	predicted gene, 19123 [Source:MGI Symbol;Acc:MGI:5011308]	NA	0	0	0	0	0	0	0	0	0	0	0	0	0	0	0	0	0	0	0	0	0	0	0	0	0	0	0	0	0	0	0	0	0	0	NA	NA	NA
ENSMUSG00000088111.3	Gm24064	chr1	ENSEMBL	gene	26605914	26606019	+	snoRNA	ENSMUSG00000088111	Gm24064	predicted gene, 24064 [Source:MGI Symbol;Acc:MGI:5453841]	NA	0	0	0	0	0	0	0	0	0	0	0	0	0	0	0	0	0	0	0	0	0	0	0	0	0	0	0	0	0	0	0	0	0	0	NA	NA	NA
ENSMUSG00000073722.4	4931408C20Rik	chr1	HAVANA	gene	26720895	26726541	-	protein_coding	ENSMUSG00000073722	4931408C20Rik	RIKEN cDNA 4931408C20 gene [Source:MGI Symbol;Acc:MGI:3588222]	210940	0	0	0	0	0	0	0	0	0	3	0	0	0	0	0	0	0	0	0	0	0	0	0	0	3.36358	0	0	0	0	0	0	0.560597	0	0.224239	0.0295821	0.994388	NA
ENSMUSG00000119695.1	n-R5s209	chr1	ENSEMBL	gene	26998184	26998302	-	rRNA	ENSMUSG00000119695	n-R5s209	nuclear encoded rRNA 5S 209 [Source:MGI Symbol;Acc:MGI:4422074]	NA	0	0	0	0	0	0	0	0	1	0	0	0	0	0	0	0	0	0	0	0	0	0	0	0.844313	0	0	0	0	0	0	0	0	0.140719	0.0562876	0.510491	0.903396	NA
ENSMUSG00000100310.2	Gm19641	chr1	HAVANA	gene	27375433	27375849	-	processed_pseudogene	ENSMUSG00000100310	Gm19641	predicted gene, 19641 [Source:MGI Symbol;Acc:MGI:5011826]	NA	0	0	0	0	0	0	0	0	0	0	0	0	0	0	0	0	0	0	0	0	0	0	0	0	0	0	0	0	0	0	0	0	0	0	NA	NA	NA
ENSMUSG00000101514.3	Gm5524	chr1	HAVANA	gene	27923059	27941903	+	lncRNA	ENSMUSG00000101514	Gm5524	predicted gene 5524 [Source:MGI Symbol;Acc:MGI:3646041]	NA	0	0	0	0	0	0	0	0	0	0	0	0	0	0	0	0	0	0	0	0	0	0	0	0	0	0	0	0	0	0	0	0	0	0	NA	NA	NA
ENSMUSG00000101033.2	Gm18776	chr1	HAVANA	gene	27939500	27940153	-	processed_pseudogene	ENSMUSG00000101033	Gm18776	predicted gene, 18776 [Source:MGI Symbol;Acc:MGI:5010961]	NA	0	0	0	0	0	0	0	0	0	0	0	0	0	0	0	0	0	0	0	0	0	0	0	0	0	0	0	0	0	0	0	0	0	0	NA	NA	NA
ENSMUSG00000101372.2	Gm19028	chr1	HAVANA	gene	28028991	28030863	+	processed_pseudogene	ENSMUSG00000101372	Gm19028	predicted gene, 19028 [Source:MGI Symbol;Acc:MGI:5011213]	NA	0	1	0	3	0	1	0	0	0	0	0	0	0	1	0	0	1.00534	0	3.01235	0	0.93924	0	0	0	0	0	0	0	0.876258	0	0.335112	0.146043	0.658598	0.388879	0.93623	0.75591	NA
ENSMUSG00000103241.2	Gm38089	chr1	HAVANA	gene	28608999	28610512	+	TEC	ENSMUSG00000103241	Gm38089	predicted gene, 38089 [Source:MGI Symbol;Acc:MGI:5611317]	NA	0	0	0	0	0	0	0	0	0	0	0	0	0	0	0	0	0	0	0	0	0	0	0	0	0	0	0	0	0	0	0	0	0	0	NA	NA	NA
ENSMUSG00000086240.5	Gm7846	chr1	HAVANA	gene	28619580	28619853	-	processed_pseudogene	ENSMUSG00000086240	Gm7846	predicted gene 7846 [Source:MGI Symbol;Acc:MGI:3645212]	NA	0	4	2	1	6	2	6	8	6	4	7	4	3	3	12	0	4.02134	1.98721	1.00412	4.82842	1.87848	6.37554	10.4484	5.06588	4.48478	8.19368	3.80105	2.91549	2.62877	11.768	2.00285	5.63197	4.93348	4.62675	1.30401	0.149066	0.220281
ENSMUSG00000048411.5	Gm597	chr1	HAVANA	gene	28815198	28819333	-	protein_coding	ENSMUSG00000048411	Gm597	predicted gene 597 [Source:MGI Symbol;Acc:MGI:2685443]	210962	0	0	0	0	0	0	0	0	0	0	0	0	0	0	0	0	0	0	0	0	0	0	0	0	0	0	0	0	0	0	0	0	0	0	NA	NA	NA
ENSMUSG00000081557.3	Gm5697	chr1	HAVANA	gene	28839321	28841802	-	processed_pseudogene	ENSMUSG00000081557	Gm5697	predicted gene 5697 [Source:MGI Symbol;Acc:MGI:3649021]	NA	0	0	0	1	0	2	0	0	0	1	1	0	0	0	0	0	0	0	1.00412	0	1.87848	0	0	0	1.12119	1.17053	0	0	0	0	0	0.381953	0.480433	0.344954	1.50989	0.61903	NA
ENSMUSG00000058590.3	Gm6462	chr1	HAVANA	gene	28977117	28977420	+	processed_pseudogene	ENSMUSG00000058590	Gm6462	predicted gene 6462 [Source:MGI Symbol;Acc:MGI:3647053]	623924	0	0	0	0	0	0	0	0	0	0	0	0	0	0	0	0	0	0	0	0	0	0	0	0	0	0	0	0	0	0	0	0	0	0	NA	NA	NA
ENSMUSG00000101235.2	Gm18033	chr1	HAVANA	gene	29258781	29259330	+	processed_pseudogene	ENSMUSG00000101235	Gm18033	predicted gene, 18033 [Source:MGI Symbol;Acc:MGI:5010218]	NA	0	0	0	0	0	0	0	0	0	0	0	0	0	0	0	0	0	0	0	0	0	0	0	0	0	0	0	0	0	0	0	0	0	0	NA	NA	NA
ENSMUSG00002075209.1	Gm55767	chr1	ENSEMBL	gene	29320045	29320156	-	misc_RNA	ENSMUSG00002075209	Gm55767	predicted gene, 55767 [Source:MGI Symbol;Acc:MGI:6848000]	NA	0	0	0	0	0	0	0	0	0	0	0	0	0	0	0	0	0	0	0	0	0	0	0	0	0	0	0	0	0	0	0	0	0	0	NA	NA	NA
ENSMUSG00002076857.1	Gm55769	chr1	ENSEMBL	gene	29340561	29340660	+	miRNA	ENSMUSG00002076857	Gm55769	predicted gene, 55769 [Source:MGI Symbol;Acc:MGI:6848004]	NA	0	0	0	0	0	0	0	0	0	0	0	0	0	0	0	0	0	0	0	0	0	0	0	0	0	0	0	0	0	0	0	0	0	0	NA	NA	NA
ENSMUSG00002074912.1	Gm55770	chr1	ENSEMBL	gene	29400356	29400451	-	miRNA	ENSMUSG00002074912	Gm55770	predicted gene, 55770 [Source:MGI Symbol;Acc:MGI:6848006]	NA	0	0	0	0	0	0	0	0	0	0	0	0	0	0	0	0	0	0	0	0	0	0	0	0	0	0	0	0	0	0	0	0	0	0	NA	NA	NA
ENSMUSG00000099257.3	Mir6342	chr1	ENSEMBL	gene	29460569	29460693	+	miRNA	ENSMUSG00000099257	Mir6342	microRNA 6342 [Source:MGI Symbol;Acc:MGI:5530650]	102465174	0	0	0	0	0	0	0	0	0	0	0	0	0	0	0	0	0	0	0	0	0	0	0	0	0	0	0	0	0	0	0	0	0	0	NA	NA	NA
ENSMUSG00000099492.2	Gm5525	chr1	HAVANA	gene	29523685	29524996	-	processed_pseudogene	ENSMUSG00000099492	Gm5525	predicted gene 5525 [Source:MGI Symbol;Acc:MGI:3646042]	NA	6	0	5	1	13	5	9	11	13	3	5	22	10	5	20	5.32586	0	4.96802	1.00412	10.4616	4.6962	9.56331	14.3666	10.9761	3.36358	5.85263	20.9058	9.71828	4.38129	19.6134	3.43129	10.6392	8.51131	8.34645	1.28994	0.119541	0.182483
ENSMUSG00000118548.2	Gm53035	chr1	HAVANA	gene	29852235	29853519	+	processed_pseudogene	ENSMUSG00000118548	Gm53035	predicted gene, 53035 [Source:MGI Symbol;Acc:MGI:6388928]	NA	0	0	0	0	0	0	0	0	0	0	0	0	0	0	0	0	0	0	0	0	0	0	0	0	0	0	0	0	0	0	0	0	0	0	NA	NA	NA
ENSMUSG00000101726.2	Gm7858	chr1	HAVANA	gene	29969175	29969796	+	processed_pseudogene	ENSMUSG00000101726	Gm7858	predicted gene 7858 [Source:MGI Symbol;Acc:MGI:3644844]	NA	0	0	0	0	0	0	0	0	0	2	0	0	0	0	0	0	0	0	0	0	0	0	0	0	2.24239	0	0	0	0	0	0	0.373731	0	0.149493	0.0295894	0.994387	NA
ENSMUSG00002075317.1	Gm55771	chr1	ENSEMBL	gene	30025015	30025124	+	miRNA	ENSMUSG00002075317	Gm55771	predicted gene, 55771 [Source:MGI Symbol;Acc:MGI:6848008]	NA	0	0	0	0	0	0	0	0	0	0	0	0	0	0	0	0	0	0	0	0	0	0	0	0	0	0	0	0	0	0	0	0	0	0	NA	NA	NA
ENSMUSG00002075289.1	Gm55772	chr1	ENSEMBL	gene	30372372	30372478	-	miRNA	ENSMUSG00002075289	Gm55772	predicted gene, 55772 [Source:MGI Symbol;Acc:MGI:6848010]	NA	0	0	0	0	0	0	0	0	0	0	0	0	0	0	0	0	0	0	0	0	0	0	0	0	0	0	0	0	0	0	0	0	0	0	NA	NA	NA
ENSMUSG00000053185.3	Gm9898	chr1	HAVANA	gene	30757641	30759043	-	lncRNA	ENSMUSG00000053185	Gm9898	predicted gene 9898 [Source:MGI Symbol;Acc:MGI:3642391]	NA	5	3	2	0	3	0	6	0	0	1	0	0	2	3	0	4.43821	3.01601	1.98721	0	2.41421	0	6.37554	0	0	1.12119	0	0	1.94366	2.62877	0	3.14714	0.948938	1.46496	1.59499	-1.1073	0.457398	0.555191
ENSMUSG00000100261.2	Gm6473	chr1	HAVANA	gene	30808768	30810896	+	unprocessed_pseudogene	ENSMUSG00000100261	Gm6473	predicted gene 6473 [Source:MGI Symbol;Acc:MGI:3645176]	NA	1	0	1	0	0	2	1	0	0	0	0	0	1	0	0	0.887643	0	0.993604	0	0	1.87848	1.06259	0	0	0	0	0	0.971828	0	0	0.627082	0.161971	0.490178	0.386276	-0.327863	0.896725	NA
ENSMUSG00000101180.2	Gm2914	chr1	HAVANA	gene	30833629	30833956	-	processed_pseudogene	ENSMUSG00000101180	Gm2914	predicted gene 2914 [Source:MGI Symbol;Acc:MGI:3781092]	NA	0	0	0	0	0	0	0	0	0	0	0	0	0	0	0	0	0	0	0	0	0	0	0	0	0	0	0	0	0	0	0	0	0	0	NA	NA	NA
ENSMUSG00000048874.16	Phf3	chr1	HAVANA	gene	30841420	30913002	-	protein_coding	ENSMUSG00000048874	Phf3	PHD finger protein 3 [Source:MGI Symbol;Acc:MGI:2446126]	213109	2802	2231	2397	1525	1842	1466	1025	708	1320	1132	1035	1405	1491	1771	1242	2487.17	2242.91	2381.67	1531.28	1482.32	1376.93	1089.16	924.688	1114.49	1269.19	1211.49	1335.12	1449	1551.85	1217.99	2370.58	1339.11	1253.14	1511.02	-0.918826	2.93882e-09	2.05401e-08
ENSMUSG00000103783.2	Gm37522	chr1	HAVANA	gene	30872629	30875512	-	TEC	ENSMUSG00000103783	Gm37522	predicted gene, 37522 [Source:MGI Symbol;Acc:MGI:5610750]	NA	2	0	1	0	0	0	0	0	0	0	0	0	0	0	1	1.77529	0	0.993604	0	0	0	0	0	0	0	0	0	0	0	0.980669	0.922963	0.163445	0	0.249971	-2.3594	0.534725	NA
ENSMUSG00000104315.2	Gm37906	chr1	HAVANA	gene	30904585	30907619	-	TEC	ENSMUSG00000104315	Gm37906	predicted gene, 37906 [Source:MGI Symbol;Acc:MGI:5611134]	NA	0	1	0	2	0	0	0	0	0	0	1	0	0	0	0	0	1.00534	0	2.00823	0	0	0	0	0	0	1.17053	0	0	0	0	0.335112	0.195088	0.334705	0.27894	0.0296203	0.993785	NA
ENSMUSG00000026064.17	Ptp4a1	chr1	HAVANA	gene	30979383	30988390	-	protein_coding	ENSMUSG00000026064	Ptp4a1	protein tyrosine phosphatase 4a1 [Source:MGI Symbol;Acc:MGI:1277096]	19243	10	18	12	6	6	5	8	6	6	9	6	15	10	1	3	8.87643	18.0961	11.9232	6.0247	4.82842	4.6962	8.50072	7.83634	5.06588	10.0907	7.02316	14.2539	9.71828	0.876258	2.94201	12.9652	7.48406	6.15871	8.05016	-1.08825	0.0617604	0.103037
ENSMUSG00000117310.3	Ptp4a1	chr1	HAVANA	gene	30979383	30988851	-	protein_coding	ENSMUSG00000117310	Ptp4a1	protein tyrosine phosphatase 4a1 [Source:MGI Symbol;Acc:MGI:1277096]	19243	1	5	0	3	11	2	4	0	2	3	5	0	1	0	1	0.887643	5.02668	0	3.01235	8.8521	1.87848	4.25036	0	1.68863	3.36358	5.85263	0	0.971828	0	0.980669	1.97144	1.86145	3.28032	2.451	0.772427	0.540261	0.632898
ENSMUSG00000117091.2	Gm5698	chr1	HAVANA	gene	31016324	31017049	-	protein_coding	ENSMUSG00000117091	Gm5698	predicted gene 5698 [Source:MGI Symbol;Acc:MGI:3649020]	NA	0	2	0	0	0	4	0	0	0	0	0	0	0	0	0	0	2.01067	0	0	0	3.75696	0	0	0	0	0	0	0	0	0	0.670224	0	0.62616	0.384509	-0.0785575	0.984865	NA
ENSMUSG00000086726.4	Gm9458	chr1	HAVANA	gene	31025306	31026034	-	unprocessed_pseudogene	ENSMUSG00000086726	Gm9458	predicted gene 9458 [Source:MGI Symbol;Acc:MGI:3779868]	NA	0	0	0	0	0	0	0	0	0	0	0	0	0	0	0	0	0	0	0	0	0	0	0	0	0	0	0	0	0	0	0	0	0	0	NA	NA	NA
ENSMUSG00000086727.10	4931428L18Rik	chr1	HAVANA	gene	31036933	31261765	-	protein_coding	ENSMUSG00000086727	4931428L18Rik	RIKEN cDNA 4931428L18 gene [Source:MGI Symbol;Acc:MGI:1918238]	70988	1	7	1	2	4	1	3	0	0	7	3	1	3	0	0	0.887643	7.03735	0.993604	2.00823	3.21894	0.93924	3.18777	0	0	7.84836	3.51158	0.950262	2.91549	0	0	2.97287	2.53761	1.55903	2.23323	-0.900935	0.484899	0.581326
ENSMUSG00000100237.2	Gm28644	chr1	HAVANA	gene	31081000	31082756	+	lncRNA	ENSMUSG00000100237	Gm28644	predicted gene 28644 [Source:MGI Symbol;Acc:MGI:5579350]	NA	1	0	0	0	0	0	0	0	0	0	0	0	0	0	0	0.887643	0	0	0	0	0	0	0	0	0	0	0	0	0	0	0.295881	0	0	0.0591762	-0.932156	0.824606	NA
ENSMUSG00002076113.1	Gm55778	chr1	ENSEMBL	gene	31161806	31161943	-	rRNA	ENSMUSG00002076113	Gm55778	predicted gene, 55778 [Source:MGI Symbol;Acc:MGI:6848022]	NA	0	0	0	0	0	0	0	0	0	0	0	0	0	0	0	0	0	0	0	0	0	0	0	0	0	0	0	0	0	0	0	0	0	0	NA	NA	NA
ENSMUSG00000100910.2	Gm29128	chr1	HAVANA	gene	31175107	31189186	+	lncRNA	ENSMUSG00000100910	Gm29128	predicted gene 29128 [Source:MGI Symbol;Acc:MGI:5579834]	NA	1	0	1	1	0	1	1	0	0	0	4	0	0	3	0	0.887643	0	0.993604	1.00412	0	0.93924	1.06259	0	0	0	4.6821	0	0	2.62877	0	0.627082	1.21848	0.500991	0.813205	-0.322189	0.874883	NA
ENSMUSG00000099796.2	Gm7893	chr1	HAVANA	gene	31203630	31203854	+	processed_pseudogene	ENSMUSG00000099796	Gm7893	predicted gene 7893 [Source:MGI Symbol;Acc:MGI:3648015]	NA	4	15	8	6	2	1	2	0	3	3	7	5	7	5	1	3.55057	15.08	7.94883	6.0247	1.60947	0.93924	2.12518	0	2.53294	3.36358	8.19368	4.75131	6.8028	4.38129	0.980669	8.85981	4.74556	2.20525	4.55229	-1.97351	0.0109287	0.0221192
ENSMUSG00000050217.14	Lgsn	chr1	HAVANA	gene	31215482	31243806	+	protein_coding	ENSMUSG00000050217	Lgsn	lengsin, lens protein with glutamine synthetase domain [Source:MGI Symbol;Acc:MGI:2672844]	266744	0	0	0	0	0	0	0	0	0	0	0	0	0	0	0	0	0	0	0	0	0	0	0	0	0	0	0	0	0	0	0	0	0	0	NA	NA	NA
ENSMUSG00000026063.5	Dnaaf6rt	chr1	HAVANA	gene	31261919	31263369	+	protein_coding	ENSMUSG00000026063	Dnaaf6rt	dynein axonemal assembly factor 6, retrotransposed [Source:MGI Symbol;Acc:MGI:1921958]	74708	0	0	0	0	0	0	0	0	0	0	0	0	0	0	0	0	0	0	0	0	0	0	0	0	0	0	0	0	0	0	0	0	0	0	NA	NA	NA
ENSMUSG00000077664.3	Gm26145	chr1	ENSEMBL	gene	31298674	31298800	-	snoRNA	ENSMUSG00000077664	Gm26145	predicted gene, 26145 [Source:MGI Symbol;Acc:MGI:5455922]	115485790	0	0	0	0	0	0	0	0	0	0	0	0	0	0	0	0	0	0	0	0	0	0	0	0	0	0	0	0	0	0	0	0	0	0	NA	NA	NA
ENSMUSG00000100205.2	Gm4850	chr1	HAVANA	gene	31306407	31306965	+	unprocessed_pseudogene	ENSMUSG00000100205	Gm4850	predicted pseudogene 4850 [Source:MGI Symbol;Acc:MGI:3647946]	NA	0	0	0	0	0	0	0	0	0	0	0	0	0	0	0	0	0	0	0	0	0	0	0	0	0	0	0	0	0	0	0	0	0	0	NA	NA	NA
ENSMUSG00000100592.2	Gm28645	chr1	HAVANA	gene	31313973	31314536	+	unprocessed_pseudogene	ENSMUSG00000100592	Gm28645	predicted gene 28645 [Source:MGI Symbol;Acc:MGI:5579351]	NA	0	0	0	0	0	0	0	0	0	0	0	0	0	0	0	0	0	0	0	0	0	0	0	0	0	0	0	0	0	0	0	0	0	0	NA	NA	NA
ENSMUSG00000094215.4	Gm6489	chr1	HAVANA	gene	31326026	31326787	+	protein_coding	ENSMUSG00000094215	Gm6489	predicted gene 6489 [Source:MGI Symbol;Acc:MGI:3646684]	NA	0	0	0	0	0	0	0	0	0	0	0	0	0	0	0	0	0	0	0	0	0	0	0	0	0	0	0	0	0	0	0	0	0	0	NA	NA	NA
ENSMUSG00000101093.2	Eef1a1-ps2	chr1	HAVANA	gene	31598621	31600481	+	processed_pseudogene	ENSMUSG00000101093	Eef1a1-ps2	eukaryotic translation elongation factor 1 alpha 1, pseudogene 2 [Source:MGI Symbol;Acc:MGI:3642371]	NA	0	0	0	1	0	0	0	0	0	0	0	0	0	0	0	0	0	0	1.00412	0	0	0	0	0	0	0	0	0	0	0	0	0	0.167353	0.0669411	0.510491	0.903396	NA
ENSMUSG00000070960.5	Gm19680	chr1	HAVANA	gene	31654230	31655742	+	processed_pseudogene	ENSMUSG00000070960	Gm19680	predicted gene, 19680 [Source:MGI Symbol;Acc:MGI:5011865]	NA	0	1	1	3	2	1	4	1	2	0	2	2	4	1	2	0	1.00534	0.993604	3.01235	1.60947	0.93924	4.25036	1.30606	1.68863	0	2.34105	1.90052	3.88731	0.876258	1.96134	0.666313	1.82775	2.13435	1.7181	1.71406	0.186899	0.266948
ENSMUSG00000088620.3	Gm23032	chr1	ENSEMBL	gene	31695713	31695819	-	snRNA	ENSMUSG00000088620	Gm23032	predicted gene, 23032 [Source:MGI Symbol;Acc:MGI:5452809]	115487630	0	0	0	0	0	0	0	0	0	0	0	0	0	0	0	0	0	0	0	0	0	0	0	0	0	0	0	0	0	0	0	0	0	0	NA	NA	NA
ENSMUSG00000082159.3	Gm7910	chr1	HAVANA	gene	31775138	31775972	+	processed_pseudogene	ENSMUSG00000082159	Gm7910	predicted gene 7910 [Source:MGI Symbol;Acc:MGI:3645646]	NA	0	0	0	0	0	0	0	0	0	0	3	0	0	0	0	0	0	0	0	0	0	0	0	0	0	3.51158	0	0	0	0	0	0.585263	0	0.234105	0.0295821	0.994388	NA
ENSMUSG00000026058.12	Khdrbs2	chr1	HAVANA	gene	32211795	32697649	+	protein_coding	ENSMUSG00000026058	Khdrbs2	KH domain containing, RNA binding, signal transduction associated 2 [Source:MGI Symbol;Acc:MGI:2159649]	170771	0	1	0	0	0	0	0	0	0	0	0	0	0	0	0	0	1.00534	0	0	0	0	0	0	0	0	0	0	0	0	0	0.335112	0	0	0.0670224	-0.932156	0.824606	NA
ENSMUSG00000064688.3	Gm25814	chr1	ENSEMBL	gene	32252214	32252320	-	snRNA	ENSMUSG00000064688	Gm25814	predicted gene, 25814 [Source:MGI Symbol;Acc:MGI:5455591]	115487604	0	0	0	0	0	0	0	0	0	0	0	0	0	0	0	0	0	0	0	0	0	0	0	0	0	0	0	0	0	0	0	0	0	0	NA	NA	NA
ENSMUSG00000103482.2	Gm37999	chr1	HAVANA	gene	32512838	32514646	+	TEC	ENSMUSG00000103482	Gm37999	predicted gene, 37999 [Source:MGI Symbol;Acc:MGI:5611227]	NA	0	0	0	0	0	0	0	0	0	0	0	0	0	0	0	0	0	0	0	0	0	0	0	0	0	0	0	0	0	0	0	0	0	0	NA	NA	NA
ENSMUSG00000104498.2	Gm37110	chr1	HAVANA	gene	32524396	32526023	+	TEC	ENSMUSG00000104498	Gm37110	predicted gene, 37110 [Source:MGI Symbol;Acc:MGI:5610338]	NA	0	3	0	0	1	0	0	2	0	0	0	0	2	0	0	0	3.01601	0	0	0.804736	0	0	2.61211	0	0	0	0	1.94366	0	0	1.00534	0.323943	0.569475	0.558434	-1.02269	0.714665	NA
ENSMUSG00000104313.2	Gm37911	chr1	HAVANA	gene	32535525	32537069	+	TEC	ENSMUSG00000104313	Gm37911	predicted gene, 37911 [Source:MGI Symbol;Acc:MGI:5611139]	NA	0	0	0	0	0	0	0	0	0	0	0	0	0	0	0	0	0	0	0	0	0	0	0	0	0	0	0	0	0	0	0	0	0	0	NA	NA	NA
ENSMUSG00000102865.2	Gm9839	chr1	HAVANA	gene	32558644	32560080	-	TEC	ENSMUSG00000102865	Gm9839	predicted gene 9839 [Source:MGI Symbol;Acc:MGI:3641910]	408192	0	0	0	0	0	0	0	0	0	0	0	0	0	0	0	0	0	0	0	0	0	0	0	0	0	0	0	0	0	0	0	0	0	0	NA	NA	NA
ENSMUSG00000102321.2	Gm37792	chr1	HAVANA	gene	32578109	32581521	+	TEC	ENSMUSG00000102321	Gm37792	predicted gene, 37792 [Source:MGI Symbol;Acc:MGI:5611020]	NA	0	0	0	0	0	0	0	0	0	0	0	0	0	0	0	0	0	0	0	0	0	0	0	0	0	0	0	0	0	0	0	0	0	0	NA	NA	NA
ENSMUSG00000091318.3	Semp2l1	chr1	HAVANA	gene	32582767	32586375	-	protein_coding	ENSMUSG00000091318	Semp2l1	SUMO/sentrin specific peptidase 2-like 1 [Source:MGI Symbol;Acc:MGI:3644687]	408191	0	0	0	0	0	0	0	0	0	0	0	2	0	0	0	0	0	0	0	0	0	0	0	0	0	0	1.90052	0	0	0	0	0.316754	0	0.126702	0.0295894	0.994387	NA
ENSMUSG00000089489.3	Gm24732	chr1	ENSEMBL	gene	32607440	32607502	-	snRNA	ENSMUSG00000089489	Gm24732	predicted gene, 24732 [Source:MGI Symbol;Acc:MGI:5454509]	115487635	0	0	0	0	0	0	0	0	0	0	0	0	0	0	0	0	0	0	0	0	0	0	0	0	0	0	0	0	0	0	0	0	0	0	NA	NA	NA
ENSMUSG00000104433.2	Gm37426	chr1	HAVANA	gene	32749260	32751729	+	TEC	ENSMUSG00000104433	Gm37426	predicted gene, 37426 [Source:MGI Symbol;Acc:MGI:5610654]	NA	0	0	0	0	0	0	0	0	0	0	0	0	0	0	0	0	0	0	0	0	0	0	0	0	0	0	0	0	0	0	0	0	0	0	NA	NA	NA
ENSMUSG00002076392.1	Gm55794	chr1	ENSEMBL	gene	32765720	32766011	+	misc_RNA	ENSMUSG00002076392	Gm55794	predicted gene, 55794 [Source:MGI Symbol;Acc:MGI:6848054]	NA	0	0	0	0	0	0	0	0	0	0	0	0	0	0	0	0	0	0	0	0	0	0	0	0	0	0	0	0	0	0	0	0	0	0	NA	NA	NA
ENSMUSG00000102926.2	Gm37151	chr1	HAVANA	gene	33006565	33011571	-	TEC	ENSMUSG00000102926	Gm37151	predicted gene, 37151 [Source:MGI Symbol;Acc:MGI:5610379]	NA	1	0	0	0	0	0	0	0	0	0	0	0	0	0	0	0.887643	0	0	0	0	0	0	0	0	0	0	0	0	0	0	0.295881	0	0	0.0591762	-0.932156	0.824606	NA
ENSMUSG00000100497.2	Gm28624	chr1	HAVANA	gene	33067241	33069371	-	processed_pseudogene	ENSMUSG00000100497	Gm28624	predicted gene 28624 [Source:MGI Symbol;Acc:MGI:5579330]	NA	0	0	0	0	0	0	0	0	0	0	0	0	0	0	0	0	0	0	0	0	0	0	0	0	0	0	0	0	0	0	0	0	0	0	NA	NA	NA
ENSMUSG00000102917.2	Gm37724	chr1	HAVANA	gene	33104211	33105431	+	lncRNA	ENSMUSG00000102917	Gm37724	predicted gene, 37724 [Source:MGI Symbol;Acc:MGI:5610952]	NA	0	0	0	0	0	0	0	0	0	0	0	0	0	0	0	0	0	0	0	0	0	0	0	0	0	0	0	0	0	0	0	0	0	0	NA	NA	NA
ENSMUSG00000100481.2	Gm7114	chr1	HAVANA	gene	33139988	33141776	+	processed_pseudogene	ENSMUSG00000100481	Gm7114	predicted gene 7114 [Source:MGI Symbol;Acc:MGI:3643085]	NA	0	0	0	1	4	1	1	0	0	1	1	0	0	1	0	0	0	0	1.00412	3.21894	0.93924	1.06259	0	0	1.12119	1.17053	0	0	0.876258	0	0	0.527996	1.03748	0.626191	2.59382	0.186552	NA
ENSMUSG00000100590.2	Gm4785	chr1	HAVANA	gene	33147986	33148736	-	processed_pseudogene	ENSMUSG00000100590	Gm4785	predicted gene 4785 [Source:MGI Symbol;Acc:MGI:3646908]	NA	1	0	0	1	0	0	0	0	0	0	0	0	0	0	0	0.887643	0	0	1.00412	0	0	0	0	0	0	0	0	0	0	0	0.295881	0	0.167353	0.126117	-0.451266	0.914558	NA
ENSMUSG00000088750.3	Gm24901	chr1	ENSEMBL	gene	33231074	33231183	+	snRNA	ENSMUSG00000088750	Gm24901	predicted gene, 24901 [Source:MGI Symbol;Acc:MGI:5454678]	115487628	0	0	0	0	0	0	0	0	0	0	0	0	0	0	0	0	0	0	0	0	0	0	0	0	0	0	0	0	0	0	0	0	0	0	NA	NA	NA
ENSMUSG00000104230.2	Gm37591	chr1	HAVANA	gene	33251855	33254556	-	lncRNA	ENSMUSG00000104230	Gm37591	predicted gene, 37591 [Source:MGI Symbol;Acc:MGI:5610819]	NA	0	0	0	0	0	0	0	0	0	0	0	0	0	0	0	0	0	0	0	0	0	0	0	0	0	0	0	0	0	0	0	0	0	0	NA	NA	NA
ENSMUSG00000101754.3	Gm2987	chr1	HAVANA	gene	33275020	33276712	+	processed_pseudogene	ENSMUSG00000101754	Gm2987	predicted gene 2987 [Source:MGI Symbol;Acc:MGI:3781165]	NA	0	0	0	0	0	0	0	0	0	0	0	0	0	0	0	0	0	0	0	0	0	0	0	0	0	0	0	0	0	0	0	0	0	0	NA	NA	NA
ENSMUSG00000065223.4	Gm25792	chr1	ENSEMBL	gene	33332757	33332856	+	snRNA	ENSMUSG00000065223	Gm25792	predicted gene, 25792 [Source:MGI Symbol;Acc:MGI:5455569]	115487597	0	0	0	0	0	0	0	0	0	0	0	0	0	0	0	0	0	0	0	0	0	0	0	0	0	0	0	0	0	0	0	0	0	0	NA	NA	NA
ENSMUSG00000100318.3	Gm18799	chr1	HAVANA	gene	33354751	33355663	-	processed_pseudogene	ENSMUSG00000100318	Gm18799	predicted gene, 18799 [Source:MGI Symbol;Acc:MGI:5010984]	NA	0	0	0	0	0	0	0	0	0	0	0	0	0	0	0	0	0	0	0	0	0	0	0	0	0	0	0	0	0	0	0	0	0	0	NA	NA	NA
ENSMUSG00000101612.3	Gm7933	chr1	HAVANA	gene	33410412	33412666	+	processed_pseudogene	ENSMUSG00000101612	Gm7933	predicted gene 7933 [Source:MGI Symbol;Acc:MGI:3643452]	NA	0	0	0	0	0	0	0	0	0	0	0	0	0	0	0	0	0	0	0	0	0	0	0	0	0	0	0	0	0	0	0	0	0	0	NA	NA	NA
ENSMUSG00000065260.3	Gm23453	chr1	ENSEMBL	gene	33461814	33461919	+	snRNA	ENSMUSG00000065260	Gm23453	predicted gene, 23453 [Source:MGI Symbol;Acc:MGI:5453230]	115487581	0	0	0	0	0	0	0	0	0	0	0	0	0	0	0	0	0	0	0	0	0	0	0	0	0	0	0	0	0	0	0	0	0	0	NA	NA	NA
ENSMUSG00000026134.12	Prim2	chr1	HAVANA	gene	33492891	33708876	-	protein_coding	ENSMUSG00000026134	Prim2	DNA primase, p58 subunit [Source:MGI Symbol;Acc:MGI:97758]	19076	164	156	140	427	596	476	538	414	742	478	478	579	510	533	673	145.573	156.832	139.105	428.758	479.623	447.078	571.674	540.707	626.48	535.931	559.511	550.202	495.632	467.046	659.991	147.17	544.719	515.72	453.61	1.80916	1.95898e-31	1.03305e-29
ENSMUSG00000101682.2	Gm29228	chr1	HAVANA	gene	33521182	33521599	+	processed_pseudogene	ENSMUSG00000101682	Gm29228	predicted gene 29228 [Source:MGI Symbol;Acc:MGI:5579934]	NA	0	4	2	7	2	7	1	1	3	3	1	2	2	1	4	0	4.02134	1.98721	7.02881	1.60947	6.57468	1.06259	1.30606	2.53294	3.36358	1.17053	1.90052	1.94366	0.876258	3.92268	2.00285	2.1962	3.35243	2.62002	0.783585	0.422225	0.520038
ENSMUSG00000102714.2	Gm37618	chr1	HAVANA	gene	33652839	33655913	-	TEC	ENSMUSG00000102714	Gm37618	predicted gene, 37618 [Source:MGI Symbol;Acc:MGI:5610846]	NA	0	0	0	0	0	0	0	0	0	0	1	0	0	0	0	0	0	0	0	0	0	0	0	0	0	1.17053	0	0	0	0	0	0.195088	0	0.0780351	0.0295951	0.994386	NA
ENSMUSG00000102093.2	Gm17813	chr1	HAVANA	gene	33696862	33697189	+	processed_pseudogene	ENSMUSG00000102093	Gm17813	predicted gene, 17813 [Source:MGI Symbol;Acc:MGI:5009998]	NA	0	0	0	0	0	0	0	0	0	0	0	0	0	0	0	0	0	0	0	0	0	0	0	0	0	0	0	0	0	0	0	0	0	0	NA	NA	NA
ENSMUSG00000103746.3	1700001G17Rik	chr1	HAVANA	gene	33708900	33710163	+	TEC	ENSMUSG00000103746	1700001G17Rik	RIKEN cDNA 1700001G17 gene [Source:MGI Symbol;Acc:MGI:1914753]	NA	7	5	5	6	7	11	5	3	7	8	11	6	8	3	6	6.2135	5.02668	4.96802	6.0247	5.63315	10.3316	5.31295	3.91817	5.91019	8.96955	12.8758	5.70157	7.77463	2.62877	5.88402	5.40273	7.30572	6.18847	6.47822	0.206109	0.719468	0.787937
ENSMUSG00000102198.2	Gm38173	chr1	HAVANA	gene	33710996	33713309	-	TEC	ENSMUSG00000102198	Gm38173	predicted gene, 38173 [Source:MGI Symbol;Acc:MGI:5611401]	NA	0	0	0	0	0	0	0	0	0	0	0	0	0	0	0	0	0	0	0	0	0	0	0	0	0	0	0	0	0	0	0	0	0	0	NA	NA	NA
ENSMUSG00000121274.1	Gm57180	chr1	HAVANA	gene	33758492	33759167	-	lncRNA	ENSMUSG00000121274	Gm57180	predicted gene, 57180 [Source:MGI Symbol;Acc:MGI:7338273]	NA	4	1	0	6	10	9	4	0	5	5	2	1	4	8	1	3.55057	1.00534	0	6.0247	8.04736	8.45316	4.25036	0	4.22157	5.60597	2.34105	0.950262	3.88731	7.01007	0.980669	1.51864	3.46256	5.16619	3.75523	1.75302	0.0785716	0.126833
ENSMUSG00000004768.15	Rab23	chr1	HAVANA	gene	33758968	33781645	+	protein_coding	ENSMUSG00000004768	Rab23	RAB23, member RAS oncogene family [Source:MGI Symbol;Acc:MGI:99833]	19335	486	369	374	381	322	291	249	207	279	250	213	304	374	332	219	431.394	370.969	371.608	382.568	259.125	273.319	264.585	270.354	235.563	280.298	249.322	288.88	363.464	290.918	214.767	391.324	281.275	280.919	303.142	-0.479535	0.00607866	0.0129958
ENSMUSG00000042215.9	Bag2	chr1	HAVANA	gene	33784565	33796876	-	protein_coding	ENSMUSG00000042215	Bag2	BCL2-associated athanogene 2 [Source:MGI Symbol;Acc:MGI:1891254]	213539	264	251	290	212	404	271	296	185	245	339	274	268	273	284	273	234.338	252.339	288.145	212.873	325.113	254.534	314.527	241.62	206.857	380.085	320.724	254.67	265.309	248.857	267.723	258.274	289.561	259.254	271.181	0.0067208	0.970954	0.980186
ENSMUSG00000103072.2	Gm37905	chr1	HAVANA	gene	33787088	33787428	+	TEC	ENSMUSG00000103072	Gm37905	predicted gene, 37905 [Source:MGI Symbol;Acc:MGI:5611133]	NA	0	0	0	0	0	0	0	0	0	0	0	1	0	0	0	0	0	0	0	0	0	0	0	0	0	0	0.950262	0	0	0	0	0.158377	0	0.0633508	0.0295951	0.994386	NA
ENSMUSG00000042197.14	Zfp451	chr1	HAVANA	gene	33800626	33853676	-	protein_coding	ENSMUSG00000042197	Zfp451	zinc finger protein 451 [Source:MGI Symbol;Acc:MGI:2137896]	98403	710	612	750	533	725	565	504	401	530	508	458	546	606	706	495	630.226	615.266	745.203	535.194	583.434	530.671	535.546	523.728	447.486	569.567	536.101	518.843	588.928	618.638	485.431	663.565	552.918	526.01	564.284	-0.334919	0.0028191	0.00648342
ENSMUSG00000081402.5	Gm15455	chr1	HAVANA	gene	33875205	33877761	-	processed_pseudogene	ENSMUSG00000081402	Gm15455	predicted gene 15455 [Source:MGI Symbol;Acc:MGI:3705563]	433287	1	0	6	1	1	1	1	1	0	0	2	3	3	3	2	0.887643	0	5.96162	1.00412	0.804736	0.93924	1.06259	1.30606	0	0	2.34105	2.85079	2.91549	2.62877	1.96134	2.28309	2.11624	0.85279	1.64423	-1.46122	0.220175	0.306006
ENSMUSG00000042182.17	Bend6	chr1	HAVANA	gene	33891133	33946897	-	protein_coding	ENSMUSG00000042182	Bend6	BEN domain containing 6 [Source:MGI Symbol;Acc:MGI:2444572]	320705	60	45	53	24	31	36	44	19	47	41	22	36	41	53	46	53.2586	45.2401	52.661	24.0988	24.9468	33.8126	46.754	24.8151	39.6827	45.969	25.7516	34.2094	39.845	46.4417	45.1108	50.3866	39.5546	32.3517	38.8398	-0.637445	0.0160524	0.0312176
ENSMUSG00000104416.2	Gm37067	chr1	HAVANA	gene	33928571	33930198	-	TEC	ENSMUSG00000104416	Gm37067	predicted gene, 37067 [Source:MGI Symbol;Acc:MGI:5610295]	NA	1	2	1	0	0	0	0	0	0	0	0	0	0	0	0	0.887643	2.01067	0.993604	0	0	0	0	0	0	0	0	0	0	0	0	1.29731	0	0	0.259461	-2.84518	0.439784	NA
ENSMUSG00000026131.22	Dst	chr1	HAVANA	gene	33947306	34347742	+	protein_coding	ENSMUSG00000026131	Dst	dystonin [Source:MGI Symbol;Acc:MGI:104627]	13518	5510	4352	5000	1991	1416	1479	969	373	782	750	709	1453	1658	1999	491	4890.91	4375.22	4968.02	1999.2	1139.51	1389.14	1029.65	487.159	660.253	840.895	829.903	1380.73	1611.29	1751.64	481.509	4744.72	1149.33	1117.48	1855.67	-2.08589	1.27794e-07	6.54792e-07
ENSMUSG00000103596.2	Gm37354	chr1	HAVANA	gene	33961536	33963919	+	TEC	ENSMUSG00000103596	Gm37354	predicted gene, 37354 [Source:MGI Symbol;Acc:MGI:5610582]	NA	1	0	0	0	0	0	0	0	0	0	0	0	0	0	0	0.887643	0	0	0	0	0	0	0	0	0	0	0	0	0	0	0.295881	0	0	0.0591762	-0.932156	0.824606	NA
ENSMUSG00000099382.2	Gm28631	chr1	HAVANA	gene	34002433	34002766	-	processed_pseudogene	ENSMUSG00000099382	Gm28631	predicted gene 28631 [Source:MGI Symbol;Acc:MGI:5579337]	NA	0	0	0	0	0	0	0	0	0	0	0	0	0	0	0	0	0	0	0	0	0	0	0	0	0	0	0	0	0	0	0	0	0	0	NA	NA	NA
ENSMUSG00000084506.3	Gm23792	chr1	ENSEMBL	gene	34020491	34020583	-	snRNA	ENSMUSG00000084506	Gm23792	predicted gene, 23792 [Source:MGI Symbol;Acc:MGI:5453569]	NA	0	0	0	0	0	0	0	0	0	0	0	0	0	0	0	0	0	0	0	0	0	0	0	0	0	0	0	0	0	0	0	0	0	0	NA	NA	NA
ENSMUSG00000103364.2	Gm38157	chr1	HAVANA	gene	34071181	34072878	+	TEC	ENSMUSG00000103364	Gm38157	predicted gene, 38157 [Source:MGI Symbol;Acc:MGI:5611385]	NA	0	5	0	1	1	0	3	5	0	0	0	1	0	0	4	0	5.02668	0	1.00412	0.804736	0	3.18777	6.53028	0	0	0	0.950262	0	0	3.92268	1.67556	0.812157	1.92115	1.42843	0.167003	0.929585	0.949408
ENSMUSG00000105982.3	Mir6896	chr1	ENSEMBL	gene	34156440	34156512	+	miRNA	ENSMUSG00000105982	Mir6896	microRNA 6896 [Source:MGI Symbol;Acc:MGI:5562721]	102466987	0	0	0	0	0	0	0	0	0	0	0	0	0	0	0	0	0	0	0	0	0	0	0	0	0	0	0	0	0	0	0	0	0	0	NA	NA	NA
ENSMUSG00000096992.4	Gm26788	chr1	HAVANA	gene	34204937	34217527	-	lncRNA	ENSMUSG00000096992	Gm26788	predicted gene, 26788 [Source:MGI Symbol;Acc:MGI:5477282]	108167617	3	2	4	1	4	0	4	1	3	2	0	12	1	3	2	2.66293	2.01067	3.97441	1.00412	3.21894	0	4.25036	1.30606	2.53294	2.24239	0	11.4031	0.971828	2.62877	1.96134	2.88267	3.20125	2.05207	2.67786	-0.476398	0.649885	0.729923
ENSMUSG00000103001.2	A930005N03Rik	chr1	HAVANA	gene	34308963	34310209	-	TEC	ENSMUSG00000103001	A930005N03Rik	RIKEN cDNA A930005N03 gene [Source:MGI Symbol;Acc:MGI:1924441]	NA	0	0	1	3	0	0	0	0	2	2	0	0	0	0	0	0	0	0.993604	3.01235	0	0	0	0	1.68863	2.24239	0	0	0	0	0	0.331201	0.373731	0.783496	0.529131	1.1975	0.675376	NA
ENSMUSG00000104397.2	Gm37958	chr1	HAVANA	gene	34368514	34369388	-	lncRNA	ENSMUSG00000104397	Gm37958	predicted gene, 37958 [Source:MGI Symbol;Acc:MGI:5611186]	NA	0	0	0	0	0	0	0	0	0	0	0	0	0	0	0	0	0	0	0	0	0	0	0	0	0	0	0	0	0	0	0	0	0	0	NA	NA	NA
ENSMUSG00000102839.2	Gm37385	chr1	HAVANA	gene	34389856	34390242	+	TEC	ENSMUSG00000102839	Gm37385	predicted gene, 37385 [Source:MGI Symbol;Acc:MGI:5610613]	NA	0	0	0	0	0	0	0	0	0	0	0	0	0	0	0	0	0	0	0	0	0	0	0	0	0	0	0	0	0	0	0	0	0	0	NA	NA	NA
ENSMUSG00000101206.2	Gm5266	chr1	HAVANA	gene	34406452	34408084	+	processed_pseudogene	ENSMUSG00000101206	Gm5266	predicted gene 5266 [Source:MGI Symbol;Acc:MGI:3646119]	NA	0	0	0	0	0	0	0	0	0	0	0	0	0	0	0	0	0	0	0	0	0	0	0	0	0	0	0	0	0	0	0	0	0	0	NA	NA	NA
ENSMUSG00000101462.4	Gm3052	chr1	HAVANA	gene	34454131	34454959	-	transcribed_processed_pseudogene	ENSMUSG00000101462	Gm3052	predicted gene 3052 [Source:MGI Symbol;Acc:MGI:3781230]	NA	0	0	0	0	0	0	0	0	0	0	0	0	0	0	0	0	0	0	0	0	0	0	0	0	0	0	0	0	0	0	0	0	0	0	NA	NA	NA
ENSMUSG00000121838.1	ENSMUSG00000121838	chr1	HAVANA	gene	34454844	34457067	-	lncRNA	ENSMUSG00000121838		novel transcript	NA	4	8	4	7	3	0	1	14	1	4	6	4	0	4	6	3.55057	8.04269	3.97441	7.02881	2.41421	0	1.06259	18.2848	0.844313	4.48478	7.02316	3.80105	0	3.50503	5.88402	5.18923	4.11634	4.93912	4.66003	-0.119307	0.907006	0.933505
ENSMUSG00000102336.3	Gm37233	chr1	HAVANA	gene	34466083	34472421	-	lncRNA	ENSMUSG00000102336	Gm37233	predicted gene, 37233 [Source:MGI Symbol;Acc:MGI:5610461]	NA	34	37	27	23	30	36	14	11	28	23	13	14	12	27	30	30.1798	37.1974	26.8273	23.0947	24.1421	33.8126	14.8763	14.3666	23.6408	25.7875	15.2168	13.3037	11.6619	23.659	29.4201	31.4015	19.8415	22.3222	23.1458	-0.476661	0.171663	0.24838
ENSMUSG00000092852.3	Mir5103	chr1	ENSEMBL	gene	34472202	34472280	-	miRNA	ENSMUSG00000092852	Mir5103	microRNA 5103 [Source:MGI Symbol;Acc:MGI:4950423]	100628580	0	0	0	0	0	0	0	0	0	0	0	0	0	0	0	0	0	0	0	0	0	0	0	0	0	0	0	0	0	0	0	0	0	0	NA	NA	NA
ENSMUSG00000042111.10	Ccdc115	chr1	HAVANA	gene	34475751	34478753	-	protein_coding	ENSMUSG00000042111	Ccdc115	coiled-coil domain containing 115 [Source:MGI Symbol;Acc:MGI:1916918]	69668	620	673	705	775	1313	1162	1336	1392	1525	1207	1182	1131	1047	967	1707	550.338	676.591	700.491	778.19	1056.62	1091.4	1419.62	1818.03	1287.58	1353.28	1383.56	1074.75	1017.5	847.342	1674	642.473	1225.07	1241.91	1115.29	0.950444	0.000104451	0.000316081
ENSMUSG00000101711.2	Gm28306	chr1	HAVANA	gene	34478592	34483811	-	lncRNA	ENSMUSG00000101711	Gm28306	predicted gene 28306 [Source:MGI Symbol;Acc:MGI:5579012]	NA	0	0	0	0	0	0	0	0	0	1	0	0	0	0	0	0	0	0	0	0	0	0	0	0	1.12119	0	0	0	0	0	0	0.186866	0	0.0747463	0.0295951	0.994386	NA
ENSMUSG00000026127.14	Imp4	chr1	HAVANA	gene	34478932	34488437	+	protein_coding	ENSMUSG00000026127	Imp4	IMP4, U3 small nucleolar ribonucleoprotein [Source:MGI Symbol;Acc:MGI:106572]	27993	1083	960	973	904	1540	1085	1310	1035	1591	1162	1113	1183	1221	1408	1445	961.317	965.123	966.776	907.721	1239.29	1019.08	1391.99	1351.77	1343.3	1302.83	1302.8	1124.16	1186.6	1233.77	1417.07	964.405	1261.2	1208.86	1180.91	0.325599	0.0177774	0.0341761
ENSMUSG00000026126.16	Ptpn18	chr1	HAVANA	gene	34498843	34514814	+	protein_coding	ENSMUSG00000026126	Ptpn18	protein tyrosine phosphatase, non-receptor type 18 [Source:MGI Symbol;Acc:MGI:108410]	19253	780	951	823	2717	6685	4808	6767	9716	8859	5409	6487	5316	3860	4050	10465	692.361	956.075	817.736	2728.18	5379.66	4515.87	7190.55	12689.6	7479.77	6064.54	7593.2	5051.59	3751.26	3548.85	10262.7	822.057	6045.36	6663.95	5248.13	3.01906	4.79602e-15	8.30272e-14
ENSMUSG00000100280.4	Gm28417	chr1	HAVANA	gene	34507915	34512275	-	lncRNA	ENSMUSG00000100280	Gm28417	predicted gene 28417 [Source:MGI Symbol;Acc:MGI:5579123]	NA	20	27	23	64	189	145	175	275	257	169	171	210	118	135	263	17.7529	27.1441	22.8529	64.2634	152.095	136.19	185.953	359.165	216.989	189.482	200.16	199.555	114.676	118.295	257.916	22.5833	180.014	185.776	150.833	3.04046	3.76129e-13	5.0138e-12
ENSMUSG00000101223.8	4930568A12Rik	chr1	HAVANA	gene	34516248	34525072	-	lncRNA	ENSMUSG00000101223	4930568A12Rik	RIKEN cDNA 4930568A12 gene [Source:MGI Symbol;Acc:MGI:1923133]	NA	5	7	8	1	12	1	14	11	19	6	10	11	6	21	18	4.43821	7.03735	7.94883	1.00412	9.65683	0.93924	14.8763	14.3666	16.042	6.72716	11.7053	10.4529	5.83097	18.4014	17.652	6.4748	11.795	9.48084	9.80528	0.54876	0.439865	0.537816
ENSMUSG00000026125.10	Prss39	chr1	HAVANA	gene	34537491	34542144	+	protein_coding	ENSMUSG00000026125	Prss39	serine protease 39 [Source:MGI Symbol;Acc:MGI:1270856]	21755	0	0	0	0	3	0	0	0	2	0	0	0	1	0	1	0	0	0	0	2.41421	0	0	0	1.68863	0	0	0	0.971828	0	0.980669	0	0.325416	0.683806	0.403689	1.99636	0.496569	NA
ENSMUSG00000101116.2	Gm28416	chr1	HAVANA	gene	34562797	34563088	-	processed_pseudogene	ENSMUSG00000101116	Gm28416	predicted gene 28416 [Source:MGI Symbol;Acc:MGI:5579122]	NA	0	0	0	0	0	0	0	0	0	0	0	0	0	0	0	0	0	0	0	0	0	0	0	0	0	0	0	0	0	0	0	0	0	0	NA	NA	NA
ENSMUSG00000026124.5	Cfc1	chr1	HAVANA	gene	34574729	34583394	+	protein_coding	ENSMUSG00000026124	Cfc1	cryptic, EGF-CFC family member 1 [Source:MGI Symbol;Acc:MGI:109448]	12627	0	0	0	1	0	0	0	0	0	0	0	6	0	0	4	0	0	0	1.00412	0	0	0	0	0	0	0	5.70157	0	0	3.92268	0	1.60404	0.167353	0.708558	0.510484	0.875993	NA
ENSMUSG00000101803.2	Gm28419	chr1	HAVANA	gene	34577167	34577641	-	processed_pseudogene	ENSMUSG00000101803	Gm28419	predicted gene 28419 [Source:MGI Symbol;Acc:MGI:5579125]	NA	0	0	0	0	0	1	0	0	0	0	0	1	0	0	0	0	0	0	0	0	0.93924	0	0	0	0	0	0.950262	0	0	0	0	0.158377	0.15654	0.125967	0.510485	0.903398	NA
ENSMUSG00000037529.14	Prss40	chr1	HAVANA	gene	34583049	34600024	-	protein_coding	ENSMUSG00000037529	Prss40	serine protease 40 [Source:MGI Symbol;Acc:MGI:1270857]	21756	0	0	0	0	0	0	0	0	0	0	0	0	0	0	0	0	0	0	0	0	0	0	0	0	0	0	0	0	0	0	0	0	0	0	NA	NA	NA
ENSMUSG00000045815.5	1700101I19Rik	chr1	HAVANA	gene	34618283	34618792	-	lncRNA	ENSMUSG00000045815	1700101I19Rik	RIKEN cDNA 1700101I19 gene [Source:MGI Symbol;Acc:MGI:1920839]	NA	0	0	0	0	0	0	0	0	0	0	0	0	0	0	0	0	0	0	0	0	0	0	0	0	0	0	0	0	0	0	0	0	0	0	NA	NA	NA
ENSMUSG00000045174.11	Amer3	chr1	HAVANA	gene	34618738	34630025	+	protein_coding	ENSMUSG00000045174	Amer3	APC membrane recruitment 3 [Source:MGI Symbol;Acc:MGI:3026939]	211383	1	2	1	0	0	0	0	0	0	0	0	0	0	0	0	0.887643	2.01067	0.993604	0	0	0	0	0	0	0	0	0	0	0	0	1.29731	0	0	0.259461	-2.84518	0.439784	NA
ENSMUSG00000100524.2	Gm28418	chr1	HAVANA	gene	34646378	34646800	-	processed_pseudogene	ENSMUSG00000100524	Gm28418	predicted gene 28418 [Source:MGI Symbol;Acc:MGI:5579124]	NA	0	0	0	0	0	0	0	0	0	0	0	0	0	0	0	0	0	0	0	0	0	0	0	0	0	0	0	0	0	0	0	0	0	0	NA	NA	NA
ENSMUSG00000102499.2	Gm36984	chr1	HAVANA	gene	34649653	34649887	-	processed_pseudogene	ENSMUSG00000102499	Gm36984	predicted gene, 36984 [Source:MGI Symbol;Acc:MGI:5610212]	NA	0	0	0	0	0	0	0	0	0	0	0	0	0	0	0	0	0	0	0	0	0	0	0	0	0	0	0	0	0	0	0	0	0	0	NA	NA	NA
ENSMUSG00000103521.2	Gm29730	chr1	HAVANA	gene	34649989	34651384	-	processed_pseudogene	ENSMUSG00000103521	Gm29730	predicted gene, 29730 [Source:MGI Symbol;Acc:MGI:5588889]	NA	0	0	0	0	0	0	0	0	0	0	0	0	0	0	0	0	0	0	0	0	0	0	0	0	0	0	0	0	0	0	0	0	0	0	NA	NA	NA
ENSMUSG00000104098.2	AA619741	chr1	HAVANA	gene	34674625	34675270	-	processed_pseudogene	ENSMUSG00000104098	AA619741	expressed sequence AA619741 [Source:MGI Symbol;Acc:MGI:3035322]	NA	0	0	0	0	0	0	0	0	0	0	0	0	0	0	0	0	0	0	0	0	0	0	0	0	0	0	0	0	0	0	0	0	0	0	NA	NA	NA
ENSMUSG00000037509.22	Arhgef4	chr1	HAVANA	gene	34717269	34852390	+	protein_coding	ENSMUSG00000037509	Arhgef4	Rho guanine nucleotide exchange factor 4 [Source:MGI Symbol;Acc:MGI:2442507]	226970	167	137	126	70	94	121	53	63	90	78	79	72	100	107	57	148.236	137.731	125.194	70.2881	75.6452	113.648	56.3173	82.2815	75.9882	87.4531	92.4716	68.4189	97.1828	93.7596	55.8982	137.054	82.5307	79.0281	92.0343	-0.793869	0.000289093	0.000804476
ENSMUSG00000102537.2	Gm37224	chr1	HAVANA	gene	34791856	34792003	+	processed_pseudogene	ENSMUSG00000102537	Gm37224	predicted gene, 37224 [Source:MGI Symbol;Acc:MGI:5610452]	NA	0	0	0	0	0	0	0	0	0	0	0	0	0	0	0	0	0	0	0	0	0	0	0	0	0	0	0	0	0	0	0	0	0	0	NA	NA	NA
ENSMUSG00000102612.2	Gm37845	chr1	HAVANA	gene	34792204	34792558	+	processed_pseudogene	ENSMUSG00000102612	Gm37845	predicted gene, 37845 [Source:MGI Symbol;Acc:MGI:5611073]	NA	0	0	0	0	0	0	0	0	0	0	0	0	0	0	0	0	0	0	0	0	0	0	0	0	0	0	0	0	0	0	0	0	0	0	NA	NA	NA
ENSMUSG00000118272.2	Smim39	chr1	HAVANA	gene	34840875	34841045	+	protein_coding	ENSMUSG00000118272	Smim39	small integral membrane protein 39 [Source:MGI Symbol;Acc:MGI:6848416]	121811709	0	0	0	0	0	0	0	0	0	0	0	0	0	0	0	0	0	0	0	0	0	0	0	0	0	0	0	0	0	0	0	0	0	0	NA	NA	NA
ENSMUSG00000104002.3	Gm38336	chr1	HAVANA	gene	34848441	34850989	-	lncRNA	ENSMUSG00000104002	Gm38336	predicted gene, 38336 [Source:MGI Symbol;Acc:MGI:5611564]	NA	9	3	2	0	4	3	4	8	0	3	2	3	2	6	4	7.98878	3.01601	1.98721	0	3.21894	2.81772	4.25036	10.4484	0	3.36358	2.34105	2.85079	1.94366	5.25755	3.92268	4.33067	3.27988	3.45591	3.56045	-0.406278	0.652253	0.731875
ENSMUSG00000037503.13	Fam168b	chr1	HAVANA	gene	34852300	34882146	-	protein_coding	ENSMUSG00000037503	Fam168b	family with sequence similarity 168, member B [Source:MGI Symbol;Acc:MGI:2448487]	214469	5601	4487	4555	3733	4524	4203	2923	1877	3241	3030	3128	4099	3869	4881	3070	4971.69	4510.94	4525.86	3748.37	3640.63	3947.63	3105.95	2451.47	2736.42	3397.22	3661.41	3895.12	3760	4277.02	3010.66	4669.5	3666.9	3271.74	3709.36	-0.512962	0.000955329	0.00240982
ENSMUSG00000104358.2	Gm37127	chr1	HAVANA	gene	34862606	34865641	+	TEC	ENSMUSG00000104358	Gm37127	predicted gene, 37127 [Source:MGI Symbol;Acc:MGI:5610355]	NA	0	0	0	0	0	0	0	0	0	0	0	0	0	0	0	0	0	0	0	0	0	0	0	0	0	0	0	0	0	0	0	0	0	0	NA	NA	NA
ENSMUSG00000026123.12	Plekhb2	chr1	HAVANA	gene	34889057	34918661	+	protein_coding	ENSMUSG00000026123	Plekhb2	pleckstrin homology domain containing, family B (evectins) member 2 [Source:MGI Symbol;Acc:MGI:2385825]	226971	3761	3296	3084	2399	3518	2806	2720	1975	3272	2666	2296	3063	2967	3428	2825	3338.42	3313.59	3064.27	2408.87	2831.06	2635.51	2890.25	2579.46	2762.59	2989.1	2687.53	2910.65	2883.41	3003.81	2770.39	3238.76	2874.15	2684.62	2871.26	-0.270443	0.000258891	0.000727721
ENSMUSG00000103716.2	Gm19430	chr1	HAVANA	gene	34967590	34969726	+	processed_pseudogene	ENSMUSG00000103716	Gm19430	predicted gene, 19430 [Source:MGI Symbol;Acc:MGI:5011615]	NA	0	0	0	0	0	0	0	0	0	0	0	0	0	0	0	0	0	0	0	0	0	0	0	0	0	0	0	0	0	0	0	0	0	0	NA	NA	NA
ENSMUSG00000103548.2	Gm37670	chr1	HAVANA	gene	35008708	35008936	-	processed_pseudogene	ENSMUSG00000103548	Gm37670	predicted gene, 37670 [Source:MGI Symbol;Acc:MGI:5610898]	NA	0	0	1	1	0	0	0	3	0	0	0	1	0	1	0	0	0	0.993604	1.00412	0	0	0	3.91817	0	0	0	0.950262	0	0.876258	0	0.331201	0.30442	0.820381	0.516161	1.17424	0.646452	NA
ENSMUSG00000103760.2	Gm8009	chr1	HAVANA	gene	35009146	35009581	+	processed_pseudogene	ENSMUSG00000103760	Gm8009	predicted gene 8009 [Source:MGI Symbol;Acc:MGI:3648650]	NA	0	0	2	0	0	0	0	0	1	0	1	0	0	1	0	0	0	1.98721	0	0	0	0	0	0.844313	0	1.17053	0	0	0.876258	0	0.662402	0.341131	0.140719	0.32522	-1.38768	0.646371	NA
ENSMUSG00000103997.2	Gm38027	chr1	HAVANA	gene	35024737	35024971	+	processed_pseudogene	ENSMUSG00000103997	Gm38027	predicted gene, 38027 [Source:MGI Symbol;Acc:MGI:5611255]	NA	0	0	0	0	0	0	0	0	0	0	0	0	0	0	0	0	0	0	0	0	0	0	0	0	0	0	0	0	0	0	0	0	0	0	NA	NA	NA
ENSMUSG00000077231.3	Gm25096	chr1	ENSEMBL	gene	35218037	35218165	-	snoRNA	ENSMUSG00000077231	Gm25096	predicted gene, 25096 [Source:MGI Symbol;Acc:MGI:5454873]	115485778	0	0	0	0	0	0	0	0	0	0	0	0	0	0	0	0	0	0	0	0	0	0	0	0	0	0	0	0	0	0	0	0	0	0	NA	NA	NA
ENSMUSG00000104417.2	Gm37068	chr1	HAVANA	gene	35664687	35690378	-	lncRNA	ENSMUSG00000104417	Gm37068	predicted gene, 37068 [Source:MGI Symbol;Acc:MGI:5610296]	NA	1	0	0	0	4	0	0	1	1	4	1	0	0	0	6	0.887643	0	0	0	3.21894	0	0	1.30606	0.844313	4.48478	1.17053	0	0	0	5.88402	0.295881	1.92322	0.894886	1.18642	1.40769	0.500592	0.595588
ENSMUSG00000064601.3	Gm25634	chr1	ENSEMBL	gene	35800683	35800787	+	snRNA	ENSMUSG00000064601	Gm25634	predicted gene, 25634 [Source:MGI Symbol;Acc:MGI:5455411]	115487610	0	0	0	0	0	0	0	0	0	0	0	0	0	0	0	0	0	0	0	0	0	0	0	0	0	0	0	0	0	0	0	0	0	0	NA	NA	NA
ENSMUSG00000101714.2	Gm28415	chr1	HAVANA	gene	35846055	35849543	+	lncRNA	ENSMUSG00000101714	Gm28415	predicted gene 28415 [Source:MGI Symbol;Acc:MGI:5579121]	NA	0	0	0	0	0	0	0	0	0	0	0	0	0	0	0	0	0	0	0	0	0	0	0	0	0	0	0	0	0	0	0	0	0	0	NA	NA	NA
ENSMUSG00000102531.2	1110002O04Rik	chr1	HAVANA	gene	35918926	35920200	+	lncRNA	ENSMUSG00000102531	1110002O04Rik	RIKEN cDNA 1110002O04 gene [Source:MGI Symbol;Acc:MGI:1915733]	NA	6	5	3	0	3	3	4	3	1	5	3	2	7	0	2	5.32586	5.02668	2.98081	0	2.41421	2.81772	4.25036	3.91817	0.844313	5.60597	3.51158	1.90052	6.8028	0	1.96134	4.44445	3.29704	2.37413	3.15736	-0.944289	0.281646	0.374955
ENSMUSG00000103096.2	Gm8022	chr1	HAVANA	gene	35998000	35998903	+	processed_pseudogene	ENSMUSG00000103096	Gm8022	predicted gene 8022 [Source:MGI Symbol;Acc:MGI:3647993]	NA	0	0	0	0	0	0	0	0	0	0	0	0	0	0	0	0	0	0	0	0	0	0	0	0	0	0	0	0	0	0	0	0	0	0	NA	NA	NA
ENSMUSG00000102279.2	Gm37146	chr1	HAVANA	gene	36021041	36025454	-	lncRNA	ENSMUSG00000102279	Gm37146	predicted gene, 37146 [Source:MGI Symbol;Acc:MGI:5610374]	NA	0	0	0	0	0	0	0	0	0	0	0	0	0	0	0	0	0	0	0	0	0	0	0	0	0	0	0	0	0	0	0	0	0	0	NA	NA	NA
ENSMUSG00000103708.3	Gm33222	chr1	HAVANA	gene	36042065	36050125	-	lncRNA	ENSMUSG00000103708	Gm33222	predicted gene, 33222 [Source:MGI Symbol;Acc:MGI:5592381]	NA	0	0	0	0	0	0	1	0	0	0	0	0	0	0	0	0	0	0	0	0	0	1.06259	0	0	0	0	0	0	0	0	0	0	0.177098	0.0708394	0.510491	0.903396	NA
ENSMUSG00000104201.2	4930535G08Rik	chr1	HAVANA	gene	36050153	36050975	+	lncRNA	ENSMUSG00000104201	4930535G08Rik	RIKEN cDNA 4930535G08 gene [Source:MGI Symbol;Acc:MGI:1925283]	NA	0	0	0	0	0	0	0	0	0	0	0	0	0	0	0	0	0	0	0	0	0	0	0	0	0	0	0	0	0	0	0	0	0	0	NA	NA	NA
ENSMUSG00000102434.2	Gm38049	chr1	HAVANA	gene	36068728	36070099	-	TEC	ENSMUSG00000102434	Gm38049	predicted gene, 38049 [Source:MGI Symbol;Acc:MGI:5611277]	NA	0	0	0	0	0	0	0	0	0	0	0	0	0	0	0	0	0	0	0	0	0	0	0	0	0	0	0	0	0	0	0	0	0	0	NA	NA	NA
ENSMUSG00000045216.8	Hs6st1	chr1	HAVANA	gene	36107481	36145527	+	protein_coding	ENSMUSG00000045216	Hs6st1	heparan sulfate 6-O-sulfotransferase 1 [Source:MGI Symbol;Acc:MGI:1354958]	50785	1494	1161	1349	1018	1211	1147	732	465	749	813	690	1120	1277	1195	589	1326.14	1167.2	1340.37	1022.19	974.535	1077.31	777.816	607.316	632.391	911.531	807.663	1064.29	1241.02	1047.13	577.614	1277.9	941.543	848.593	971.634	-0.590135	0.0103149	0.021017
ENSMUSG00000104523.2	Gm37335	chr1	HAVANA	gene	36144465	36145527	-	lncRNA	ENSMUSG00000104523	Gm37335	predicted gene, 37335 [Source:MGI Symbol;Acc:MGI:5610563]	NA	0	0	0	0	2	2	0	1	0	0	0	2	0	0	2	0	0	0	0	1.60947	1.87848	0	1.30606	0	0	0	1.90052	0	0	1.96134	0	0.643644	0.799001	0.577058	2.17759	0.372509	NA
ENSMUSG00000102202.3	Gm33280	chr1	HAVANA	gene	36171099	36177827	+	lncRNA	ENSMUSG00000102202	Gm33280	predicted gene, 33280 [Source:MGI Symbol;Acc:MGI:5592439]	NA	3	0	0	0	2	0	0	0	6	3	4	7	5	0	4	2.66293	0	0	0	1.60947	0	0	0	5.06588	3.36358	4.6821	6.65184	4.85914	0	3.92268	0.887643	3.91322	1.11256	2.18784	0.361211	0.820081	0.867211
ENSMUSG00000037470.15	Uggt1	chr1	HAVANA	gene	36179108	36283801	-	protein_coding	ENSMUSG00000037470	Uggt1	UDP-glucose glycoprotein glucosyltransferase 1 [Source:MGI Symbol;Acc:MGI:2443162]	320011	2989	2397	2613	2407	2898	2313	2038	1806	2922	1707	1884	2387	2397	3050	2135	2653.16	2409.79	2596.29	2416.91	2332.12	2172.46	2165.56	2358.74	2467.08	1913.88	2205.27	2268.28	2329.47	2672.59	2093.73	2553.08	2247.2	2318.81	2337.02	-0.138882	0.165772	0.241282
ENSMUSG00000098752.3	Mir6897	chr1	ENSEMBL	gene	36183333	36183394	-	miRNA	ENSMUSG00000098752	Mir6897	microRNA 6897 [Source:MGI Symbol;Acc:MGI:5531034]	102465540	0	0	0	0	0	0	0	0	0	0	0	0	0	0	0	0	0	0	0	0	0	0	0	0	0	0	0	0	0	0	0	0	0	0	NA	NA	NA
ENSMUSG00000047180.9	Neurl3	chr1	HAVANA	gene	36303678	36313760	-	protein_coding	ENSMUSG00000047180	Neurl3	neuralized E3 ubiquitin protein ligase 3 [Source:MGI Symbol;Acc:MGI:2429944]	214854	1537	765	1203	2615	4003	3062	3448	3475	4989	3025	3471	3857	2805	3530	4710	1364.31	769.082	1195.31	2625.76	3221.36	2875.95	3663.81	4538.54	4212.28	3391.61	4062.9	3665.16	2725.98	3093.19	4618.95	1109.56	3592.97	3522.95	3068.28	1.6664	2.49396e-14	3.89838e-13
ENSMUSG00000037447.17	Arid5a	chr1	HAVANA	gene	36346814	36363110	+	protein_coding	ENSMUSG00000037447	Arid5a	AT-rich interaction domain 5A [Source:MGI Symbol;Acc:MGI:2443039]	214855	602	824	737	1735	1860	1315	1474	1109	2143	1282	1236	1631	1700	1867	1737	534.361	828.397	732.286	1742.14	1496.81	1235.1	1566.26	1448.42	1809.36	1437.37	1446.77	1549.88	1652.11	1635.97	1703.42	698.348	1570.92	1549.68	1387.91	1.15104	5.19135e-15	8.93553e-14
ENSMUSG00000102762.2	4930403P22Rik	chr1	HAVANA	gene	36371789	36372501	+	lncRNA	ENSMUSG00000102762	4930403P22Rik	RIKEN cDNA 4930403P22 gene [Source:MGI Symbol;Acc:MGI:1921057]	NA	0	0	0	0	0	0	0	0	0	0	0	0	0	0	0	0	0	0	0	0	0	0	0	0	0	0	0	0	0	0	0	0	0	0	NA	NA	NA
ENSMUSG00000010453.13	Kansl3	chr1	HAVANA	gene	36374811	36408262	-	protein_coding	ENSMUSG00000010453	Kansl3	KAT8 regulatory NSL complex subunit 3 [Source:MGI Symbol;Acc:MGI:1918055]	226976	1822	1510	1693	1517	1493	1364	997	635	1172	874	957	1371	1213	1448	1006	1617.28	1518.06	1682.17	1523.24	1201.47	1281.12	1059.4	829.346	989.535	979.924	1120.19	1302.81	1178.83	1268.82	986.553	1605.84	1139.52	1147.35	1235.92	-0.484395	0.00377093	0.00843712
ENSMUSG00000098680.3	Mir6898	chr1	ENSEMBL	gene	36387763	36387839	-	miRNA	ENSMUSG00000098680	Mir6898	microRNA 6898 [Source:MGI Symbol;Acc:MGI:5531198]	102465541	0	0	0	0	0	0	0	0	0	0	0	0	0	0	0	0	0	0	0	0	0	0	0	0	0	0	0	0	0	0	0	0	0	0	NA	NA	NA
ENSMUSG00000037432.16	Fer1l5	chr1	HAVANA	gene	36411372	36461191	+	protein_coding	ENSMUSG00000037432	Fer1l5	fer-1 like family member 5 [Source:MGI Symbol;Acc:MGI:3616091]	100534273	0	0	0	0	0	0	0	0	0	2	0	0	0	0	0	0	0	0	0	0	0	0	0	0	2.24239	0	0	0	0	0	0	0.373731	0	0.149493	0.0295894	0.994387	NA
ENSMUSG00000001143.14	Lman2l	chr1	HAVANA	gene	36458952	36484352	-	protein_coding	ENSMUSG00000001143	Lman2l	lectin, mannose-binding 2-like [Source:MGI Symbol;Acc:MGI:2443010]	214895	959	828	1020	413	650	548	518	316	589	361	435	606	575	760	548	851.249	832.418	1013.48	414.7	523.078	514.703	550.422	412.714	497.301	404.751	509.179	575.859	558.801	665.956	537.407	899.048	541.992	485.486	590.801	-0.887526	3.52089e-09	2.4269e-08
ENSMUSG00000037408.11	Cnnm4	chr1	HAVANA	gene	36510701	36547845	+	protein_coding	ENSMUSG00000037408	Cnnm4	cyclin M4 [Source:MGI Symbol;Acc:MGI:2151060]	94220	356	342	279	298	368	311	254	153	260	194	178	317	284	355	187	316.001	343.825	277.215	299.227	296.143	292.104	269.898	199.827	219.521	217.512	208.354	301.233	275.999	311.072	183.385	312.347	249.592	262.787	267.421	-0.247355	0.196919	0.278814
ENSMUSG00000104316.2	Gm37909	chr1	HAVANA	gene	36513033	36515191	+	TEC	ENSMUSG00000104316	Gm37909	predicted gene, 37909 [Source:MGI Symbol;Acc:MGI:5611137]	NA	0	0	0	2	4	0	0	0	1	2	3	5	0	0	3	0	0	0	2.00823	3.21894	0	0	0	0.844313	2.24239	3.51158	4.75131	0	0	2.94201	0	2.24121	1.01191	1.30125	2.57386	0.175844	0.25339
ENSMUSG00002075980.1	Gm56056	chr1	ENSEMBL	gene	36545643	36545783	+	miRNA	ENSMUSG00002075980	Gm56056	predicted gene, 56056 [Source:MGI Symbol;Acc:MGI:6848571]	NA	0	0	0	0	0	0	0	0	0	0	0	0	0	0	0	0	0	0	0	0	0	0	0	0	0	0	0	0	0	0	0	0	0	0	NA	NA	NA
ENSMUSG00000001138.14	Cnnm3	chr1	HAVANA	gene	36550948	36567318	+	protein_coding	ENSMUSG00000001138	Cnnm3	cyclin M3 [Source:MGI Symbol;Acc:MGI:2151055]	94218	926	762	861	432	492	401	282	165	323	281	283	396	361	459	295	821.957	766.066	855.493	433.778	395.93	376.635	299.65	215.499	272.713	315.056	331.259	376.304	350.83	402.203	289.297	814.505	344.158	332.368	433.511	-1.29057	7.52307e-12	8.19004e-11
ENSMUSG00000102845.2	Gm38033	chr1	HAVANA	gene	36566615	36567318	-	lncRNA	ENSMUSG00000102845	Gm38033	predicted gene, 38033 [Source:MGI Symbol;Acc:MGI:5611261]	NA	0	0	0	0	0	0	0	0	0	0	0	0	0	0	0	0	0	0	0	0	0	0	0	0	0	0	0	0	0	0	0	0	0	0	NA	NA	NA
ENSMUSG00000067653.13	Ankrd23	chr1	HAVANA	gene	36569269	36575964	-	protein_coding	ENSMUSG00000067653	Ankrd23	ankyrin repeat domain 23 [Source:MGI Symbol;Acc:MGI:1925571]	78321	6	3	4	11	6	10	4	0	3	5	5	3	3	4	0	5.32586	3.01601	3.97441	11.0453	4.82842	9.3924	4.25036	0	2.53294	5.60597	5.85263	2.85079	2.91549	3.50503	0	4.10543	3.45498	5.34157	4.33971	0.390372	0.627384	0.710504
ENSMUSG00000109510.2	Gm42417	chr1	HAVANA	gene	36569274	36578510	-	protein_coding	ENSMUSG00000109510	Gm42417	predicted gene, 42417 [Source:MGI Symbol;Acc:MGI:5649003]	NA	0	0	0	0	0	0	0	0	0	0	0	0	0	0	0	0	0	0	0	0	0	0	0	0	0	0	0	0	0	0	0	0	0	0	NA	NA	NA
ENSMUSG00000079610.10	Ankrd39	chr1	HAVANA	gene	36576588	36586526	-	protein_coding	ENSMUSG00000079610	Ankrd39	ankyrin repeat domain 39 [Source:MGI Symbol;Acc:MGI:1914816]	109346	138	114	96	162	203	165	161	183	253	188	175	209	131	190	152	122.495	114.608	95.386	162.667	163.361	154.975	171.077	239.008	213.611	210.784	204.842	198.605	127.31	166.489	149.062	110.83	176.182	184.117	166.285	0.727879	0.000277699	0.000775773
ENSMUSG00000026121.14	Sema4c	chr1	HAVANA	gene	36587720	36597430	-	protein_coding	ENSMUSG00000026121	Sema4c	sema domain, immunoglobulin domain (Ig), transmembrane domain (TM) and short cytoplasmic domain, (semaphorin) 4C [Source:MGI Symbol;Acc:MGI:109252]	20353	706	669	737	823	651	685	521	291	652	368	331	608	799	826	376	626.676	672.57	732.286	826.388	523.883	643.379	553.61	380.062	550.492	412.599	387.444	577.759	776.491	723.789	368.732	677.177	541.136	579.636	583.744	-0.223761	0.391142	0.489085
ENSMUSG00000087589.4	D430040D24Rik	chr1	HAVANA	gene	36596782	36604694	+	lncRNA	ENSMUSG00000087589	D430040D24Rik	RIKEN cDNA D430040D24 gene [Source:MGI Symbol;Acc:MGI:2442526]	NA	155	94	112	85	71	88	86	44	83	56	43	81	75	91	60	137.585	94.5016	111.284	85.3499	57.1363	82.6531	91.3828	57.4665	70.078	62.7869	50.3326	76.9712	72.8871	79.7395	58.8402	114.457	66.9263	74.0111	79.2663	-0.631488	0.00263397	0.0060921
ENSMUSG00000046337.19	Fam178b	chr1	HAVANA	gene	36601773	36722264	-	protein_coding	ENSMUSG00000046337	Fam178b	family with sequence similarity 178, member B [Source:MGI Symbol;Acc:MGI:3026913]	381337	93	55	81	26	16	20	14	21	28	35	11	24	31	28	21	82.5508	55.2935	80.4819	26.107	12.8758	18.7848	14.8763	27.4272	23.6408	39.2418	12.8758	22.8063	30.1267	24.5352	20.5941	72.7754	25.03	20.6186	32.8145	-1.83392	7.49568e-09	4.84252e-08
ENSMUSG00000089906.2	Gm6428	chr1	HAVANA	gene	36640883	36641227	+	processed_pseudogene	ENSMUSG00000089906	Gm6428	predicted pseudogene 6428 [Source:MGI Symbol;Acc:MGI:3649065]	NA	2	2	1	1	1	1	0	1	1	2	2	0	1	2	2	1.77529	2.01067	0.993604	1.00412	0.804736	0.93924	0	1.30606	0.844313	2.24239	2.34105	0	0.971828	1.75252	1.96134	1.59319	1.54485	0.81641	1.26314	-0.980498	0.40126	0.499136
ENSMUSG00002075377.1	Gm56095	chr1	ENSEMBL	gene	36703046	36703120	+	miRNA	ENSMUSG00002075377	Gm56095	predicted gene, 56095 [Source:MGI Symbol;Acc:MGI:6848649]	NA	0	0	0	0	0	0	0	0	0	0	0	0	0	0	0	0	0	0	0	0	0	0	0	0	0	0	0	0	0	0	0	0	0	0	NA	NA	NA
ENSMUSG00000061518.12	Cox5b	chr1	HAVANA	gene	36730530	36732762	+	protein_coding	ENSMUSG00000061518	Cox5b	cytochrome c oxidase subunit 5B [Source:MGI Symbol;Acc:MGI:88475]	12859	2084	1975	1761	3966	6124	4502	5154	5601	6864	5074	4621	5099	4414	4462	6818	1849.85	1985.54	1749.74	3982.32	4928.2	4228.46	5476.59	7315.22	5795.37	5688.94	5409	4845.39	4289.65	3909.86	6686.2	1861.71	5138.17	5287.69	4542.69	1.50586	2.26134e-14	3.55561e-13
ENSMUSG00000037351.10	Actr1b	chr1	HAVANA	gene	36737195	36753503	-	protein_coding	ENSMUSG00000037351	Actr1b	ARP1 actin-related protein 1B, centractin beta [Source:MGI Symbol;Acc:MGI:1917446]	226977	2727	2286	2430	2278	2440	2173	1813	1287	2345	1815	1467	2023	2054	2293	1717	2420.6	2298.2	2414.46	2287.38	1963.56	2040.97	1926.48	1680.89	1979.91	2034.97	1717.16	1922.38	1996.14	2009.26	1683.81	2377.75	1893.95	1979.86	2025.08	-0.263668	0.00895852	0.0185079
ENSMUSG00000102416.5	4933424G06Rik	chr1	HAVANA	gene	36749230	36797034	+	protein_coding	ENSMUSG00000102416	4933424G06Rik	RIKEN cDNA 4933424G06 gene [Source:MGI Symbol;Acc:MGI:1918416]	71166	0	0	0	0	0	3	0	1	1	1	4	2	0	3	1	0	0	0	0	0	2.81772	0	1.30606	0.844313	1.12119	4.6821	1.90052	0	2.62877	0.980669	0	1.88554	0.828015	1.08542	2.21168	0.224164	0.310568
ENSMUSG00000104237.2	Gm33533	chr1	HAVANA	gene	36778129	36783873	-	lncRNA	ENSMUSG00000104237	Gm33533	predicted gene, 33533 [Source:MGI Symbol;Acc:MGI:5592692]	NA	0	0	0	0	0	0	0	0	0	0	0	0	0	0	0	0	0	0	0	0	0	0	0	0	0	0	0	0	0	0	0	0	0	0	NA	NA	NA
ENSMUSG00000026117.11	Zap70	chr1	HAVANA	gene	36800879	36821899	+	protein_coding	ENSMUSG00000026117	Zap70	zeta-chain (TCR) associated protein kinase [Source:MGI Symbol;Acc:MGI:99613]	22637	282	217	230	1643	2620	2044	2155	1918	2916	1983	2023	1890	1797	2224	3035	250.315	218.158	228.529	1649.76	2108.41	1919.81	2289.88	2505.02	2462.02	2223.33	2367.97	1796	1746.38	1948.8	2976.33	232.334	2176.47	2155.82	1779.38	3.21326	3.62777e-68	7.43971e-66
ENSMUSG00000121718.1	ENSMUSG00000121718	chr1	HAVANA	gene	36803944	36804253	-	lncRNA	ENSMUSG00000121718		novel transcript	NA	0	0	0	0	0	0	0	0	0	0	0	0	0	0	0	0	0	0	0	0	0	0	0	0	0	0	0	0	0	0	0	0	0	0	NA	NA	NA
ENSMUSG00000097291.3	Gm18828	chr1	HAVANA	gene	36804099	36804955	-	transcribed_processed_pseudogene	ENSMUSG00000097291	Gm18828	predicted gene, 18828 [Source:MGI Symbol;Acc:MGI:5011013]	NA	0	0	0	0	0	0	0	0	0	0	0	0	0	0	0	0	0	0	0	0	0	0	0	0	0	0	0	0	0	0	0	0	0	0	NA	NA	NA
ENSMUSG00000026116.12	Tmem131	chr1	HAVANA	gene	36831272	36982747	-	protein_coding	ENSMUSG00000026116	Tmem131	transmembrane protein 131 [Source:MGI Symbol;Acc:MGI:1927110]	56030	2454	2178	2196	1379	1793	1736	1199	650	1292	1063	1006	1709	1489	1818	1055	2178.27	2189.62	2181.95	1384.68	1442.89	1630.52	1274.05	848.936	1090.85	1191.83	1177.55	1624	1447.05	1593.04	1034.61	2183.28	1344.68	1278.65	1485.99	-0.77123	5.59189e-05	0.000177923
ENSMUSG00000103016.2	Gm37506	chr1	HAVANA	gene	36910984	36911126	-	TEC	ENSMUSG00000103016	Gm37506	predicted gene, 37506 [Source:MGI Symbol;Acc:MGI:5610734]	NA	0	0	0	0	2	0	0	0	0	0	0	0	1	0	0	0	0	0	0	1.60947	0	0	0	0	0	0	0	0.971828	0	0	0	0.161971	0.268245	0.172087	0.991375	0.813662	NA
ENSMUSG00000102930.2	Gm38115	chr1	HAVANA	gene	36952682	36955620	-	lncRNA	ENSMUSG00000102930	Gm38115	predicted gene, 38115 [Source:MGI Symbol;Acc:MGI:5611343]	NA	0	0	0	0	0	0	0	0	0	0	0	0	1	2	0	0	0	0	0	0	0	0	0	0	0	0	0	0.971828	1.75252	0	0	0.454058	0	0.181623	0.0295844	0.994388	NA
ENSMUSG00000103159.2	F830112A20Rik	chr1	HAVANA	gene	36961878	36965429	-	TEC	ENSMUSG00000103159	F830112A20Rik	RIKEN cDNA F830112A20 gene [Source:MGI Symbol;Acc:MGI:3641781]	NA	0	0	0	0	0	0	1	0	0	1	0	2	0	1	0	0	0	0	0	0	0	1.06259	0	0	1.12119	0	1.90052	0	0.876258	0	0	0.649663	0.177098	0.330704	0.510498	0.866895	NA
ENSMUSG00000080054.4	Rpl12-ps1	chr1	HAVANA	gene	36997011	36997508	-	processed_pseudogene	ENSMUSG00000080054	Rpl12-ps1	ribosomal protein L12, pseudogene 1 [Source:MGI Symbol;Acc:MGI:3646154]	NA	3	5	5	11	15	6	8	7	11	22	12	15	5	5	17	2.66293	5.02668	4.96802	11.0453	12.071	5.63544	8.50072	9.14239	9.28745	24.6663	14.0463	14.2539	4.85914	4.38129	16.6714	4.21921	13.1464	9.28039	9.81455	1.15314	0.0640328	0.106362
ENSMUSG00000119706.1	n-R5s210	chr1	ENSEMBL	gene	37044520	37044638	+	rRNA	ENSMUSG00000119706	n-R5s210	nuclear encoded rRNA 5S 210 [Source:MGI Symbol;Acc:MGI:4422075]	NA	0	0	0	0	0	0	0	1	0	0	0	7	0	0	2	0	0	0	0	0	0	0	1.30606	0	0	0	6.65184	0	0	1.96134	0	1.43553	0.217676	0.661282	0.510484	0.87781	NA
ENSMUSG00000050122.21	Vwa3b	chr1	HAVANA	gene	37065677	37226694	+	protein_coding	ENSMUSG00000050122	Vwa3b	von Willebrand factor A domain containing 3B [Source:MGI Symbol;Acc:MGI:1918103]	70853	260	196	133	103	76	103	65	59	83	79	58	101	88	104	64	230.787	197.046	132.149	103.424	61.1599	96.7417	69.0684	77.0573	70.078	88.5743	67.8905	95.9765	85.5209	91.1309	62.7628	186.661	81.976	79.5882	101.958	-1.23332	3.22807e-08	1.84767e-07
ENSMUSG00000103603.2	Gm37020	chr1	HAVANA	gene	37171354	37172345	-	lncRNA	ENSMUSG00000103603	Gm37020	predicted gene, 37020 [Source:MGI Symbol;Acc:MGI:5610248]	NA	0	0	0	0	0	0	0	0	0	0	0	0	0	0	0	0	0	0	0	0	0	0	0	0	0	0	0	0	0	0	0	0	0	0	NA	NA	NA
ENSMUSG00000026114.15	Cnga3	chr1	HAVANA	gene	37253515	37302465	+	protein_coding	ENSMUSG00000026114	Cnga3	cyclic nucleotide gated channel alpha 3 [Source:MGI Symbol;Acc:MGI:1341818]	12790	0	0	0	2	1	3	3	2	0	0	0	0	0	2	0	0	0	0	2.00823	0.804736	2.81772	3.18777	2.61211	0	0	0	0	0	1.75252	0	0	0.292086	1.9051	0.878873	3.41071	0.0769596	0.124565
ENSMUSG00000102231.2	1700074A21Rik	chr1	HAVANA	gene	37338433	37338778	-	TEC	ENSMUSG00000102231	1700074A21Rik	RIKEN cDNA 1700074A21 gene [Source:MGI Symbol;Acc:MGI:1920732]	NA	0	0	0	0	0	0	0	0	0	0	0	0	0	0	0	0	0	0	0	0	0	0	0	0	0	0	0	0	0	0	0	0	0	0	NA	NA	NA
ENSMUSG00000026113.18	Inpp4a	chr1	HAVANA	gene	37338946	37449817	+	protein_coding	ENSMUSG00000026113	Inpp4a	inositol polyphosphate-4-phosphatase, type I [Source:MGI Symbol;Acc:MGI:1931123]	269180	910	932	832	534	646	497	452	277	420	370	371	493	500	631	413	807.755	936.973	826.678	536.198	519.859	466.802	480.291	361.778	354.612	414.842	434.265	468.479	485.914	552.919	405.016	857.135	460.239	453.257	536.825	-0.917814	1.78469e-09	1.29802e-08
ENSMUSG00000086064.2	4930439A04Rik	chr1	HAVANA	gene	37368748	37373253	-	lncRNA	ENSMUSG00000086064	4930439A04Rik	RIKEN cDNA 4930439A04 gene [Source:MGI Symbol;Acc:MGI:1925369]	NA	0	0	0	0	0	0	0	0	0	0	0	0	1	0	0	0	0	0	0	0	0	0	0	0	0	0	0	0.971828	0	0	0	0.161971	0	0.0647886	0.0295951	0.994386	NA
ENSMUSG00000102879.2	Gm37135	chr1	HAVANA	gene	37370052	37370585	-	TEC	ENSMUSG00000102879	Gm37135	predicted gene, 37135 [Source:MGI Symbol;Acc:MGI:5610363]	NA	0	0	0	0	0	0	0	0	0	0	0	0	0	0	0	0	0	0	0	0	0	0	0	0	0	0	0	0	0	0	0	0	0	0	NA	NA	NA
ENSMUSG00000026112.8	Coa5	chr1	HAVANA	gene	37456165	37469184	-	protein_coding	ENSMUSG00000026112	Coa5	cytochrome C oxidase assembly factor 5 [Source:MGI Symbol;Acc:MGI:1923428]	76178	2704	2060	2048	2457	3661	2986	2665	2073	3254	2361	2461	3303	2954	3318	3182	2400.19	2070.99	2034.9	2467.11	2946.14	2804.57	2831.8	2707.45	2747.4	2647.14	2880.66	3138.72	2870.78	2907.43	3120.49	2168.69	2927.54	2750.75	2705.05	0.342855	6.4533e-05	0.000203016
ENSMUSG00000026111.16	Unc50	chr1	HAVANA	gene	37469220	37478205	+	protein_coding	ENSMUSG00000026111	Unc50	unc-50 homolog [Source:MGI Symbol;Acc:MGI:1914637]	67387	918	871	1004	1072	1404	1152	1207	1159	1662	1218	1075	1194	1096	1018	1354	814.856	875.648	997.578	1076.41	1129.85	1082	1282.55	1513.72	1403.25	1365.61	1258.32	1134.61	1065.12	892.031	1327.83	896.027	1173.92	1247.96	1147.96	0.47757	0.00221175	0.00519212
ENSMUSG00000026110.16	Mgat4a	chr1	HAVANA	gene	37478421	37580097	-	protein_coding	ENSMUSG00000026110	Mgat4a	mannoside acetylglucosaminyltransferase 4, isoenzyme A [Source:MGI Symbol;Acc:MGI:2662992]	269181	637	629	476	778	1340	1030	820	565	866	773	767	1069	963	1098	827	565.428	632.357	472.955	781.202	1078.35	967.417	871.324	737.922	731.175	866.683	897.793	1015.83	935.871	962.132	811.014	556.913	914.887	861.231	821.83	0.630025	1.30588e-05	4.66963e-05
ENSMUSG00000103948.2	4930594C11Rik	chr1	HAVANA	gene	37524932	37527686	-	TEC	ENSMUSG00000103948	4930594C11Rik	RIKEN cDNA 4930594C11 gene [Source:MGI Symbol;Acc:MGI:1924883]	77633	0	0	0	0	3	0	0	1	1	0	0	0	2	9	5	0	0	0	0	2.41421	0	0	1.30606	0.844313	0	0	0	1.94366	7.88632	4.90335	0	2.45555	0.760763	1.28653	2.1267	0.328077	0.424612
ENSMUSG00000087233.2	Gm43213	chr1	HAVANA	gene	37526274	37528063	-	processed_pseudogene	ENSMUSG00000087233	Gm43213	predicted gene 43213 [Source:MGI Symbol;Acc:MGI:5663350]	NA	0	0	0	0	0	0	0	0	0	0	2	0	0	0	3	0	0	0	0	0	0	0	0	0	0	2.34105	0	0	0	2.94201	0	0.88051	0	0.352204	0.0295743	0.99439	NA
ENSMUSG00000026090.17	Cracdl	chr1	HAVANA	gene	37650758	37759166	-	protein_coding	ENSMUSG00000026090	Cracdl	capping protein inhibiting regulator of actin like [Source:MGI Symbol;Acc:MGI:1919347]	72097	1111	993	1053	445	404	358	245	136	293	289	252	289	366	578	176	986.171	998.299	1046.26	446.832	325.113	336.248	260.335	177.624	247.384	324.025	294.973	274.626	355.689	506.477	172.598	1010.24	321.398	298.922	450.177	-1.75556	6.25237e-10	4.93485e-09
ENSMUSG00000089767.2	4930556I23Rik	chr1	HAVANA	gene	37653340	37654453	+	lncRNA	ENSMUSG00000089767	4930556I23Rik	RIKEN cDNA 4930556I23 gene [Source:MGI Symbol;Acc:MGI:1922520]	NA	0	0	0	0	0	1	0	0	0	0	0	0	0	0	1	0	0	0	0	0	0.93924	0	0	0	0	0	0	0	0	0.980669	0	0.163445	0.15654	0.127994	0.510485	0.903398	NA
ENSMUSG00000104365.2	4930470B04Rik	chr1	HAVANA	gene	37699803	37701728	+	TEC	ENSMUSG00000104365	4930470B04Rik	RIKEN cDNA 4930470B04 gene [Source:MGI Symbol;Acc:MGI:1923057]	NA	0	0	0	0	0	0	0	0	0	0	0	0	0	0	0	0	0	0	0	0	0	0	0	0	0	0	0	0	0	0	0	0	0	0	NA	NA	NA
ENSMUSG00000102650.2	Gm19863	chr1	HAVANA	gene	37733528	37735745	-	TEC	ENSMUSG00000102650	Gm19863	predicted gene, 19863 [Source:MGI Symbol;Acc:MGI:5012048]	NA	1	0	0	3	1	1	0	4	0	4	0	0	3	0	1	0.887643	0	0	3.01235	0.804736	0.93924	0	5.22422	0	4.48478	0	0	2.91549	0	0.980669	0.295881	1.39682	1.66342	1.28327	2.22253	0.241907	0.330527
ENSMUSG00000060771.16	Tsga10	chr1	HAVANA	gene	37793857	37905510	-	protein_coding	ENSMUSG00000060771	Tsga10	testis specific 10 [Source:MGI Symbol;Acc:MGI:2685063]	211484	439	377	356	154	304	209	232	210	375	178	234	239	193	321	319	389.675	379.012	353.723	154.634	244.64	196.301	246.521	274.272	316.617	199.573	273.903	227.113	187.563	281.279	312.834	374.137	247.044	238.831	269.177	-0.647688	0.0022315	0.00523336
ENSMUSG00000097268.2	Gm26805	chr1	HAVANA	gene	37904380	37910469	+	lncRNA	ENSMUSG00000097268	Gm26805	predicted gene, 26805 [Source:MGI Symbol;Acc:MGI:5477299]	NA	0	1	6	1	1	0	2	1	2	0	0	5	0	0	0	0	1.00534	5.96162	1.00412	0.804736	0	2.12518	1.30606	1.68863	0	0	4.75131	0	0	0	2.32232	0.791885	1.15479	1.24313	-1.00928	0.541732	0.634373
ENSMUSG00000037216.6	Lipt1	chr1	HAVANA	gene	37910819	37915309	+	protein_coding	ENSMUSG00000037216	Lipt1	lipoyltransferase 1 [Source:MGI Symbol;Acc:MGI:3645211]	623661	62	68	63	60	39	78	38	39	35	54	49	55	55	75	82	55.0338	68.3629	62.597	60.247	31.3847	73.2607	40.3784	50.9362	29.551	60.5445	57.3558	52.2644	53.4506	65.7194	80.4149	61.9979	61.6249	47.6263	56.1001	-0.386203	0.164355	0.239539
ENSMUSG00000026088.16	Mitd1	chr1	HAVANA	gene	37913882	37929492	-	protein_coding	ENSMUSG00000026088	Mitd1	MIT, microtubule interacting and transport, domain containing 1 [Source:MGI Symbol;Acc:MGI:1916278]	69028	298	240	238	653	1189	890	1180	1031	1701	1142	1000	1001	822	783	1433	264.517	241.281	236.478	655.688	956.831	835.924	1253.86	1346.54	1436.18	1280.4	1170.53	951.212	798.843	686.11	1405.3	247.425	1048.73	1080.84	901.313	2.12662	3.66093e-16	7.11835e-15
ENSMUSG00000026087.12	Mrpl30	chr1	HAVANA	gene	37929558	37937616	+	protein_coding	ENSMUSG00000026087	Mrpl30	mitochondrial ribosomal protein L30 [Source:MGI Symbol;Acc:MGI:1333820]	107734	882	766	723	1263	2154	1483	1743	1597	2429	1695	1505	1682	1447	1543	2301	782.901	770.088	718.375	1268.2	1733.4	1392.89	1852.1	2085.77	2050.84	1900.42	1761.64	1598.34	1406.24	1352.07	2256.52	757.121	1712.54	1730.53	1528.65	1.19236	2.50775e-10	2.11944e-09
ENSMUSG00000061584.7	Lyg2	chr1	HAVANA	gene	37945004	37955574	-	protein_coding	ENSMUSG00000061584	Lyg2	lysozyme G-like 2 [Source:MGI Symbol;Acc:MGI:2685622]	332427	0	0	0	0	0	0	0	0	0	0	0	0	0	0	0	0	0	0	0	0	0	0	0	0	0	0	0	0	0	0	0	0	0	0	NA	NA	NA
ENSMUSG00000087374.2	Gm15457	chr1	HAVANA	gene	37972677	37993217	+	lncRNA	ENSMUSG00000087374	Gm15457	predicted gene 15457 [Source:MGI Symbol;Acc:MGI:3705190]	NA	0	0	0	0	0	0	0	0	0	0	0	0	0	0	0	0	0	0	0	0	0	0	0	0	0	0	0	0	0	0	0	0	0	0	NA	NA	NA
ENSMUSG00000026085.12	Lyg1	chr1	HAVANA	gene	37985817	37996840	-	protein_coding	ENSMUSG00000026085	Lyg1	lysozyme G-like 1 [Source:MGI Symbol;Acc:MGI:1916791]	69541	0	0	0	0	0	0	0	0	0	0	0	0	0	0	0	0	0	0	0	0	0	0	0	0	0	0	0	0	0	0	0	0	0	0	NA	NA	NA
ENSMUSG00002076708.1	Gm56189	chr1	ENSEMBL	gene	38013048	38013284	+	misc_RNA	ENSMUSG00002076708	Gm56189	predicted gene, 56189 [Source:MGI Symbol;Acc:MGI:6848836]	NA	0	0	0	0	0	0	0	0	0	0	0	0	0	0	0	0	0	0	0	0	0	0	0	0	0	0	0	0	0	0	0	0	0	0	NA	NA	NA
ENSMUSG00000058407.13	Txndc9	chr1	HAVANA	gene	38024270	38036974	-	protein_coding	ENSMUSG00000058407	Txndc9	thioredoxin domain containing 9 [Source:MGI Symbol;Acc:MGI:2138153]	98258	1126	931	1027	1391	2036	1788	2109	1767	2833	1735	1579	1795	1737	1879	2614	999.486	935.968	1020.43	1396.73	1638.44	1679.36	2241	2307.8	2391.94	1945.27	1848.26	1705.72	1688.07	1646.49	2563.47	985.295	1899.55	1942.55	1733.9	0.979037	1.75494e-07	8.77981e-07
ENSMUSG00000026083.13	Eif5b	chr1	HAVANA	gene	38037091	38094660	+	protein_coding	ENSMUSG00000026083	Eif5b	eukaryotic translation initiation factor 5B [Source:MGI Symbol;Acc:MGI:2441772]	226982	2937	2512	2597	2725	2663	2574	1843	1658	2100	1491	1750	2226	2376	2827	2072	2607.01	2525.4	2580.39	2736.22	2143.01	2417.6	1958.35	2165.44	1773.06	1671.7	2048.42	2115.28	2309.06	2477.18	2031.95	2570.93	2108.93	2198.95	2237.34	-0.225599	0.114783	0.176153
ENSMUSG00000026082.12	Rev1	chr1	HAVANA	gene	38091867	38168882	-	protein_coding	ENSMUSG00000026082	Rev1	REV1, DNA directed polymerase [Source:MGI Symbol;Acc:MGI:1929074]	56210	343	340	405	352	522	412	365	313	504	405	351	488	448	436	461	304.461	341.814	402.409	353.449	420.072	386.967	387.846	408.796	425.534	454.084	410.855	463.728	435.379	382.049	452.089	349.562	433.03	397.11	401.969	0.186272	0.0982189	0.15399
ENSMUSG00000103804.2	Gm37062	chr1	HAVANA	gene	38115376	38116386	-	lncRNA	ENSMUSG00000103804	Gm37062	predicted gene, 37062 [Source:MGI Symbol;Acc:MGI:5610290]	NA	2	1	0	0	3	0	0	0	3	0	0	0	0	0	0	1.77529	1.00534	0	0	2.41421	0	0	0	2.53294	0	0	0	0	0	0	0.926874	0	0.824525	0.515185	-0.13632	0.959926	NA
ENSMUSG00000102716.2	Gm5099	chr1	HAVANA	gene	38171164	38198973	+	lncRNA	ENSMUSG00000102716	Gm5099	predicted gene 5099 [Source:MGI Symbol;Acc:MGI:3644917]	329123	0	0	0	0	0	0	1	0	0	0	0	0	0	0	0	0	0	0	0	0	0	1.06259	0	0	0	0	0	0	0	0	0	0	0.177098	0.0708394	0.510491	0.903396	NA
ENSMUSG00000037138.19	Aff3	chr1	HAVANA	gene	38216407	38704036	-	protein_coding	ENSMUSG00000037138	Aff3	AF4/FMR2 family, member 3 [Source:MGI Symbol;Acc:MGI:106927]	16764	1065	924	895	516	407	383	276	147	246	230	294	260	357	489	243	945.339	928.931	889.275	518.124	327.528	359.729	293.275	191.99	207.701	257.875	344.135	247.068	346.943	428.49	238.303	921.182	310.469	316.391	434.98	-1.54093	1.18102e-08	7.36608e-08
ENSMUSG00000085391.2	Gm16150	chr1	HAVANA	gene	38274501	38285747	+	lncRNA	ENSMUSG00000085391	Gm16150	predicted gene 16150 [Source:MGI Symbol;Acc:MGI:3801827]	NA	2	6	0	0	1	0	0	0	1	2	0	0	1	0	0	1.77529	6.03202	0	0	0.804736	0	0	0	0.844313	2.24239	0	0	0.971828	0	0	2.60243	0.535703	0.274842	0.844705	-2.88584	0.128986	0.194843
ENSMUSG00000085280.2	Gm16151	chr1	HAVANA	gene	38346983	38351011	+	lncRNA	ENSMUSG00000085280	Gm16151	predicted gene 16151 [Source:MGI Symbol;Acc:MGI:3801826]	NA	2	1	2	0	0	0	0	0	0	0	0	0	0	0	0	1.77529	1.00534	1.98721	0	0	0	0	0	0	0	0	0	0	0	0	1.58928	0	0	0.317855	-3.13968	0.359572	NA
ENSMUSG00000087131.8	Gm16152	chr1	HAVANA	gene	38424030	38433055	+	lncRNA	ENSMUSG00000087131	Gm16152	predicted gene 16152 [Source:MGI Symbol;Acc:MGI:3802058]	NA	1	0	0	0	0	0	1	0	0	0	0	0	0	0	0	0.887643	0	0	0	0	0	1.06259	0	0	0	0	0	0	0	0	0.295881	0	0.177098	0.130016	-0.451266	0.914558	NA
ENSMUSG00000102984.2	Gm34727	chr1	HAVANA	gene	38526600	38527128	+	processed_pseudogene	ENSMUSG00000102984	Gm34727	predicted gene, 34727 [Source:MGI Symbol;Acc:MGI:5593886]	NA	0	0	0	0	0	0	0	0	0	0	0	0	0	0	0	0	0	0	0	0	0	0	0	0	0	0	0	0	0	0	0	0	0	0	NA	NA	NA
ENSMUSG00000102541.2	Gm38135	chr1	HAVANA	gene	38761701	38762202	+	processed_pseudogene	ENSMUSG00000102541	Gm38135	predicted gene, 38135 [Source:MGI Symbol;Acc:MGI:5611363]	NA	0	0	0	0	0	0	0	0	0	0	0	0	0	0	0	0	0	0	0	0	0	0	0	0	0	0	0	0	0	0	0	0	0	0	NA	NA	NA
ENSMUSG00000103531.2	2610300A13Rik	chr1	HAVANA	gene	38806265	38806767	+	TEC	ENSMUSG00000103531	2610300A13Rik	RIKEN cDNA 2610300A13 gene [Source:MGI Symbol;Acc:MGI:1917693]	NA	0	0	0	0	0	0	0	0	0	0	0	0	0	0	0	0	0	0	0	0	0	0	0	0	0	0	0	0	0	0	0	0	0	0	NA	NA	NA
ENSMUSG00000048814.12	Lonrf2	chr1	HAVANA	gene	38832726	38875792	-	protein_coding	ENSMUSG00000048814	Lonrf2	LON peptidase N-terminal domain and ring finger 2 [Source:MGI Symbol;Acc:MGI:1920209]	381338	28	16	14	4	5	4	2	0	0	2	5	13	4	4	1	24.854	16.0854	13.9105	4.01646	4.02368	3.75696	2.12518	0	0	2.24239	5.85263	12.3534	3.88731	3.50503	0.980669	18.2833	4.80357	2.32038	6.50624	-2.94371	8.58291e-05	0.000263821
ENSMUSG00000026080.15	Chst10	chr1	HAVANA	gene	38902948	38937242	-	protein_coding	ENSMUSG00000026080	Chst10	carbohydrate sulfotransferase 10 [Source:MGI Symbol;Acc:MGI:2138283]	98388	44	38	32	150	246	173	110	123	188	164	165	150	161	261	250	39.0563	38.2028	31.7953	150.617	197.965	162.489	116.885	160.645	158.731	183.876	193.137	142.539	156.464	228.703	245.167	36.3515	191.648	157.889	147.085	2.11969	8.51129e-20	2.23191e-18
ENSMUSG00000103647.2	Gm37707	chr1	HAVANA	gene	38923835	38927153	+	lncRNA	ENSMUSG00000103647	Gm37707	predicted gene, 37707 [Source:MGI Symbol;Acc:MGI:5610935]	NA	0	0	0	0	0	0	0	0	0	0	0	0	0	0	0	0	0	0	0	0	0	0	0	0	0	0	0	0	0	0	0	0	0	0	NA	NA	NA
ENSMUSG00000102447.2	Gm6621	chr1	HAVANA	gene	38947026	38947797	+	processed_pseudogene	ENSMUSG00000102447	Gm6621	predicted gene 6621 [Source:MGI Symbol;Acc:MGI:3647848]	NA	0	3	0	0	2	0	0	3	0	1	0	0	1	0	0	0	3.01601	0	0	1.60947	0	0	3.91817	0	1.12119	0	0	0.971828	0	0	1.00534	0.348837	0.921273	0.709111	-0.161159	0.945614	NA
ENSMUSG00000067604.9	Nms	chr1	HAVANA	gene	38978230	38989357	+	protein_coding	ENSMUSG00000067604	Nms	neuromedin S [Source:MGI Symbol;Acc:MGI:3583618]	433292	0	0	0	0	0	0	0	0	0	0	0	0	0	0	0	0	0	0	0	0	0	0	0	0	0	0	0	0	0	0	0	0	0	0	NA	NA	NA
ENSMUSG00000026078.11	Pdcl3	chr1	HAVANA	gene	39024689	39036319	+	protein_coding	ENSMUSG00000026078	Pdcl3	phosducin-like 3 [Source:MGI Symbol;Acc:MGI:1916083]	68833	1287	1132	1088	1386	1889	1628	1754	1683	2014	1455	1482	1548	1503	1449	1988	1142.4	1138.04	1081.04	1391.7	1520.15	1529.08	1863.78	2198.09	1700.45	1631.34	1734.72	1471.01	1460.66	1269.7	1949.57	1120.49	1586.16	1700.54	1538.78	0.601101	0.000130763	0.000388306
ENSMUSG00000103046.2	Gm37309	chr1	HAVANA	gene	39031759	39033397	+	TEC	ENSMUSG00000103046	Gm37309	predicted gene, 37309 [Source:MGI Symbol;Acc:MGI:5610537]	NA	4	1	2	9	2	2	0	0	3	2	5	4	4	1	0	3.55057	1.00534	1.98721	9.03705	1.60947	1.87848	0	0	2.53294	2.24239	5.85263	3.80105	3.88731	0.876258	0	2.18104	2.77661	2.50966	2.55071	0.208259	0.853983	0.893507
ENSMUSG00000104188.2	Gm37821	chr1	HAVANA	gene	39087729	39096718	-	lncRNA	ENSMUSG00000104188	Gm37821	predicted gene, 37821 [Source:MGI Symbol;Acc:MGI:5611049]	NA	0	0	0	0	0	0	0	0	0	0	0	0	0	0	0	0	0	0	0	0	0	0	0	0	0	0	0	0	0	0	0	0	0	0	NA	NA	NA
ENSMUSG00000103182.2	Gm37091	chr1	HAVANA	gene	39120333	39122419	-	TEC	ENSMUSG00000103182	Gm37091	predicted gene, 37091 [Source:MGI Symbol;Acc:MGI:5610319]	NA	0	0	0	0	0	0	0	0	0	0	0	0	0	0	0	0	0	0	0	0	0	0	0	0	0	0	0	0	0	0	0	0	0	0	NA	NA	NA
ENSMUSG00000098833.3	Mir6349	chr1	ENSEMBL	gene	39225977	39226073	-	miRNA	ENSMUSG00000098833	Mir6349	microRNA 6349 [Source:MGI Symbol;Acc:MGI:5530940]	102466631	0	0	0	0	0	0	0	0	0	0	0	0	0	0	0	0	0	0	0	0	0	0	0	0	0	0	0	0	0	0	0	0	0	0	NA	NA	NA
ENSMUSG00000026077.16	Npas2	chr1	HAVANA	gene	39232812	39402317	+	protein_coding	ENSMUSG00000026077	Npas2	neuronal PAS domain protein 2 [Source:MGI Symbol;Acc:MGI:109232]	18143	847	675	785	185	137	114	58	34	54	87	87	96	147	168	27	751.833	678.602	779.979	185.761	110.249	107.073	61.6302	44.4059	45.5929	97.5439	101.836	91.2252	142.859	147.211	26.4781	736.805	101.192	92.4521	224.819	-2.99263	1.40474e-11	1.47313e-10
ENSMUSG00000092553.2	Gm20428	chr1	HAVANA	gene	39315364	39315646	-	processed_pseudogene	ENSMUSG00000092553	Gm20428	predicted gene 20428 [Source:MGI Symbol;Acc:MGI:5141893]	NA	0	0	0	0	0	0	0	0	0	0	0	0	0	0	0	0	0	0	0	0	0	0	0	0	0	0	0	0	0	0	0	0	0	0	NA	NA	NA
ENSMUSG00000092563.2	Gm3617	chr1	HAVANA	gene	39353980	39354534	+	processed_pseudogene	ENSMUSG00000092563	Gm3617	predicted gene 3617 [Source:MGI Symbol;Acc:MGI:3781793]	NA	1	1	2	2	1	1	2	1	3	10	5	9	8	3	5	0.887643	1.00534	1.98721	2.00823	0.804736	0.93924	2.12518	1.30606	2.53294	11.2119	5.85263	8.55236	7.77463	2.62877	4.90335	1.2934	6.82061	1.6194	3.63468	0.334147	0.73613	0.800809
ENSMUSG00000073702.12	Rpl31	chr1	HAVANA	gene	39406923	39410992	+	protein_coding	ENSMUSG00000073702	Rpl31	ribosomal protein L31 [Source:MGI Symbol;Acc:MGI:2149632]	114641	4329	4479	3894	7517	11916	9164	9730	11397	13806	9878	10408	9766	8618	8977	13098	3842.6	4502.9	3869.09	7547.94	9589.23	8607.19	10339	14885.1	11656.6	11075.2	12182.8	9280.26	8375.22	7866.17	12844.8	4071.53	10270.7	10437.5	9097.61	1.35808	5.59696e-11	5.3397e-10
ENSMUSG00000003134.11	Tbc1d8	chr1	HAVANA	gene	39410573	39517836	-	protein_coding	ENSMUSG00000003134	Tbc1d8	TBC1 domain family, member 8 [Source:MGI Symbol;Acc:MGI:1927225]	54610	1035	1005	1009	769	861	781	507	437	685	489	525	733	731	809	608	918.71	1010.36	1002.55	772.165	692.878	733.546	538.733	570.747	578.355	548.264	614.526	696.542	710.407	708.893	596.247	977.206	645.813	647.737	712.861	-0.592033	1.2484e-05	4.48413e-05
ENSMUSG00000102607.2	Gm37265	chr1	HAVANA	gene	39458129	39459013	-	TEC	ENSMUSG00000102607	Gm37265	predicted gene, 37265 [Source:MGI Symbol;Acc:MGI:5610493]	NA	1	3	1	0	0	0	0	0	0	0	0	0	0	0	0	0.887643	3.01601	0.993604	0	0	0	0	0	0	0	0	0	0	0	0	1.63242	0	0	0.326484	-3.17627	0.355922	NA
ENSMUSG00000065629.4	Gm24826	chr1	ENSEMBL	gene	39558614	39558828	+	snoRNA	ENSMUSG00000065629	Gm24826	predicted gene, 24826 [Source:MGI Symbol;Acc:MGI:5454603]	115487696	0	0	0	0	0	0	0	0	0	0	0	0	0	0	0	0	0	0	0	0	0	0	0	0	0	0	0	0	0	0	0	0	0	0	NA	NA	NA
ENSMUSG00002076218.1	Gm24826	chr1	ENSEMBL	gene	39558614	39558829	+	snoRNA	ENSMUSG00002076218	Gm24826	predicted gene, 24826 [Source:MGI Symbol;Acc:MGI:5454603]	NA	0	0	0	0	0	0	0	0	0	0	0	0	0	0	0	0	0	0	0	0	0	0	0	0	0	0	0	0	0	0	0	0	0	0	NA	NA	NA
ENSMUSG00000003135.16	Cnot11	chr1	HAVANA	gene	39574073	39585970	+	protein_coding	ENSMUSG00000003135	Cnot11	CCR4-NOT transcription complex, subunit 11 [Source:MGI Symbol;Acc:MGI:106580]	52846	970	746	785	1021	1196	1080	889	806	1276	863	901	1057	931	1039	1106	861.013	749.981	779.979	1025.2	962.464	1014.38	944.643	1052.68	1077.34	967.59	1054.64	1004.43	904.772	910.432	1084.62	796.991	987.748	1012.79	959.612	0.344723	9.3813e-05	0.000286453
ENSMUSG00000085894.2	Gm15832	chr1	HAVANA	gene	39586651	39591083	-	lncRNA	ENSMUSG00000085894	Gm15832	predicted gene 15832 [Source:MGI Symbol;Acc:MGI:3834078]	NA	26	31	29	28	37	18	65	54	56	33	24	32	27	45	39	23.0787	31.1654	28.8145	28.1153	29.7752	16.9063	69.0684	70.527	47.2815	36.9994	28.0926	30.4084	26.2394	39.4316	38.2461	27.6862	33.2363	43.6123	36.2767	0.645504	0.0960013	0.151056
ENSMUSG00000077704.3	Snord89	chr1	ENSEMBL	gene	39587826	39587935	-	snoRNA	ENSMUSG00000077704	Snord89	small nucleolar RNA, C/D box 89 [Source:MGI Symbol;Acc:MGI:3819562]	NA	1	3	1	3	8	5	11	4	25	11	13	10	4	10	16	0.887643	3.01601	0.993604	3.01235	6.43789	4.6962	11.6885	5.22422	21.1078	12.3331	15.2168	9.50262	3.88731	8.76258	15.6907	1.63242	10.8989	8.6945	8.16383	2.45023	0.00449525	0.00988898
ENSMUSG00000048234.14	Rnf149	chr1	HAVANA	gene	39590377	39616486	-	protein_coding	ENSMUSG00000048234	Rnf149	ring finger protein 149 [Source:MGI Symbol;Acc:MGI:2677438]	67702	893	1276	1071	1233	2869	2563	3017	2143	3240	2145	1878	2707	2314	1902	2698	792.665	1282.81	1064.15	1238.08	2308.79	2407.27	3205.84	2798.88	2735.58	2404.96	2198.25	2572.36	2248.81	1666.64	2645.85	1046.54	2289.48	2449.07	2104.73	1.22674	3.88234e-07	1.82655e-06
ENSMUSG00000064936.3	Gm23722	chr1	ENSEMBL	gene	39612827	39612956	-	snoRNA	ENSMUSG00000064936	Gm23722	predicted gene, 23722 [Source:MGI Symbol;Acc:MGI:5453499]	115485772	0	0	0	1	3	0	0	0	0	0	0	2	0	0	0	0	0	0	1.00412	2.41421	0	0	0	0	0	0	1.90052	0	0	0	0	0.316754	0.569721	0.35459	1.73467	0.634419	NA
ENSMUSG00000102471.2	Gm5100	chr1	HAVANA	gene	39636585	39637173	-	processed_pseudogene	ENSMUSG00000102471	Gm5100	predicted gene 5100 [Source:MGI Symbol;Acc:MGI:3644919]	NA	1	0	0	0	1	0	1	1	3	0	0	1	2	1	0	0.887643	0	0	0	0.804736	0	1.06259	1.30606	2.53294	0	0	0.950262	1.94366	0.876258	0	0.295881	0.628363	0.951054	0.690943	1.47354	0.424123	NA
ENSMUSG00000050967.6	Creg2	chr1	HAVANA	gene	39657574	39690642	-	protein_coding	ENSMUSG00000050967	Creg2	cellular repressor of E1A-stimulated genes 2 [Source:MGI Symbol;Acc:MGI:1928333]	263764	15	21	22	86	137	154	184	97	140	108	88	164	147	108	112	13.3146	21.1121	21.8593	86.354	110.249	144.643	195.517	126.687	118.204	121.089	103.006	155.843	142.859	94.6359	109.835	18.762	121.211	130.276	104.347	2.80208	1.81822e-20	5.0203e-19
ENSMUSG00000097083.2	D930019O06Rik	chr1	HAVANA	gene	39689344	39696550	+	lncRNA	ENSMUSG00000097083	D930019O06Rik	RIKEN cDNA D930019O06 [Source:MGI Symbol;Acc:MGI:3043219]	NA	0	0	1	7	6	9	3	7	4	1	1	3	2	6	2	0	0	0.993604	7.02881	4.82842	8.45316	3.18777	9.14239	3.37725	1.12119	1.17053	2.85079	1.94366	5.25755	1.96134	0.331201	2.38418	6.00297	3.4211	4.10602	0.00184068	0.00439718
ENSMUSG00000057173.9	Rfx8	chr1	HAVANA	gene	39704461	39760157	-	protein_coding	ENSMUSG00000057173	Rfx8	regulatory factor X 8 [Source:MGI Symbol;Acc:MGI:3588206]	619289	2	3	3	2	2	6	1	1	3	2	5	3	1	1	3	1.77529	3.01601	2.98081	2.00823	1.60947	5.63544	1.06259	1.30606	2.53294	2.24239	5.85263	2.85079	0.971828	0.876258	2.94201	2.5907	2.62265	2.35912	2.51085	-0.102659	0.906799	0.933368
ENSMUSG00000091937.4	Gm3646	chr1	HAVANA	gene	39843308	39844492	-	lncRNA	ENSMUSG00000091937	Gm3646	predicted gene 3646 [Source:MGI Symbol;Acc:MGI:3781822]	100042065	0	0	0	0	1	0	0	0	1	1	0	0	0	0	0	0	0	0	0	0.804736	0	0	0	0.844313	1.12119	0	0	0	0	0	0	0.186866	0.274842	0.184683	0.991375	0.813662	NA
ENSMUSG00000101634.7	1700066B17Rik	chr1	HAVANA	gene	39878335	39886494	-	lncRNA	ENSMUSG00000101634	1700066B17Rik	RIKEN cDNA 1700066B17 gene [Source:MGI Symbol;Acc:MGI:1920676]	73426	0	0	0	0	0	0	0	0	0	0	0	0	0	0	0	0	0	0	0	0	0	0	0	0	0	0	0	0	0	0	0	0	0	0	NA	NA	NA
ENSMUSG00000026074.16	Map4k4	chr1	HAVANA	gene	39940073	40065470	+	protein_coding	ENSMUSG00000026074	Map4k4	mitogen-activated protein kinase kinase kinase kinase 4 [Source:MGI Symbol;Acc:MGI:1349394]	26921	5292	3757	4227	3914	4468	3979	2920	2117	3621	2894	2734	3837	3880	4461	3370	4697.4	3777.05	4199.96	3930.11	3595.56	3737.24	3102.76	2764.92	3057.26	3244.74	3200.22	3646.16	3770.69	3908.99	3304.86	4224.81	3512.61	3364.64	3595.86	-0.328231	0.00952866	0.0195896
ENSMUSG00000102985.2	4930456G14Rik	chr1	HAVANA	gene	40088199	40089528	-	TEC	ENSMUSG00000102985	4930456G14Rik	RIKEN cDNA 4930456G14 gene [Source:MGI Symbol;Acc:MGI:1921928]	NA	2	1	0	0	2	0	0	0	0	0	0	0	0	0	1	1.77529	1.00534	0	0	1.60947	0	0	0	0	0	0	0	0	0	0.980669	0.926874	0.163445	0.268245	0.358051	-1.40587	0.629852	NA
ENSMUSG00000026073.14	Il1r2	chr1	HAVANA	gene	40113239	40164391	+	protein_coding	ENSMUSG00000026073	Il1r2	interleukin 1 receptor, type II [Source:MGI Symbol;Acc:MGI:96546]	16178	77	405	241	153	235	186	267	262	400	193	160	230	166	189	336	68.3485	407.161	239.458	153.63	189.113	174.699	283.712	342.187	337.725	216.39	187.284	218.56	161.324	165.613	329.505	238.323	213.113	246.844	231.647	0.0509523	0.899398	0.928298
ENSMUSG00000097899.3	Gm16894	chr1	HAVANA	gene	40115388	40125011	-	lncRNA	ENSMUSG00000097899	Gm16894	predicted gene, 16894 [Source:MGI Symbol;Acc:MGI:4439818]	100047133	1	3	0	0	1	2	4	3	7	3	0	4	1	1	6	0.887643	3.01601	0	0	0.804736	1.87848	4.25036	3.91817	5.91019	3.36358	0	3.80105	0.971828	0.876258	5.88402	1.30122	2.48279	2.79366	2.37082	1.10482	0.361331	0.458655
ENSMUSG00000102975.2	Gm37347	chr1	HAVANA	gene	40127671	40130741	+	TEC	ENSMUSG00000102975	Gm37347	predicted gene, 37347 [Source:MGI Symbol;Acc:MGI:5610575]	NA	0	0	3	2	0	0	0	3	3	1	0	3	0	0	0	0	0	2.98081	2.00823	0	0	0	3.91817	2.53294	1.12119	0	2.85079	0	0	0	0.993604	0.661997	1.40989	1.02748	0.489564	0.811807	0.860968
ENSMUSG00000026072.13	Il1r1	chr1	HAVANA	gene	40264240	40356417	+	protein_coding	ENSMUSG00000026072	Il1r1	interleukin 1 receptor, type I [Source:MGI Symbol;Acc:MGI:96545]	16177	1292	1136	1203	1137	1688	1461	1139	836	1309	953	993	1293	1529	1414	1068	1146.83	1142.06	1195.31	1141.68	1358.39	1372.23	1210.29	1091.86	1105.21	1068.5	1162.33	1228.69	1485.93	1239.03	1047.35	1161.4	1205.3	1213.28	1199.71	0.0637363	0.603049	0.689741
ENSMUSG00000103560.2	Gm38070	chr1	HAVANA	gene	40277180	40283659	+	TEC	ENSMUSG00000103560	Gm38070	predicted gene, 38070 [Source:MGI Symbol;Acc:MGI:5611298]	NA	1	0	2	2	3	0	2	1	3	6	0	4	1	5	1	0.887643	0	1.98721	2.00823	2.41421	0	2.12518	1.30606	2.53294	6.72716	0	3.80105	0.971828	4.38129	0.980669	0.958283	2.81033	1.7311	2.00823	0.868968	0.487414	0.583729
ENSMUSG00000070942.9	Il1rl2	chr1	HAVANA	gene	40363770	40406722	+	protein_coding	ENSMUSG00000070942	Il1rl2	interleukin 1 receptor-like 2 [Source:MGI Symbol;Acc:MGI:1913107]	107527	397	342	349	382	534	473	345	181	336	374	341	469	481	474	334	352.394	343.825	346.768	383.572	429.729	444.26	366.594	236.396	283.689	419.327	399.149	445.673	467.449	415.346	327.544	347.662	412.415	357.373	377.448	0.0422058	0.817727	0.865485
ENSMUSG00000103230.2	Gm17970	chr1	HAVANA	gene	40393012	40393696	+	processed_pseudogene	ENSMUSG00000103230	Gm17970	predicted gene, 17970 [Source:MGI Symbol;Acc:MGI:5010155]	NA	0	0	3	2	5	4	0	0	1	0	1	0	2	0	0	0	0	2.98081	2.00823	4.02368	3.75696	0	0	0.844313	0	1.17053	0	1.94366	0	0	0.993604	0.51903	1.7722	1.11521	0.879974	0.612509	0.697907
ENSMUSG00000026069.16	Il1rl1	chr1	HAVANA	gene	40468730	40504575	+	protein_coding	ENSMUSG00000026069	Il1rl1	interleukin 1 receptor-like 1 [Source:MGI Symbol;Acc:MGI:98427]	17082	161	105	117	117	143	112	133	148	227	107	96	159	141	152	175	142.91	105.56	116.252	117.482	115.077	105.195	141.325	193.296	191.659	119.968	112.371	151.092	137.028	133.191	171.617	121.574	137.544	144.006	136.935	0.239032	0.285656	0.379367
ENSMUSG00000026070.17	Il18r1	chr1	HAVANA	gene	40504712	40540014	+	protein_coding	ENSMUSG00000026070	Il18r1	interleukin 18 receptor 1 [Source:MGI Symbol;Acc:MGI:105383]	16182	3490	2820	2652	2289	2723	2453	2408	1812	3633	2452	1864	2524	2554	3108	2441	3097.87	2835.05	2635.04	2298.42	2191.3	2303.96	2558.72	2366.57	3067.39	2749.17	2181.86	2398.46	2482.05	2723.41	2393.81	2855.99	2488.13	2464.39	2552.21	-0.212708	0.0731009	0.119197
ENSMUSG00000026068.12	Il18rap	chr1	HAVANA	gene	40554522	40590865	+	protein_coding	ENSMUSG00000026068	Il18rap	interleukin 18 receptor accessory protein [Source:MGI Symbol;Acc:MGI:1338888]	16174	385	540	393	1116	1297	1084	988	795	1481	1142	939	985	893	1083	1364	341.742	542.882	390.486	1120.59	1043.74	1018.14	1049.84	1038.31	1250.43	1280.4	1099.12	936.008	867.843	948.988	1337.63	425.037	1078.33	1086.84	951.078	1.35567	1.79678e-15	3.25619e-14
ENSMUSG00000104441.2	Gm35801	chr1	HAVANA	gene	40611348	40619822	-	lncRNA	ENSMUSG00000104441	Gm35801	predicted gene, 35801 [Source:MGI Symbol;Acc:MGI:5594960]	102639500	0	0	0	0	0	0	0	0	0	0	0	0	0	0	0	0	0	0	0	0	0	0	0	0	0	0	0	0	0	0	0	0	0	0	NA	NA	NA
ENSMUSG00000026065.9	Slc9a4	chr1	HAVANA	gene	40619241	40669885	+	protein_coding	ENSMUSG00000026065	Slc9a4	solute carrier family 9 (sodium/hydrogen exchanger), member 4 [Source:MGI Symbol;Acc:MGI:105074]	110895	114	129	128	53	105	82	61	40	91	90	80	68	111	90	54	101.191	129.688	127.181	53.2182	84.4973	77.0177	64.818	52.2422	76.8325	100.907	93.6421	64.6178	107.873	78.8632	52.9561	119.354	83.1433	68.1043	84.3698	-0.799158	0.000714752	0.00184426
ENSMUSG00000102676.2	Gm37435	chr1	HAVANA	gene	40622055	40626001	-	TEC	ENSMUSG00000102676	Gm37435	predicted gene, 37435 [Source:MGI Symbol;Acc:MGI:5610663]	NA	0	0	0	0	0	0	0	0	0	0	0	0	0	0	0	0	0	0	0	0	0	0	0	0	0	0	0	0	0	0	0	0	0	0	NA	NA	NA
ENSMUSG00000026062.13	Slc9a2	chr1	HAVANA	gene	40719734	40808433	+	protein_coding	ENSMUSG00000026062	Slc9a2	solute carrier family 9 (sodium/hydrogen exchanger), member 2 [Source:MGI Symbol;Acc:MGI:105075]	226999	86	60	93	43	63	41	30	36	32	49	48	57	51	45	31	76.3373	60.3202	92.4051	43.177	50.6984	38.5088	31.8777	47.018	27.018	54.9385	56.1853	54.1649	49.5632	39.4316	30.4008	76.3542	47.4474	39.7163	50.1363	-0.946265	0.00020275	0.000580139
ENSMUSG00000103679.2	Gm37623	chr1	HAVANA	gene	40730602	40736796	-	lncRNA	ENSMUSG00000103679	Gm37623	predicted gene, 37623 [Source:MGI Symbol;Acc:MGI:5610851]	NA	0	0	0	0	0	0	0	0	0	0	0	0	0	0	0	0	0	0	0	0	0	0	0	0	0	0	0	0	0	0	0	0	0	0	NA	NA	NA
ENSMUSG00000103270.3	Gm37915	chr1	HAVANA	gene	40810545	40824538	+	lncRNA	ENSMUSG00000103270	Gm37915	predicted gene, 37915 [Source:MGI Symbol;Acc:MGI:5611143]	NA	0	0	1	0	0	0	0	0	0	0	0	0	0	0	0	0	0	0.993604	0	0	0	0	0	0	0	0	0	0	0	0	0.331201	0	0	0.0662402	-0.932156	0.824606	NA
ENSMUSG00000041945.13	Mfsd9	chr1	HAVANA	gene	40811198	40829847	-	protein_coding	ENSMUSG00000041945	Mfsd9	major facilitator superfamily domain containing 9 [Source:MGI Symbol;Acc:MGI:2443548]	211798	140	120	122	86	95	102	78	67	88	104	79	134	71	98	92	124.27	120.64	121.22	86.354	76.4499	95.8025	82.8821	87.5058	74.2996	116.604	92.4716	127.335	68.9998	85.8733	90.2216	122.043	96.9176	83.8823	96.7286	-0.544411	0.0032603	0.00739393
ENSMUSG00000079588.4	Tmem182	chr1	HAVANA	gene	40844761	40896047	+	protein_coding	ENSMUSG00000079588	Tmem182	transmembrane protein 182 [Source:MGI Symbol;Acc:MGI:1923725]	381339	61	78	49	32	68	20	20	10	9	11	19	14	12	18	3	54.1462	78.4162	48.6866	32.1317	54.722	18.7848	21.2518	13.0606	7.59882	12.3331	22.24	13.3037	11.6619	15.7726	2.94201	60.4163	13.0422	24.5916	27.1368	-1.28687	0.0127334	0.0253611
ENSMUSG00000094136.3	Gm5973	chr1	HAVANA	gene	40902897	40903392	-	processed_pseudogene	ENSMUSG00000094136	Gm5973	predicted gene 5973 [Source:MGI Symbol;Acc:MGI:3646541]	NA	0	0	0	0	0	0	0	0	0	0	0	0	0	0	0	0	0	0	0	0	0	0	0	0	0	0	0	0	0	0	0	0	0	0	NA	NA	NA
ENSMUSG00000104072.2	4930448I06Rik	chr1	HAVANA	gene	41206747	41220412	-	lncRNA	ENSMUSG00000104072	4930448I06Rik	RIKEN cDNA 4930448I06 gene [Source:MGI Symbol;Acc:MGI:1922147]	74897	0	0	0	0	0	0	0	0	0	0	0	0	0	0	0	0	0	0	0	0	0	0	0	0	0	0	0	0	0	0	0	0	0	0	NA	NA	NA
ENSMUSG00000100185.2	Gm28634	chr1	HAVANA	gene	41566091	41568703	-	lncRNA	ENSMUSG00000100185	Gm28634	predicted gene 28634 [Source:MGI Symbol;Acc:MGI:5579340]	NA	0	0	0	0	0	0	0	0	0	0	0	0	0	0	0	0	0	0	0	0	0	0	0	0	0	0	0	0	0	0	0	0	0	0	NA	NA	NA
ENSMUSG00000100832.3	Gm29260	chr1	HAVANA	gene	41782848	41978749	+	lncRNA	ENSMUSG00000100832	Gm29260	predicted gene 29260 [Source:MGI Symbol;Acc:MGI:5579966]	NA	0	0	0	0	0	0	0	0	0	0	0	0	0	0	0	0	0	0	0	0	0	0	0	0	0	0	0	0	0	0	0	0	0	0	NA	NA	NA
ENSMUSG00000100178.2	Gm5267	chr1	HAVANA	gene	42142449	42143493	+	processed_pseudogene	ENSMUSG00000100178	Gm5267	predicted gene 5267 [Source:MGI Symbol;Acc:MGI:3643178]	NA	0	3	0	0	0	1	0	0	0	0	1	0	7	0	0	0	3.01601	0	0	0	0.93924	0	0	0	0	1.17053	0	6.8028	0	0	1.00534	1.32889	0.15654	0.795238	-1.9891	0.480829	NA
ENSMUSG00000101877.2	Gm8176	chr1	HAVANA	gene	42218450	42219548	-	processed_pseudogene	ENSMUSG00000101877	Gm8176	predicted gene 8176 [Source:MGI Symbol;Acc:MGI:3646477]	NA	0	0	0	0	0	0	0	0	0	0	0	0	0	0	0	0	0	0	0	0	0	0	0	0	0	0	0	0	0	0	0	0	0	0	NA	NA	NA
ENSMUSG00000053640.3	Gm9915	chr1	HAVANA	gene	42268886	42270268	+	lncRNA	ENSMUSG00000053640	Gm9915	predicted gene 9915 [Source:MGI Symbol;Acc:MGI:3641924]	NA	0	0	0	0	0	0	0	0	0	0	0	0	0	0	0	0	0	0	0	0	0	0	0	0	0	0	0	0	0	0	0	0	0	0	NA	NA	NA
ENSMUSG00000101919.2	Gm29664	chr1	HAVANA	gene	42277393	42277855	-	lncRNA	ENSMUSG00000101919	Gm29664	predicted gene 29664 [Source:MGI Symbol;Acc:MGI:5580370]	NA	0	0	0	0	0	0	0	0	0	0	0	0	0	0	0	0	0	0	0	0	0	0	0	0	0	0	0	0	0	0	0	0	0	0	NA	NA	NA
ENSMUSG00000101299.4	Gm28175	chr1	HAVANA	gene	42298929	42343592	+	lncRNA	ENSMUSG00000101299	Gm28175	predicted gene 28175 [Source:MGI Symbol;Acc:MGI:5578881]	NA	0	0	0	0	0	0	0	0	0	0	0	0	0	0	0	0	0	0	0	0	0	0	0	0	0	0	0	0	0	0	0	0	0	0	NA	NA	NA
ENSMUSG00000100180.2	Gm28140	chr1	HAVANA	gene	42363750	42395097	-	lncRNA	ENSMUSG00000100180	Gm28140	predicted gene 28140 [Source:MGI Symbol;Acc:MGI:5578846]	NA	0	0	0	0	0	0	0	0	0	0	0	0	0	0	0	0	0	0	0	0	0	0	0	0	0	0	0	0	0	0	0	0	0	0	NA	NA	NA
ENSMUSG00000103106.2	Gm37047	chr1	HAVANA	gene	42530973	42534823	+	TEC	ENSMUSG00000103106	Gm37047	predicted gene, 37047 [Source:MGI Symbol;Acc:MGI:5610275]	NA	0	0	0	0	0	0	0	0	0	0	0	0	0	0	0	0	0	0	0	0	0	0	0	0	0	0	0	0	0	0	0	0	0	0	NA	NA	NA
ENSMUSG00000060424.16	Pantr1	chr1	HAVANA	gene	42629754	42734584	-	lncRNA	ENSMUSG00000060424	Pantr1	POU domain, class 3, transcription factor 3 adjacent noncoding transcript 1 [Source:MGI Symbol;Acc:MGI:1913547]	NA	0	0	0	0	0	0	0	0	0	0	0	0	0	0	0	0	0	0	0	0	0	0	0	0	0	0	0	0	0	0	0	0	0	0	NA	NA	NA
ENSMUSG00000104199.2	4930420N18Rik	chr1	HAVANA	gene	42690886	42691561	+	TEC	ENSMUSG00000104199	4930420N18Rik	RIKEN cDNA 4930420N18 gene [Source:MGI Symbol;Acc:MGI:1921202]	NA	0	0	0	0	0	0	0	0	0	0	0	0	0	0	0	0	0	0	0	0	0	0	0	0	0	0	0	0	0	0	0	0	0	0	NA	NA	NA
ENSMUSG00000121019.1	Gm57163	chr1	HAVANA	gene	42733258	42733694	+	lncRNA	ENSMUSG00000121019	Gm57163	predicted gene, 57163 [Source:MGI Symbol;Acc:MGI:7338239]	NA	0	0	0	0	0	0	0	0	0	0	0	0	0	0	0	0	0	0	0	0	0	0	0	0	0	0	0	0	0	0	0	0	0	0	NA	NA	NA
ENSMUSG00000045515.5	Pou3f3	chr1	HAVANA	gene	42734085	42742336	+	protein_coding	ENSMUSG00000045515	Pou3f3	POU domain, class 3, transcription factor 3 [Source:MGI Symbol;Acc:MGI:102564]	18993	2	3	3	1	0	4	1	0	0	0	0	3	0	0	2	1.77529	3.01601	2.98081	1.00412	0	3.75696	1.06259	0	0	0	0	2.85079	0	0	1.96134	2.5907	0.802021	0.970611	1.22719	-1.40646	0.344061	0.441224
ENSMUSG00000093436.7	Gm20646	chr1	HAVANA	gene	42734085	42783951	+	lncRNA	ENSMUSG00000093436	Gm20646	predicted gene 20646 [Source:MGI Symbol;Acc:MGI:5313093]	108167623	0	0	0	0	0	0	0	0	0	0	0	0	0	0	0	0	0	0	0	0	0	0	0	0	0	0	0	0	0	0	0	0	0	0	NA	NA	NA
ENSMUSG00000097063.5	Pantr2	chr1	HAVANA	gene	42746206	42752940	-	lncRNA	ENSMUSG00000097063	Pantr2	POU domain, class 3, transcription factor 3 adjacent noncoding transcript 2 [Source:MGI Symbol;Acc:MGI:1913870]	NA	0	0	1	0	0	0	0	0	0	0	0	0	0	0	0	0	0	0.993604	0	0	0	0	0	0	0	0	0	0	0	0	0.331201	0	0	0.0662402	-0.932156	0.824606	NA
ENSMUSG00000099784.2	Dalir	chr1	HAVANA	gene	42789872	42792041	+	lncRNA	ENSMUSG00000099784	Dalir	DNMT1 associated long intergenic non-coding RNA [Source:MGI Symbol;Acc:MGI:5579231]	104940697	0	0	0	0	0	0	0	0	0	0	0	0	0	0	0	0	0	0	0	0	0	0	0	0	0	0	0	0	0	0	0	0	0	0	NA	NA	NA
ENSMUSG00000060679.15	Mrps9	chr1	HAVANA	gene	42890393	42944843	+	protein_coding	ENSMUSG00000060679	Mrps9	mitochondrial ribosomal protein S9 [Source:MGI Symbol;Acc:MGI:1916777]	69527	652	592	566	954	1413	1099	1143	1272	1532	1087	965	1117	902	1039	1443	578.743	595.159	562.38	957.927	1137.09	1032.22	1214.54	1661.3	1293.49	1218.74	1129.56	1061.44	876.589	910.432	1415.11	578.761	1101.98	1216.1	1042.98	1.07045	4.01833e-09	2.74064e-08
ENSMUSG00000077448.3	Gm23126	chr1	ENSEMBL	gene	42905845	42905978	-	snoRNA	ENSMUSG00000077448	Gm23126	predicted gene, 23126 [Source:MGI Symbol;Acc:MGI:5452903]	115485781	0	0	0	0	0	0	0	0	0	0	0	0	0	0	0	0	0	0	0	0	0	0	0	0	0	0	0	0	0	0	0	0	0	0	NA	NA	NA
ENSMUSG00000041907.10	Gpr45	chr1	HAVANA	gene	42992032	43074616	+	protein_coding	ENSMUSG00000041907	Gpr45	G protein-coupled receptor 45 [Source:MGI Symbol;Acc:MGI:2135882]	93690	7	3	3	11	16	5	16	9	10	3	6	6	12	15	18	6.2135	3.01601	2.98081	11.0453	12.8758	4.6962	17.0014	11.7545	8.44313	3.36358	7.02316	5.70157	11.6619	13.1439	17.652	4.07011	9.7577	10.9694	9.10486	1.40629	0.0230317	0.0430838
ENSMUSG00002075628.1	Gm56302	chr1	ENSEMBL	gene	43076005	43076089	+	miRNA	ENSMUSG00002075628	Gm56302	predicted gene, 56302 [Source:MGI Symbol;Acc:MGI:6849062]	NA	0	0	0	0	0	0	0	0	0	0	0	0	0	0	0	0	0	0	0	0	0	0	0	0	0	0	0	0	0	0	0	0	0	0	NA	NA	NA
ENSMUSG00000070939.10	Tgfbrap1	chr1	HAVANA	gene	43086360	43137797	-	protein_coding	ENSMUSG00000070939	Tgfbrap1	transforming growth factor, beta receptor associated protein 1 [Source:MGI Symbol;Acc:MGI:2447427]	73122	1774	1513	1550	1173	989	943	604	388	720	656	614	1080	981	1190	517	1574.68	1521.07	1540.09	1177.83	795.884	885.703	641.805	506.75	607.906	735.503	718.703	1026.28	953.364	1042.75	507.006	1545.28	830.601	769.313	949.021	-1.00576	7.47039e-05	0.000232303
ENSMUSG00000100269.2	Gm28782	chr1	HAVANA	gene	43095427	43096294	+	lncRNA	ENSMUSG00000100269	Gm28782	predicted gene 28782 [Source:MGI Symbol;Acc:MGI:5579488]	NA	0	0	0	0	0	0	0	0	0	0	0	0	0	0	0	0	0	0	0	0	0	0	0	0	0	0	0	0	0	0	0	0	0	0	NA	NA	NA
ENSMUSG00000041878.4	8430432A02Rik	chr1	HAVANA	gene	43131748	43132995	+	lncRNA	ENSMUSG00000041878	8430432A02Rik	RIKEN cDNA 8430432A02 gene [Source:MGI Symbol;Acc:MGI:1918774]	NA	9	8	2	8	4	5	0	1	4	1	4	4	4	4	9	7.98878	8.04269	1.98721	8.03293	3.21894	4.6962	0	1.30606	3.37725	1.12119	4.6821	3.80105	3.88731	3.50503	8.82602	6.00623	4.30379	3.43856	4.29819	-0.785838	0.309078	0.404473
ENSMUSG00000010290.8	AI597479	chr1	HAVANA	gene	43137870	43155107	+	protein_coding	ENSMUSG00000010290	AI597479	expressed sequence AI597479 [Source:MGI Symbol;Acc:MGI:2138299]	98404	716	558	573	502	645	478	458	329	570	476	447	493	507	566	533	635.552	560.978	569.335	504.066	519.055	448.957	486.666	429.692	481.259	533.688	523.225	468.479	492.717	495.962	522.697	588.622	506.128	478.283	511.489	-0.297825	0.000890197	0.00225739
ENSMUSG00000008136.15	Fhl2	chr1	HAVANA	gene	43162234	43236144	-	protein_coding	ENSMUSG00000008136	Fhl2	four and a half LIM domains 2 [Source:MGI Symbol;Acc:MGI:1338762]	14200	168	190	158	225	539	363	304	253	346	327	311	323	291	357	343	149.124	191.014	156.989	225.926	433.753	340.944	323.027	330.432	292.132	366.63	364.034	306.935	282.802	312.824	336.37	165.709	328.266	324.369	294.196	0.971381	7.13637e-08	3.8401e-07
ENSMUSG00000094497.2	Gm8210	chr1	HAVANA	gene	43228316	43228798	+	processed_pseudogene	ENSMUSG00000094497	Gm8210	predicted pseudogene 8210 [Source:MGI Symbol;Acc:MGI:3643593]	NA	0	1	0	1	0	0	6	2	0	2	0	1	2	1	0	0	1.00534	0	1.00412	0	0	6.37554	2.61211	0	2.24239	0	0.950262	1.94366	0.876258	0	0.335112	1.00209	1.6653	1.13398	2.22919	0.239992	0.328318
ENSMUSG00000120601.1	Gm30307	chr1	HAVANA	gene	43236116	43306587	+	lncRNA	ENSMUSG00000120601	Gm30307	predicted gene, 30307 [Source:MGI Symbol;Acc:MGI:5589466]	NA	0	0	0	0	2	0	0	0	0	0	0	0	0	0	0	0	0	0	0	1.60947	0	0	0	0	0	0	0	0	0	0	0	0	0.268245	0.107298	0.99138	0.813661	NA
ENSMUSG00000099576.2	Gm29040	chr1	HAVANA	gene	43289316	43342085	-	lncRNA	ENSMUSG00000099576	Gm29040	predicted gene 29040 [Source:MGI Symbol;Acc:MGI:5579746]	NA	0	0	0	0	0	0	0	0	1	0	0	0	0	0	0	0	0	0	0	0	0	0	0	0.844313	0	0	0	0	0	0	0	0	0.140719	0.0562876	0.510491	0.903396	NA
ENSMUSG00000099694.2	Gm29610	chr1	HAVANA	gene	43309843	43310295	+	processed_pseudogene	ENSMUSG00000099694	Gm29610	predicted gene 29610 [Source:MGI Symbol;Acc:MGI:5580316]	NA	0	0	0	0	0	0	1	0	0	0	1	0	0	1	0	0	0	0	0	0	0	1.06259	0	0	0	1.17053	0	0	0.876258	0	0	0.341131	0.177098	0.207292	0.510482	0.900253	NA
ENSMUSG00000101923.2	Gm29041	chr1	HAVANA	gene	43448744	43449123	+	processed_pseudogene	ENSMUSG00000101923	Gm29041	predicted gene 29041 [Source:MGI Symbol;Acc:MGI:5579747]	NA	0	0	0	0	0	0	0	0	0	0	0	0	0	0	0	0	0	0	0	0	0	0	0	0	0	0	0	0	0	0	0	0	0	0	NA	NA	NA
ENSMUSG00000066877.12	Nck2	chr1	HAVANA	gene	43483739	43609675	+	protein_coding	ENSMUSG00000066877	Nck2	non-catalytic region of tyrosine kinase adaptor protein 2 [Source:MGI Symbol;Acc:MGI:1306821]	17974	1249	874	1034	899	1047	1106	925	619	926	856	760	1001	1113	1215	837	1108.67	878.664	1027.39	902.7	842.559	1038.8	982.896	808.449	781.834	959.742	889.6	951.212	1081.65	1064.65	820.82	1004.91	961.279	892.873	942.642	-0.170899	0.177039	0.254867
ENSMUSG00000103422.2	Gm37536	chr1	HAVANA	gene	43527607	43530097	+	TEC	ENSMUSG00000103422	Gm37536	predicted gene, 37536 [Source:MGI Symbol;Acc:MGI:5610764]	NA	0	0	0	0	0	0	0	0	0	0	0	0	0	0	0	0	0	0	0	0	0	0	0	0	0	0	0	0	0	0	0	0	0	0	NA	NA	NA
ENSMUSG00000103945.2	Gm38228	chr1	HAVANA	gene	43599433	43600725	+	TEC	ENSMUSG00000103945	Gm38228	predicted gene, 38228 [Source:MGI Symbol;Acc:MGI:5611456]	NA	5	9	4	9	8	4	7	0	6	1	6	8	0	20	2	4.43821	9.04803	3.97441	9.03705	6.43789	3.75696	7.43813	0	5.06588	1.12119	7.02316	7.6021	0	17.5252	1.96134	5.82022	5.87216	5.28932	5.62863	-0.119858	0.896681	0.926371
ENSMUSG00000026051.9	Ecrg4	chr1	HAVANA	gene	43769762	43781738	+	protein_coding	ENSMUSG00000026051	Ecrg4	ECRG4 augurin precursor [Source:MGI Symbol;Acc:MGI:1926146]	78896	16	19	9	14	21	25	29	16	35	34	22	31	19	22	32	14.2023	19.1014	8.94243	14.0576	16.8995	23.481	30.8151	20.8969	29.551	38.1206	25.7516	29.4581	18.4647	19.2777	31.3814	14.082	27.0757	22.6168	22.6934	0.684289	0.0686887	0.113001
ENSMUSG00000100764.2	Gm29155	chr1	HAVANA	gene	43781121	43783055	-	lncRNA	ENSMUSG00000100764	Gm29155	predicted gene 29155 [Source:MGI Symbol;Acc:MGI:5579861]	NA	0	4	2	0	7	0	0	1	0	4	0	2	3	2	0	0	4.02134	1.98721	0	5.63315	0	0	1.30606	0	4.48478	0	1.90052	2.91549	1.75252	0	2.00285	1.84222	1.15653	1.60007	-0.738356	0.65349	0.73294
ENSMUSG00000100635.2	Gm29157	chr1	HAVANA	gene	43782075	43782686	+	lncRNA	ENSMUSG00000100635	Gm29157	predicted gene 29157 [Source:MGI Symbol;Acc:MGI:5579863]	NA	0	0	0	0	0	0	0	0	0	0	0	0	0	0	0	0	0	0	0	0	0	0	0	0	0	0	0	0	0	0	0	0	0	0	NA	NA	NA
ENSMUSG00000100480.2	Gm29156	chr1	HAVANA	gene	43784944	43785442	-	lncRNA	ENSMUSG00000100480	Gm29156	predicted gene 29156 [Source:MGI Symbol;Acc:MGI:5579862]	NA	4	8	4	0	3	7	3	2	1	13	4	8	1	3	3	3.55057	8.04269	3.97441	0	2.41421	6.57468	3.18777	2.61211	0.844313	14.5755	4.6821	7.6021	0.971828	2.62877	2.94201	5.18923	5.56706	2.60551	4.30687	-0.993025	0.260398	0.351465
ENSMUSG00000057363.13	Uxs1	chr1	HAVANA	gene	43786126	43866960	-	protein_coding	ENSMUSG00000057363	Uxs1	UDP-glucuronate decarboxylase 1 [Source:MGI Symbol;Acc:MGI:1915133]	67883	729	582	612	1058	1383	1042	1071	865	1194	947	869	1068	1009	993	1129	647.091	585.106	608.085	1062.35	1112.95	978.688	1138.03	1129.74	1008.11	1061.77	1017.19	1014.88	980.575	870.125	1107.18	613.428	1008.62	1071.65	954.791	0.80353	9.08275e-18	2.03674e-16
ENSMUSG00000090243.2	Gm16103	chr1	HAVANA	gene	43825070	43826348	+	processed_pseudogene	ENSMUSG00000090243	Gm16103	predicted gene 16103 [Source:MGI Symbol;Acc:MGI:3802086]	NA	1	0	2	6	11	8	0	8	6	4	4	3	2	13	10	0.887643	0	1.98721	6.0247	8.8521	7.51392	0	10.4484	5.06588	4.48478	4.6821	2.85079	1.94366	11.3914	9.80669	0.958283	5.8599	6.31751	5.06262	2.71565	0.0118604	0.0237901
ENSMUSG00000100701.2	Gm19587	chr1	HAVANA	gene	43927211	43927755	+	processed_pseudogene	ENSMUSG00000100701	Gm19587	predicted gene, 19587 [Source:MGI Symbol;Acc:MGI:5011772]	NA	3	1	6	6	4	2	0	0	3	2	3	1	4	7	5	2.66293	1.00534	5.96162	6.0247	3.21894	1.87848	0	0	2.53294	2.24239	3.51158	0.950262	3.88731	6.13381	4.90335	3.20996	3.60478	2.27584	2.99424	-0.447682	0.62652	0.70976
ENSMUSG00000101395.2	Gm8241	chr1	HAVANA	gene	43937454	43938269	+	processed_pseudogene	ENSMUSG00000101395	Gm8241	predicted gene 8241 [Source:MGI Symbol;Acc:MGI:3647219]	NA	0	0	0	0	0	0	0	0	0	0	0	0	0	0	0	0	0	0	0	0	0	0	0	0	0	0	0	0	0	0	0	0	0	0	NA	NA	NA
ENSMUSG00000088848.3	Gm26352	chr1	ENSEMBL	gene	43942088	43942212	+	snoRNA	ENSMUSG00000088848	Gm26352	predicted gene, 26352 [Source:MGI Symbol;Acc:MGI:5456129]	NA	0	0	0	0	0	0	0	0	0	0	0	0	0	0	0	0	0	0	0	0	0	0	0	0	0	0	0	0	0	0	0	0	0	0	NA	NA	NA
ENSMUSG00002075225.1	Gm54687	chr1	ENSEMBL	gene	43957937	43958046	-	miRNA	ENSMUSG00002075225	Gm54687	predicted gene, 54687 [Source:MGI Symbol;Acc:MGI:6845852]	NA	0	0	0	0	0	0	0	0	0	0	0	0	0	0	0	0	0	0	0	0	0	0	0	0	0	0	0	0	0	0	0	0	0	0	NA	NA	NA
ENSMUSG00000120105.1	Gm57117	chr1	HAVANA	gene	43971765	43973093	-	lncRNA	ENSMUSG00000120105	Gm57117	predicted gene, 57117 [Source:MGI Symbol;Acc:MGI:7338147]	NA	16	16	9	7	17	14	22	27	22	22	17	13	6	10	21	14.2023	16.0854	8.94243	7.02881	13.6805	13.1494	23.377	35.2635	18.5749	24.6663	19.8989	12.3534	5.83097	8.76258	20.5941	13.0767	15.351	18.5123	16.1607	0.481697	0.347502	0.444383
ENSMUSG00000041763.15	Tpp2	chr1	HAVANA	gene	43972807	44042160	+	protein_coding	ENSMUSG00000041763	Tpp2	tripeptidyl peptidase II [Source:MGI Symbol;Acc:MGI:102724]	22019	1298	1035	1130	1353	1770	1390	1162	1096	1608	1044	1147	1377	1390	1637	1416	1152.16	1040.52	1122.77	1358.57	1424.38	1305.54	1234.73	1431.44	1357.66	1170.53	1342.59	1308.51	1350.84	1434.43	1388.63	1105.15	1332.59	1352.05	1294.89	0.290487	0.000428152	0.00115156
ENSMUSG00000047343.5	Mettl21c	chr1	HAVANA	gene	44048568	44059194	-	protein_coding	ENSMUSG00000047343	Mettl21c	methyltransferase 21C, AARS1 lysine [Source:MGI Symbol;Acc:MGI:3611450]	433294	0	0	0	0	0	1	0	0	1	0	3	1	4	0	1	0	0	0	0	0	0.93924	0	0	0.844313	0	3.51158	0.950262	3.88731	0	0.980669	0	1.55497	0.297259	0.740892	0.991406	0.650449	NA
ENSMUSG00000090106.2	Gm15838	chr1	HAVANA	gene	44057630	44057809	-	processed_pseudogene	ENSMUSG00000090106	Gm15838	predicted gene 15838 [Source:MGI Symbol;Acc:MGI:3801943]	NA	0	0	0	0	0	0	0	0	0	0	0	0	0	0	0	0	0	0	0	0	0	0	0	0	0	0	0	0	0	0	0	0	0	0	NA	NA	NA
ENSMUSG00000091844.3	Ccdc168	chr1	HAVANA	gene	44095032	44118906	-	protein_coding	ENSMUSG00000091844	Ccdc168	coiled-coil domain containing 168 [Source:MGI Symbol;Acc:MGI:3647616]	102636082	6	4	1	5	5	6	3	0	1	1	3	1	3	3	0	5.32586	4.02134	0.993604	5.02058	4.02368	5.63544	3.18777	0	0.844313	1.12119	3.51158	0.950262	2.91549	2.62877	0	3.44693	1.85455	3.11863	2.67866	-0.130707	0.885789	0.918361
ENSMUSG00000026049.12	Tex30	chr1	HAVANA	gene	44125773	44141601	-	protein_coding	ENSMUSG00000026049	Tex30	testis expressed 30 [Source:MGI Symbol;Acc:MGI:1922873]	75623	79	68	49	192	375	236	353	331	358	312	339	305	282	289	403	70.1238	68.3629	48.6866	192.79	301.776	221.661	375.094	432.305	302.264	349.813	396.808	289.83	274.056	253.239	395.21	62.3911	326.492	304.315	264.801	2.28258	1.57698e-18	3.73895e-17
ENSMUSG00000101104.7	Gm29247	chr1	HAVANA	gene	44130623	44149950	-	lncRNA	ENSMUSG00000101104	Gm29247	predicted gene 29247 [Source:MGI Symbol;Acc:MGI:5579953]	NA	0	0	0	0	0	0	0	0	0	0	0	0	0	0	0	0	0	0	0	0	0	0	0	0	0	0	0	0	0	0	0	0	0	0	NA	NA	NA
ENSMUSG00000026047.14	Poglut2	chr1	HAVANA	gene	44145706	44157968	-	protein_coding	ENSMUSG00000026047	Poglut2	protein O-glucosyltransferase 2 [Source:MGI Symbol;Acc:MGI:1919300]	72050	317	311	294	247	464	340	373	280	481	347	272	335	336	330	420	281.383	312.66	292.119	248.017	373.398	319.342	396.346	365.696	406.115	389.054	318.383	318.338	326.534	289.165	411.881	295.387	342.226	351.485	336.562	0.251568	0.12258	0.186516
ENSMUSG00000041684.12	Bivm	chr1	HAVANA	gene	44158117	44183930	+	protein_coding	ENSMUSG00000041684	Bivm	basic, immunoglobulin-like variable motif containing [Source:MGI Symbol;Acc:MGI:2179809]	246229	440	382	382	337	697	539	542	460	664	494	489	491	472	498	590	390.563	384.038	379.557	338.387	560.901	506.25	575.924	600.786	560.624	553.87	572.387	466.579	458.703	436.377	578.595	384.719	511.085	523.812	490.903	0.44472	0.00768997	0.0161016
ENSMUSG00000026048.17	Ercc5	chr1	HAVANA	gene	44186904	44220420	+	protein_coding	ENSMUSG00000026048	Ercc5	excision repair cross-complementing rodent repair deficiency, complementation group 5 [Source:MGI Symbol;Acc:MGI:103582]	22592	624	603	561	440	421	386	279	238	396	283	265	341	415	386	339	553.889	606.218	557.412	441.811	338.794	362.547	296.463	310.841	334.348	317.298	310.189	324.039	403.309	338.236	332.447	572.506	337.586	347.467	388.523	-0.718982	3.65329e-08	2.07276e-07
ENSMUSG00000046828.4	Mettl21e	chr1	HAVANA	gene	44243230	44258121	-	protein_coding	ENSMUSG00000046828	Mettl21e	methyltransferase like 21E [Source:MGI Symbol;Acc:MGI:2685837]	403183	31	41	40	46	31	105	41	31	30	25	12	64	45	23	13	27.5169	41.2188	39.7441	46.1893	24.9468	98.6202	43.5662	40.4877	25.3294	28.0298	14.0463	60.8168	43.7323	20.1539	12.7487	36.16	29.9213	46.5233	37.8098	0.363893	0.466136	0.563331
ENSMUSG00000089703.2	Gm15833	chr1	HAVANA	gene	44251322	44252278	+	processed_pseudogene	ENSMUSG00000089703	Gm15833	predicted gene 15833 [Source:MGI Symbol;Acc:MGI:3801794]	NA	0	3	1	0	0	0	0	0	0	0	0	0	0	0	0	0	3.01601	0.993604	0	0	0	0	0	0	0	0	0	0	0	0	1.33654	0	0	0.267307	-2.88655	0.481324	NA
ENSMUSG00000100966.2	Gm5700	chr1	HAVANA	gene	44369208	44370196	-	processed_pseudogene	ENSMUSG00000100966	Gm5700	predicted gene 5700 [Source:MGI Symbol;Acc:MGI:3649023]	NA	0	0	0	0	0	0	0	0	2	0	0	0	0	0	0	0	0	0	0	0	0	0	0	1.68863	0	0	0	0	0	0	0	0	0.281438	0.112575	0.99138	0.813661	NA
ENSMUSG00000100769.2	Gm28893	chr1	HAVANA	gene	44431969	44433607	+	lncRNA	ENSMUSG00000100769	Gm28893	predicted gene 28893 [Source:MGI Symbol;Acc:MGI:5579599]	105243917	0	0	0	0	0	0	0	0	0	0	0	0	0	0	0	0	0	0	0	0	0	0	0	0	0	0	0	0	0	0	0	0	0	0	NA	NA	NA
ENSMUSG00000101567.2	Txn-ps1	chr1	HAVANA	gene	44503083	44503391	-	processed_pseudogene	ENSMUSG00000101567	Txn-ps1	thioredoxin, pseudogene 1 [Source:MGI Symbol;Acc:MGI:98875]	NA	6	8	2	6	7	6	6	11	11	8	5	6	6	15	13	5.32586	8.04269	1.98721	6.0247	5.63315	5.63544	6.37554	14.3666	9.28745	8.96955	5.85263	5.70157	5.83097	13.1439	12.7487	5.11858	8.70788	7.88715	7.66173	0.596136	0.303535	0.398502
ENSMUSG00000056870.10	Gulp1	chr1	HAVANA	gene	44590671	44835998	+	protein_coding	ENSMUSG00000056870	Gulp1	GULP, engulfment adaptor PTB domain containing 1 [Source:MGI Symbol;Acc:MGI:1920407]	70676	554	486	383	332	389	358	346	214	259	255	229	294	323	281	209	491.754	488.593	380.55	333.367	313.042	336.248	367.656	279.496	218.677	285.904	268.05	279.377	313.901	246.229	204.96	453.633	266.404	308.081	320.52	-0.559108	0.00114398	0.00284296
ENSMUSG00000102319.2	Gm37626	chr1	HAVANA	gene	44600045	44604607	+	TEC	ENSMUSG00000102319	Gm37626	predicted gene, 37626 [Source:MGI Symbol;Acc:MGI:5610854]	NA	3	3	0	1	0	0	0	0	0	0	1	0	0	0	0	2.66293	3.01601	0	1.00412	0	0	0	0	0	0	1.17053	0	0	0	0	1.89298	0.195088	0.167353	0.523572	-2.91223	0.253609	NA
ENSMUSG00000089877.2	Gm16102	chr1	HAVANA	gene	44683439	44683858	+	processed_pseudogene	ENSMUSG00000089877	Gm16102	predicted gene 16102 [Source:MGI Symbol;Acc:MGI:3802041]	NA	0	0	0	0	0	0	0	0	0	0	0	0	0	0	1	0	0	0	0	0	0	0	0	0	0	0	0	0	0	0.980669	0	0.163445	0	0.065378	0.0295951	0.994386	NA
ENSMUSG00000101701.2	4930521E06Rik	chr1	HAVANA	gene	44778836	44784109	-	lncRNA	ENSMUSG00000101701	4930521E06Rik	RIKEN cDNA 4930521E06 gene [Source:MGI Symbol;Acc:MGI:1922316]	75066	0	0	0	0	0	0	0	0	0	0	0	0	0	0	0	0	0	0	0	0	0	0	0	0	0	0	0	0	0	0	0	0	0	0	NA	NA	NA
ENSMUSG00000103071.2	Gm38110	chr1	HAVANA	gene	44796102	44797652	+	TEC	ENSMUSG00000103071	Gm38110	predicted gene, 38110 [Source:MGI Symbol;Acc:MGI:5611338]	NA	0	2	0	0	0	0	0	0	0	0	0	0	0	0	0	0	2.01067	0	0	0	0	0	0	0	0	0	0	0	0	0	0.670224	0	0	0.134045	-1.88788	0.649932	NA
ENSMUSG00000100434.2	Gm3489	chr1	HAVANA	gene	44878331	44878858	+	processed_pseudogene	ENSMUSG00000100434	Gm3489	predicted gene 3489 [Source:MGI Symbol;Acc:MGI:3781666]	NA	0	0	0	1	0	0	1	0	0	0	0	0	0	0	0	0	0	0	1.00412	0	0	1.06259	0	0	0	0	0	0	0	0	0	0	0.344451	0.13778	0.99138	0.813661	NA
ENSMUSG00000100013.2	Gm19480	chr1	HAVANA	gene	44912646	44913312	-	processed_pseudogene	ENSMUSG00000100013	Gm19480	predicted gene, 19480 [Source:MGI Symbol;Acc:MGI:5011665]	NA	0	0	0	0	0	0	0	0	0	0	0	0	0	0	0	0	0	0	0	0	0	0	0	0	0	0	0	0	0	0	0	0	0	0	NA	NA	NA
ENSMUSG00000101251.2	Gm3496	chr1	HAVANA	gene	44963309	44964053	-	processed_pseudogene	ENSMUSG00000101251	Gm3496	predicted gene 3496 [Source:MGI Symbol;Acc:MGI:3781673]	NA	0	0	0	0	0	0	0	0	0	0	0	0	0	0	0	0	0	0	0	0	0	0	0	0	0	0	0	0	0	0	0	0	0	0	NA	NA	NA
ENSMUSG00000101937.2	Gm5268	chr1	HAVANA	gene	45217227	45218166	+	processed_pseudogene	ENSMUSG00000101937	Gm5268	predicted gene 5268 [Source:MGI Symbol;Acc:MGI:3646790]	NA	0	0	0	0	0	0	1	0	0	0	0	0	0	0	0	0	0	0	0	0	0	1.06259	0	0	0	0	0	0	0	0	0	0	0.177098	0.0708394	0.510491	0.903396	NA
ENSMUSG00000026043.19	Col3a1	chr1	HAVANA	gene	45350698	45388866	+	protein_coding	ENSMUSG00000026043	Col3a1	collagen, type III, alpha 1 [Source:MGI Symbol;Acc:MGI:88453]	12825	15823	12471	12878	26962	30685	29950	23457	26040	33249	19645	22078	30444	34311	31010	24423	14045.2	12537.5	12795.6	27073	24693.3	28130.2	24925.2	34009.7	28072.6	22025.9	25842.9	28929.8	33344.4	27172.8	23950.9	13126.1	26877.8	27817.3	24503.3	1.08349	1.63187e-15	2.9708e-14
ENSMUSG00002074901.1	Gm54819	chr1	ENSEMBL	gene	45350833	45350973	+	miRNA	ENSMUSG00002074901	Gm54819	predicted gene, 54819 [Source:MGI Symbol;Acc:MGI:6846115]	NA	0	0	0	0	0	0	0	0	0	0	0	0	0	0	0	0	0	0	0	0	0	0	0	0	0	0	0	0	0	0	0	0	0	0	NA	NA	NA
ENSMUSG00000026042.17	Col5a2	chr1	HAVANA	gene	45413481	45542442	-	protein_coding	ENSMUSG00000026042	Col5a2	collagen, type V, alpha 2 [Source:MGI Symbol;Acc:MGI:88458]	12832	2207	1969	1950	4025	4114	4997	2959	2049	3761	2562	2959	4272	5253	4541	2961	1959.03	1979.51	1937.53	4041.57	3310.68	4693.38	3144.21	2676.11	3175.46	2872.5	3463.59	4059.52	5105.01	3979.09	2903.76	1958.69	3730.58	3506.9	3286.73	0.840445	2.08075e-05	7.1732e-05
ENSMUSG00000104476.2	Gm38211	chr1	HAVANA	gene	45524996	45532212	-	TEC	ENSMUSG00000104476	Gm38211	predicted gene, 38211 [Source:MGI Symbol;Acc:MGI:5611439]	NA	5	3	3	6	8	12	3	6	7	7	21	7	7	2	8	4.43821	3.01601	2.98081	6.0247	6.43789	11.2709	3.18777	7.83634	5.91019	7.84836	24.581	6.65184	6.8028	1.75252	7.84536	3.47834	9.24699	6.77796	7.10565	0.954603	0.189889	0.270456
ENSMUSG00000100218.2	Gm8296	chr1	HAVANA	gene	45552692	45553215	-	processed_pseudogene	ENSMUSG00000100218	Gm8296	predicted gene 8296 [Source:MGI Symbol;Acc:MGI:3648466]	NA	0	0	0	1	3	0	0	0	0	0	1	0	0	1	0	0	0	0	1.00412	2.41421	0	0	0	0	0	1.17053	0	0	0.876258	0	0	0.341131	0.569721	0.364341	1.74313	0.563511	NA
ENSMUSG00000100361.2	Gm7063	chr1	HAVANA	gene	45558934	45559914	-	processed_pseudogene	ENSMUSG00000100361	Gm7063	predicted gene 7063 [Source:MGI Symbol;Acc:MGI:3644583]	NA	0	0	1	0	0	0	1	0	0	0	0	2	0	0	0	0	0	0.993604	0	0	0	1.06259	0	0	0	0	1.90052	0	0	0	0.331201	0.316754	0.177098	0.263781	-0.451276	0.906957	NA
ENSMUSG00000100894.2	Gm8304	chr1	HAVANA	gene	45641186	45641913	+	processed_pseudogene	ENSMUSG00000100894	Gm8304	predicted gene 8304 [Source:MGI Symbol;Acc:MGI:3646945]	NA	0	0	0	0	0	0	2	0	1	0	0	0	0	0	1	0	0	0	0	0	0	2.12518	0	0.844313	0	0	0	0	0	0.980669	0	0.163445	0.494916	0.263344	1.50028	0.698026	NA
ENSMUSG00000119267.1	Gm23216	chr1	ENSEMBL	gene	45724616	45724722	-	snRNA	ENSMUSG00000119267	Gm23216	predicted gene, 23216 [Source:MGI Symbol;Acc:MGI:5452993]	115487596	0	0	0	0	0	0	0	0	0	0	0	0	0	0	0	0	0	0	0	0	0	0	0	0	0	0	0	0	0	0	0	0	0	0	NA	NA	NA
ENSMUSG00000065255.3	Gm23974	chr1	ENSEMBL	gene	45786055	45786185	+	snoRNA	ENSMUSG00000065255	Gm23974	predicted gene, 23974 [Source:MGI Symbol;Acc:MGI:5453751]	115487651	0	0	0	0	0	0	0	0	0	0	0	0	0	0	0	0	0	0	0	0	0	0	0	0	0	0	0	0	0	0	0	0	0	0	NA	NA	NA
ENSMUSG00000100843.2	Gm8307	chr1	HAVANA	gene	45807497	45808646	+	processed_pseudogene	ENSMUSG00000100843	Gm8307	predicted gene 8307 [Source:MGI Symbol;Acc:MGI:3646941]	NA	0	0	0	0	4	0	1	0	2	0	2	4	0	0	2	0	0	0	0	3.21894	0	1.06259	0	1.68863	0	2.34105	3.80105	0	0	1.96134	0	1.35057	0.995027	0.93824	2.54201	0.235719	0.323691
ENSMUSG00000087764.3	Gm23984	chr1	HAVANA	gene	45812122	45812324	+	ribozyme	ENSMUSG00000087764	Gm23984	predicted gene, 23984 [Source:MGI Symbol;Acc:MGI:5453761]	NA	0	0	0	0	0	0	0	0	0	0	0	0	0	0	0	0	0	0	0	0	0	0	0	0	0	0	0	0	0	0	0	0	0	0	NA	NA	NA
ENSMUSG00000025995.17	Wdr75	chr1	HAVANA	gene	45834326	45862779	+	protein_coding	ENSMUSG00000025995	Wdr75	WD repeat domain 75 [Source:MGI Symbol;Acc:MGI:1920924]	73674	608	462	523	614	909	673	679	657	1009	613	572	754	697	766	763	539.687	464.465	519.655	616.527	731.505	632.108	721.499	858.079	851.912	687.292	669.541	716.498	677.364	671.214	748.251	507.936	695.027	735.272	673.706	0.532347	1.02932e-05	3.75513e-05
ENSMUSG00000099850.2	Gm28906	chr1	HAVANA	gene	45872960	45875948	-	processed_pseudogene	ENSMUSG00000099850	Gm28906	predicted gene 28906 [Source:MGI Symbol;Acc:MGI:5579612]	NA	0	0	0	0	0	0	0	0	0	0	0	0	0	0	0	0	0	0	0	0	0	0	0	0	0	0	0	0	0	0	0	0	0	0	NA	NA	NA
ENSMUSG00000084817.4	Gm5526	chr1	HAVANA	gene	45896492	45896914	-	processed_pseudogene	ENSMUSG00000084817	Gm5526	predicted pseudogene 5526 [Source:MGI Symbol;Acc:MGI:3643066]	NA	149	144	118	222	316	271	336	426	437	382	343	304	312	304	588	132.259	144.768	117.245	222.914	254.297	254.534	357.03	556.38	368.965	428.296	401.49	288.88	303.21	266.383	576.634	131.424	377.482	335.687	311.552	1.35067	4.10498e-06	1.6115e-05
ENSMUSG00000121041.1	Gm57168	chr1	HAVANA	gene	45899764	45904925	+	lncRNA	ENSMUSG00000121041	Gm57168	predicted gene, 57168 [Source:MGI Symbol;Acc:MGI:7338249]	NA	0	0	0	0	0	0	0	0	0	0	0	0	0	0	0	0	0	0	0	0	0	0	0	0	0	0	0	0	0	0	0	0	0	0	NA	NA	NA
ENSMUSG00000098549.3	Gm5269	chr1	HAVANA	gene	45928685	45929433	-	processed_pseudogene	ENSMUSG00000098549	Gm5269	predicted gene 5269 [Source:MGI Symbol;Acc:MGI:3646793]	NA	0	1	0	0	1	1	0	1	0	0	0	1	1	0	0	0	1.00534	0	0	0.804736	0.93924	0	1.30606	0	0	0	0.950262	0.971828	0	0	0.335112	0.320348	0.508339	0.398497	0.500261	0.825135	NA
ENSMUSG00000099381.2	Gm18303	chr1	HAVANA	gene	45944783	45945958	+	processed_pseudogene	ENSMUSG00000099381	Gm18303	predicted gene, 18303 [Source:MGI Symbol;Acc:MGI:5010488]	NA	0	1	0	0	0	0	0	0	0	0	0	0	0	0	0	0	1.00534	0	0	0	0	0	0	0	0	0	0	0	0	0	0.335112	0	0	0.0670224	-0.932156	0.824606	NA
ENSMUSG00000025993.11	Slc40a1	chr1	HAVANA	gene	45947228	45965683	-	protein_coding	ENSMUSG00000025993	Slc40a1	solute carrier family 40 (iron-regulated transporter), member 1 [Source:MGI Symbol;Acc:MGI:1315204]	53945	460	883	685	238	317	280	190	181	301	223	258	264	229	301	269	408.316	887.712	680.619	238.98	255.101	262.987	201.892	236.396	254.138	250.026	301.996	250.869	222.549	263.754	263.8	658.882	258.832	241.582	331.942	-1.44549	7.69243e-14	1.12407e-12
ENSMUSG00000099946.2	Gm9496	chr1	HAVANA	gene	46010342	46016135	+	processed_pseudogene	ENSMUSG00000099946	Gm9496	predicted gene 9496 [Source:MGI Symbol;Acc:MGI:3779906]	NA	0	0	0	0	0	0	0	0	0	0	0	0	0	0	0	0	0	0	0	0	0	0	0	0	0	0	0	0	0	0	0	0	0	0	NA	NA	NA
ENSMUSG00000070896.3	Rpl23a-ps1	chr1	HAVANA	gene	46020708	46021172	+	processed_pseudogene	ENSMUSG00000070896	Rpl23a-ps1	ribosomal protein 23A, pseudogene 1 [Source:MGI Symbol;Acc:MGI:3646201]	NA	5	0	0	1	0	1	0	0	0	1	2	5	8	3	2	4.43821	0	0	1.00412	0	0.93924	0	0	0	1.12119	2.34105	4.75131	7.77463	2.62877	1.96134	1.4794	3.42972	0.323893	1.79732	-2.1183	0.147173	0.217953
ENSMUSG00000090682.5	Gm3852	chr1	HAVANA	gene	46050917	46051180	-	processed_pseudogene	ENSMUSG00000090682	Gm3852	predicted gene 3852 [Source:MGI Symbol;Acc:MGI:3782024]	NA	0	0	1	0	0	0	0	0	0	0	0	0	0	0	0	0	0	0.993604	0	0	0	0	0	0	0	0	0	0	0	0	0.331201	0	0	0.0662402	-0.932156	0.824606	NA
ENSMUSG00000121768.1	Stk-ps2	chr1	HAVANA	gene	46059232	46069629	-	lncRNA	ENSMUSG00000121768	Stk-ps2	serine/threonine kinase 2 [Source:NCBI gene (formerly Entrezgene);Acc:212225]	212225	0	0	0	0	0	0	0	3	0	0	0	0	0	0	0	0	0	0	0	0	0	0	3.91817	0	0	0	0	0	0	0	0	0	0.653028	0.261211	1.71379	0.682692	NA
ENSMUSG00000044457.10	Stk-ps2	chr1	HAVANA	gene	46068791	46069406	-	transcribed_processed_pseudogene	ENSMUSG00000044457	Stk-ps2	serine/threonine kinase 2 [Source:MGI Symbol;Acc:MGI:3643324]	NA	0	0	0	0	0	0	0	0	0	0	0	0	0	0	0	0	0	0	0	0	0	0	0	0	0	0	0	0	0	0	0	0	0	0	NA	NA	NA
ENSMUSG00000099432.2	Gm18849	chr1	HAVANA	gene	46095470	46098146	+	unprocessed_pseudogene	ENSMUSG00000099432	Gm18849	predicted gene, 18849 [Source:MGI Symbol;Acc:MGI:5011034]	NA	0	0	0	0	0	0	0	0	0	0	0	0	0	0	0	0	0	0	0	0	0	0	0	0	0	0	0	0	0	0	0	0	0	0	NA	NA	NA
ENSMUSG00000041144.13	Dnah7b	chr1	HAVANA	gene	46105475	46412710	+	protein_coding	ENSMUSG00000041144	Dnah7b	dynein, axonemal, heavy chain 7B [Source:MGI Symbol;Acc:MGI:2684953]	227058	183	125	134	64	81	42	31	26	40	35	49	42	64	66	26	162.439	125.667	133.143	64.2634	65.1836	39.4481	32.9403	33.9575	33.7725	39.2418	57.3558	39.911	62.197	57.833	25.4974	140.416	47.006	44.9276	64.8567	-1.63757	3.07633e-08	1.76587e-07
ENSMUSG00000119743.1	n-R5s211	chr1	ENSEMBL	gene	46413357	46413475	+	rRNA	ENSMUSG00000119743	n-R5s211	nuclear encoded rRNA 5S 211 [Source:MGI Symbol;Acc:MGI:4422076]	115487577	0	0	0	0	0	0	0	0	0	0	0	0	0	0	0	0	0	0	0	0	0	0	0	0	0	0	0	0	0	0	0	0	0	0	NA	NA	NA
ENSMUSG00000101262.2	Gm8326	chr1	HAVANA	gene	46453662	46456092	+	processed_pseudogene	ENSMUSG00000101262	Gm8326	predicted gene 8326 [Source:MGI Symbol;Acc:MGI:3644839]	NA	0	6	1	1	2	3	9	1	2	1	2	13	6	3	5	0	6.03202	0.993604	1.00412	1.60947	2.81772	9.56331	1.30606	1.68863	1.12119	2.34105	12.3534	5.83097	2.62877	4.90335	2.34187	4.86312	2.99822	3.61291	0.368884	0.726516	0.793483
ENSMUSG00000101337.7	Dnah7c	chr1	HAVANA	gene	46464752	46846636	+	protein_coding	ENSMUSG00000101337	Dnah7c	dynein, axonemal, heavy chain 7C [Source:MGI Symbol;Acc:MGI:3639762]	100101919	218	198	181	48	55	30	10	5	20	30	27	24	45	67	51	193.506	199.057	179.842	48.1976	44.2605	28.1772	10.6259	6.53028	16.8863	33.6358	31.6042	22.8063	43.7323	58.7093	50.0141	190.802	40.0837	25.7796	64.5056	-2.87259	6.18298e-11	5.83613e-10
ENSMUSG00000025986.7	Slc39a10	chr1	HAVANA	gene	46846704	46932012	-	protein_coding	ENSMUSG00000025986	Slc39a10	solute carrier family 39 (zinc transporter), member 10 [Source:MGI Symbol;Acc:MGI:1914515]	227059	1050	763	883	511	718	622	498	334	566	424	450	648	626	678	398	932.025	767.072	877.352	513.103	577.8	584.207	529.17	436.223	477.881	475.386	526.737	615.77	608.365	594.103	390.306	858.816	535.111	519.731	593.7	-0.723546	1.84981e-06	7.69893e-06
ENSMUSG00000100213.2	Gm28151	chr1	HAVANA	gene	46888689	46889639	-	lncRNA	ENSMUSG00000100213	Gm28151	predicted gene 28151 [Source:MGI Symbol;Acc:MGI:5578857]	NA	12	16	20	7	5	10	3	2	17	3	9	9	9	9	4	10.6517	16.0854	19.8721	7.02881	4.02368	9.3924	3.18777	2.61211	14.3533	3.36358	10.5347	8.55236	8.74646	7.88632	3.92268	15.5364	7.16769	6.76635	8.68089	-1.16205	0.0308344	0.0557487
ENSMUSG00000103129.2	Gm37393	chr1	HAVANA	gene	46916363	46920232	-	TEC	ENSMUSG00000103129	Gm37393	predicted gene, 37393 [Source:MGI Symbol;Acc:MGI:5610621]	NA	0	0	0	0	0	0	0	0	0	0	0	0	0	0	0	0	0	0	0	0	0	0	0	0	0	0	0	0	0	0	0	0	0	0	NA	NA	NA
ENSMUSG00000100160.2	Gm28527	chr1	HAVANA	gene	46935743	46936039	-	processed_pseudogene	ENSMUSG00000100160	Gm28527	predicted gene 28527 [Source:MGI Symbol;Acc:MGI:5579233]	NA	0	0	0	0	0	0	0	0	0	0	0	0	0	0	0	0	0	0	0	0	0	0	0	0	0	0	0	0	0	0	0	0	0	0	NA	NA	NA
ENSMUSG00000101921.2	Gm28825	chr1	HAVANA	gene	47106948	47107185	+	processed_pseudogene	ENSMUSG00000101921	Gm28825	predicted gene 28825 [Source:MGI Symbol;Acc:MGI:5579531]	NA	0	0	0	0	0	0	0	0	0	0	0	0	0	0	0	0	0	0	0	0	0	0	0	0	0	0	0	0	0	0	0	0	0	0	NA	NA	NA
ENSMUSG00000101447.2	Gm28826	chr1	HAVANA	gene	47192621	47228231	+	lncRNA	ENSMUSG00000101447	Gm28826	predicted gene 28826 [Source:MGI Symbol;Acc:MGI:5579532]	NA	0	0	0	0	0	0	0	0	0	0	0	0	0	0	0	0	0	0	0	0	0	0	0	0	0	0	0	0	0	0	0	0	0	0	NA	NA	NA
ENSMUSG00000081185.2	Gm4852	chr1	HAVANA	gene	47404803	47405531	-	processed_pseudogene	ENSMUSG00000081185	Gm4852	predicted pseudogene 4852 [Source:MGI Symbol;Acc:MGI:3643039]	NA	0	0	0	0	1	1	1	0	0	0	0	0	1	0	0	0	0	0	0	0.804736	0.93924	1.06259	0	0	0	0	0	0.971828	0	0	0	0.161971	0.467761	0.251893	1.46134	0.648266	NA
ENSMUSG00000103246.2	Gm38090	chr1	HAVANA	gene	47472983	47474924	-	TEC	ENSMUSG00000103246	Gm38090	predicted gene, 38090 [Source:MGI Symbol;Acc:MGI:5611318]	NA	0	0	0	0	0	0	0	0	0	0	0	0	0	0	0	0	0	0	0	0	0	0	0	0	0	0	0	0	0	0	0	0	0	0	NA	NA	NA
ENSMUSG00000098876.3	Mir6350	chr1	ENSEMBL	gene	47506180	47506284	-	miRNA	ENSMUSG00000098876	Mir6350	microRNA 6350 [Source:MGI Symbol;Acc:MGI:5531340]	102466969	0	0	0	0	0	0	0	0	0	0	0	0	0	0	0	0	0	0	0	0	0	0	0	0	0	0	0	0	0	0	0	0	0	0	NA	NA	NA
ENSMUSG00000100530.2	Gm18117	chr1	HAVANA	gene	47518027	47519357	+	processed_pseudogene	ENSMUSG00000100530	Gm18117	predicted gene, 18117 [Source:MGI Symbol;Acc:MGI:5010302]	NA	0	0	0	0	0	0	0	0	0	0	0	0	0	0	0	0	0	0	0	0	0	0	0	0	0	0	0	0	0	0	0	0	0	0	NA	NA	NA
ENSMUSG00000104067.2	Gm37196	chr1	HAVANA	gene	47645155	47646060	+	TEC	ENSMUSG00000104067	Gm37196	predicted gene, 37196 [Source:MGI Symbol;Acc:MGI:5610424]	NA	0	0	0	0	0	0	0	0	0	0	0	0	0	0	0	0	0	0	0	0	0	0	0	0	0	0	0	0	0	0	0	0	0	0	NA	NA	NA
ENSMUSG00000100033.2	Gm8337	chr1	HAVANA	gene	47696852	47698789	+	processed_pseudogene	ENSMUSG00000100033	Gm8337	predicted gene 8337 [Source:MGI Symbol;Acc:MGI:3644012]	NA	8	7	4	4	6	5	3	1	6	6	2	3	7	11	14	7.10114	7.03735	3.97441	4.01646	4.82842	4.6962	3.18777	1.30606	5.06588	6.72716	2.34105	2.85079	6.8028	9.63884	13.7294	6.03764	7.015	3.85013	5.55358	-0.613536	0.341056	0.437891
ENSMUSG00002075213.1	Gm54870	chr1	ENSEMBL	gene	47788438	47788558	-	miRNA	ENSMUSG00002075213	Gm54870	predicted gene, 54870 [Source:MGI Symbol;Acc:MGI:6846216]	NA	0	0	0	0	0	0	0	0	0	0	0	0	0	0	0	0	0	0	0	0	0	0	0	0	0	0	0	0	0	0	0	0	0	0	NA	NA	NA
ENSMUSG00002076633.1	Gm54871	chr1	ENSEMBL	gene	47790458	47790727	-	misc_RNA	ENSMUSG00002076633	Gm54871	predicted gene, 54871 [Source:MGI Symbol;Acc:MGI:6846218]	NA	0	0	0	0	0	0	0	0	0	0	0	0	0	0	0	0	0	0	0	0	0	0	0	0	0	0	0	0	0	0	0	0	0	0	NA	NA	NA
ENSMUSG00000101996.2	Gm19206	chr1	HAVANA	gene	47954148	47954974	-	processed_pseudogene	ENSMUSG00000101996	Gm19206	predicted gene, 19206 [Source:MGI Symbol;Acc:MGI:5011391]	NA	0	0	0	0	0	0	0	0	0	0	0	0	0	0	0	0	0	0	0	0	0	0	0	0	0	0	0	0	0	0	0	0	0	0	NA	NA	NA
ENSMUSG00000096973.2	Gm5974	chr1	HAVANA	gene	48353025	48354010	-	processed_pseudogene	ENSMUSG00000096973	Gm5974	predicted gene 5974 [Source:MGI Symbol;Acc:MGI:3646540]	NA	0	1	0	0	1	0	0	0	0	0	0	1	0	0	0	0	1.00534	0	0	0.804736	0	0	0	0	0	0	0.950262	0	0	0	0.335112	0.158377	0.134123	0.184022	-0.451272	0.914557	NA
ENSMUSG00000064943.3	Gm23240	chr1	ENSEMBL	gene	48501332	48501452	-	snRNA	ENSMUSG00000064943	Gm23240	predicted gene, 23240 [Source:MGI Symbol;Acc:MGI:5453017]	NA	0	1	0	0	0	0	0	1	3	2	0	0	0	0	2	0	1.00534	0	0	0	0	0	1.30606	2.53294	2.24239	0	0	0	0	1.96134	0.335112	0.700621	0.639833	0.603204	0.88983	0.724876	NA
ENSMUSG00000100866.2	Gm28830	chr1	HAVANA	gene	48566798	48567010	+	processed_pseudogene	ENSMUSG00000100866	Gm28830	predicted gene 28830 [Source:MGI Symbol;Acc:MGI:5579536]	NA	0	0	0	0	0	0	0	0	0	0	0	0	0	0	0	0	0	0	0	0	0	0	0	0	0	0	0	0	0	0	0	0	0	0	NA	NA	NA
ENSMUSG00000101721.2	Gm8354	chr1	HAVANA	gene	48770738	48772249	-	processed_pseudogene	ENSMUSG00000101721	Gm8354	predicted gene 8354 [Source:MGI Symbol;Acc:MGI:3645192]	NA	0	0	0	0	0	0	0	0	0	0	0	0	0	0	0	0	0	0	0	0	0	0	0	0	0	0	0	0	0	0	0	0	0	0	NA	NA	NA
ENSMUSG00000099376.2	Gm19124	chr1	HAVANA	gene	48822822	48823752	+	processed_pseudogene	ENSMUSG00000099376	Gm19124	predicted gene, 19124 [Source:MGI Symbol;Acc:MGI:5011309]	NA	0	0	0	0	0	0	0	0	0	0	0	0	0	0	0	0	0	0	0	0	0	0	0	0	0	0	0	0	0	0	0	0	0	0	NA	NA	NA
ENSMUSG00000097883.2	Gm8357	chr1	HAVANA	gene	48920872	48921882	+	processed_pseudogene	ENSMUSG00000097883	Gm8357	predicted gene 8357 [Source:MGI Symbol;Acc:MGI:3645186]	NA	2	1	0	0	0	0	0	0	0	0	1	1	3	0	0	1.77529	1.00534	0	0	0	0	0	0	0	0	1.17053	0.950262	2.91549	0	0	0.926874	0.839379	0	0.521126	-2.37101	0.320351	NA
ENSMUSG00002076043.1	Gm54872	chr1	ENSEMBL	gene	49134603	49135044	+	miRNA	ENSMUSG00002076043	Gm54872	predicted gene, 54872 [Source:MGI Symbol;Acc:MGI:6846220]	NA	0	0	0	0	0	0	0	0	0	0	0	0	0	0	0	0	0	0	0	0	0	0	0	0	0	0	0	0	0	0	0	0	0	0	NA	NA	NA
ENSMUSG00000099698.2	Gm28740	chr1	HAVANA	gene	49212319	49212533	-	processed_pseudogene	ENSMUSG00000099698	Gm28740	predicted gene 28740 [Source:MGI Symbol;Acc:MGI:5579446]	NA	0	0	0	0	0	0	0	0	0	0	0	0	0	0	0	0	0	0	0	0	0	0	0	0	0	0	0	0	0	0	0	0	0	0	NA	NA	NA
ENSMUSG00000099454.2	Gm8367	chr1	HAVANA	gene	49275411	49276403	+	processed_pseudogene	ENSMUSG00000099454	Gm8367	predicted gene 8367 [Source:MGI Symbol;Acc:MGI:3645196]	NA	0	0	0	0	0	0	0	1	0	0	0	0	0	0	0	0	0	0	0	0	0	0	1.30606	0	0	0	0	0	0	0	0	0	0.217676	0.0870704	0.510491	0.903396	NA
ENSMUSG00000051616.15	C230029F24Rik	chr1	HAVANA	gene	49283775	49379602	+	lncRNA	ENSMUSG00000051616	C230029F24Rik	RIKEN cDNA C230029F24 gene [Source:MGI Symbol;Acc:MGI:3045370]	442837	0	0	0	0	0	0	0	0	0	0	0	0	0	0	0	0	0	0	0	0	0	0	0	0	0	0	0	0	0	0	0	0	0	0	NA	NA	NA
ENSMUSG00000099627.2	Gm6757	chr1	HAVANA	gene	49438183	49439888	-	processed_pseudogene	ENSMUSG00000099627	Gm6757	predicted gene 6757 [Source:MGI Symbol;Acc:MGI:3648801]	NA	0	0	0	0	0	0	0	0	0	0	0	0	0	0	0	0	0	0	0	0	0	0	0	0	0	0	0	0	0	0	0	0	0	0	NA	NA	NA
ENSMUSG00000099577.2	Gm3605	chr1	HAVANA	gene	49537712	49538151	+	processed_pseudogene	ENSMUSG00000099577	Gm3605	predicted gene 3605 [Source:MGI Symbol;Acc:MGI:3781782]	NA	0	0	0	0	0	0	0	0	0	0	0	0	0	0	0	0	0	0	0	0	0	0	0	0	0	0	0	0	0	0	0	0	0	0	NA	NA	NA
ENSMUSG00000099882.2	Gm28388	chr1	HAVANA	gene	49618309	49618745	-	processed_pseudogene	ENSMUSG00000099882	Gm28388	predicted gene 28388 [Source:MGI Symbol;Acc:MGI:5579094]	NA	0	0	0	0	0	0	0	0	0	0	0	0	0	0	0	0	0	0	0	0	0	0	0	0	0	0	0	0	0	0	0	0	0	0	NA	NA	NA
ENSMUSG00000101760.2	Gm8384	chr1	HAVANA	gene	50095941	50097649	+	processed_pseudogene	ENSMUSG00000101760	Gm8384	predicted gene 8384 [Source:MGI Symbol;Acc:MGI:3648814]	NA	0	0	0	0	0	0	0	0	0	0	0	0	0	0	0	0	0	0	0	0	0	0	0	0	0	0	0	0	0	0	0	0	0	0	NA	NA	NA
ENSMUSG00000099608.2	4933411E06Rik	chr1	HAVANA	gene	50146629	50148121	+	lncRNA	ENSMUSG00000099608	4933411E06Rik	RIKEN cDNA 4933411E06 gene [Source:MGI Symbol;Acc:MGI:1918431]	NA	0	0	0	0	0	0	0	3	0	0	0	0	0	0	0	0	0	0	0	0	0	0	3.91817	0	0	0	0	0	0	0	0	0	0.653028	0.261211	1.71379	0.682692	NA
ENSMUSG00000099864.2	Gm8391	chr1	HAVANA	gene	50216725	50217450	-	processed_pseudogene	ENSMUSG00000099864	Gm8391	predicted gene 8391 [Source:MGI Symbol;Acc:MGI:3648160]	NA	0	0	0	0	0	0	0	0	0	0	0	0	0	0	0	0	0	0	0	0	0	0	0	0	0	0	0	0	0	0	0	0	0	0	NA	NA	NA
ENSMUSG00002075839.1	Gm54883	chr1	ENSEMBL	gene	50261548	50261679	-	misc_RNA	ENSMUSG00002075839	Gm54883	predicted gene, 54883 [Source:MGI Symbol;Acc:MGI:6846241]	NA	0	0	0	0	0	0	0	0	0	0	0	0	0	0	0	0	0	0	0	0	0	0	0	0	0	0	0	0	0	0	0	0	0	0	NA	NA	NA
ENSMUSG00000100451.2	Gm29665	chr1	HAVANA	gene	50436711	50437238	-	lncRNA	ENSMUSG00000100451	Gm29665	predicted gene 29665 [Source:MGI Symbol;Acc:MGI:5580371]	NA	0	0	0	0	0	0	0	0	0	0	0	0	0	0	0	0	0	0	0	0	0	0	0	0	0	0	0	0	0	0	0	0	0	0	NA	NA	NA
ENSMUSG00000099941.2	Gm20118	chr1	HAVANA	gene	50572189	50572350	+	processed_pseudogene	ENSMUSG00000099941	Gm20118	predicted gene, 20118 [Source:MGI Symbol;Acc:MGI:5012303]	NA	0	0	0	0	0	0	0	0	0	0	0	0	0	0	0	0	0	0	0	0	0	0	0	0	0	0	0	0	0	0	0	0	0	0	NA	NA	NA
ENSMUSG00002075589.1	Gm54885	chr1	ENSEMBL	gene	50598921	50599234	+	misc_RNA	ENSMUSG00002075589	Gm54885	predicted gene, 54885 [Source:MGI Symbol;Acc:MGI:6846245]	NA	0	0	0	0	0	0	0	0	0	0	0	0	0	0	0	0	0	0	0	0	0	0	0	0	0	0	0	0	0	0	0	0	0	0	NA	NA	NA
ENSMUSG00000100816.2	Gm28321	chr1	HAVANA	gene	50854534	50856860	+	lncRNA	ENSMUSG00000100816	Gm28321	predicted gene 28321 [Source:MGI Symbol;Acc:MGI:5579027]	102633780	0	0	0	1	2	0	0	0	0	0	0	0	0	0	0	0	0	0	1.00412	1.60947	0	0	0	0	0	0	0	0	0	0	0	0	0.435598	0.174239	1.40546	0.738063	NA
ENSMUSG00000026109.15	Tmeff2	chr1	HAVANA	gene	50939806	51226429	+	protein_coding	ENSMUSG00000026109	Tmeff2	transmembrane protein with EGF-like and two follistatin-like domains 2 [Source:MGI Symbol;Acc:MGI:1861735]	56363	347	299	265	136	80	82	53	32	56	75	84	44	74	106	51	308.012	300.596	263.305	136.56	64.3789	77.0177	56.3173	41.7938	47.2815	84.0895	98.3242	41.8115	71.9153	92.8834	50.0141	290.637	73.173	70.5582	115.62	-2.0405	8.68829e-10	6.69663e-09
ENSMUSG00000100671.2	Gm28322	chr1	HAVANA	gene	50943603	50945077	+	lncRNA	ENSMUSG00000100671	Gm28322	predicted gene 28322 [Source:MGI Symbol;Acc:MGI:5579028]	NA	0	0	0	0	0	0	0	0	0	0	0	0	0	0	0	0	0	0	0	0	0	0	0	0	0	0	0	0	0	0	0	0	0	0	NA	NA	NA
ENSMUSG00002075527.1	Gm54895	chr1	ENSEMBL	gene	51054472	51054572	+	miRNA	ENSMUSG00002075527	Gm54895	predicted gene, 54895 [Source:MGI Symbol;Acc:MGI:6846265]	NA	0	0	0	0	0	0	0	0	0	0	0	0	0	0	0	0	0	0	0	0	0	0	0	0	0	0	0	0	0	0	0	0	0	0	NA	NA	NA
ENSMUSG00000101242.2	Gm28319	chr1	HAVANA	gene	51177440	51180381	-	lncRNA	ENSMUSG00000101242	Gm28319	predicted gene 28319 [Source:MGI Symbol;Acc:MGI:5579025]	NA	0	0	1	0	0	0	0	0	0	0	1	0	0	0	0	0	0	0.993604	0	0	0	0	0	0	0	1.17053	0	0	0	0	0.331201	0.195088	0	0.144275	-0.932162	0.824605	NA
ENSMUSG00000099924.2	Gm28320	chr1	HAVANA	gene	51187468	51189740	+	lncRNA	ENSMUSG00000099924	Gm28320	predicted gene 28320 [Source:MGI Symbol;Acc:MGI:5579026]	NA	0	0	2	0	0	0	0	0	0	0	0	0	2	0	0	0	0	1.98721	0	0	0	0	0	0	0	0	0	1.94366	0	0	0.662402	0.323943	0	0.262058	-1.87245	0.652705	NA
ENSMUSG00000099625.2	Gm29325	chr1	HAVANA	gene	51234380	51236907	+	lncRNA	ENSMUSG00000099625	Gm29325	predicted gene 29325 [Source:MGI Symbol;Acc:MGI:5580031]	NA	0	0	0	0	0	0	0	0	0	0	0	0	0	0	0	0	0	0	0	0	0	0	0	0	0	0	0	0	0	0	0	0	0	0	NA	NA	NA
ENSMUSG00000101799.2	9330175M20Rik	chr1	HAVANA	gene	51257545	51372938	-	lncRNA	ENSMUSG00000101799	9330175M20Rik	RIKEN cDNA 9330175M20 gene [Source:MGI Symbol;Acc:MGI:3045285]	442821	2	0	1	0	1	0	1	0	0	0	0	0	3	2	0	1.77529	0	0.993604	0	0.804736	0	1.06259	0	0	0	0	0	2.91549	1.75252	0	0.922963	0.778	0.311221	0.620281	-1.40791	0.502945	NA
ENSMUSG00000045954.8	Cavin2	chr1	HAVANA	gene	51328285	51342119	+	protein_coding	ENSMUSG00000045954	Cavin2	caveolae associated 2 [Source:MGI Symbol;Acc:MGI:99513]	20324	18451	15348	14579	9268	5104	6785	5394	4496	6648	5536	3389	5334	6050	6665	5218	16377.9	15429.9	14485.7	9306.15	4107.37	6372.74	5731.61	5872.03	5612.99	6206.93	3966.91	5068.7	5879.56	5840.26	5117.13	15431.2	5346.58	6167.15	7691.73	-1.32324	7.39318e-11	6.87033e-10
ENSMUSG00000099741.2	Gm5253	chr1	HAVANA	gene	51356687	51357711	-	processed_pseudogene	ENSMUSG00000099741	Gm5253	predicted gene 5253 [Source:MGI Symbol;Acc:MGI:3779481]	NA	0	0	0	4	0	0	0	0	0	0	0	0	0	0	0	0	0	0	4.01646	0	0	0	0	0	0	0	0	0	0	0	0	0	0.669411	0.267764	1.91973	0.646406	NA
ENSMUSG00000101702.2	1700072G22Rik	chr1	HAVANA	gene	51497091	51498090	-	lncRNA	ENSMUSG00000101702	1700072G22Rik	RIKEN cDNA 1700072G22 gene [Source:MGI Symbol;Acc:MGI:1920746]	NA	0	0	0	0	0	0	0	0	0	0	0	0	0	0	0	0	0	0	0	0	0	0	0	0	0	0	0	0	0	0	0	0	0	0	NA	NA	NA
ENSMUSG00000026107.12	Nabp1	chr1	HAVANA	gene	51505021	51517584	-	protein_coding	ENSMUSG00000026107	Nabp1	nucleic acid binding protein 1 [Source:MGI Symbol;Acc:MGI:1923258]	109019	817	867	784	804	1713	1156	1339	1203	1912	1180	1351	1377	1219	1346	1831	725.204	871.627	778.985	807.309	1378.51	1085.76	1422.81	1571.19	1614.33	1323.01	1581.38	1308.51	1184.66	1179.44	1795.61	791.939	1395.43	1313.32	1241.89	0.729777	0.000360893	0.000985464
ENSMUSG00000120049.1	Gm57109	chr1	HAVANA	gene	51517737	51519300	+	lncRNA	ENSMUSG00000120049	Gm57109	predicted gene, 57109 [Source:MGI Symbol;Acc:MGI:7338131]	NA	0	2	4	2	9	2	2	8	16	3	8	6	2	0	9	0	2.01067	3.97441	2.00823	7.24262	1.87848	2.12518	10.4484	13.509	3.36358	9.36421	5.70157	1.94366	0	8.82602	1.99503	4.86651	6.202	4.82641	1.66073	0.110522	0.170318
ENSMUSG00000099413.2	Gm17767	chr1	HAVANA	gene	51546245	51635877	-	lncRNA	ENSMUSG00000099413	Gm17767	predicted gene, 17767 [Source:MGI Symbol;Acc:MGI:5009931]	100045066	10	26	12	12	13	20	16	10	9	14	7	22	6	9	16	8.87643	26.1387	11.9232	12.0494	10.4616	18.7848	17.0014	13.0606	7.59882	15.6967	8.19368	20.9058	5.83097	7.88632	15.6907	15.6461	12.3674	13.1594	13.3399	-0.249982	0.604224	0.690731
ENSMUSG00000103424.2	Gm37535	chr1	HAVANA	gene	51566164	51568528	-	TEC	ENSMUSG00000103424	Gm37535	predicted gene, 37535 [Source:MGI Symbol;Acc:MGI:5610763]	NA	0	0	0	0	0	0	0	0	0	0	0	0	0	0	0	0	0	0	0	0	0	0	0	0	0	0	0	0	0	0	0	0	0	0	NA	NA	NA
ENSMUSG00000101741.3	Gm28055	chr1	HAVANA	gene	51735483	51786219	-	lncRNA	ENSMUSG00000101741	Gm28055	predicted gene 28055 [Source:MGI Symbol;Acc:MGI:5578761]	NA	11	11	11	5	1	2	2	6	3	2	1	4	3	2	0	9.76407	11.0587	10.9296	5.02058	0.804736	1.87848	2.12518	7.83634	2.53294	2.24239	1.17053	3.80105	2.91549	1.75252	0	10.5841	1.98033	3.36638	4.25551	-1.72393	0.0113181	0.0228112
ENSMUSG00000018417.15	Myo1b	chr1	HAVANA	gene	51788924	51955230	-	protein_coding	ENSMUSG00000018417	Myo1b	myosin IB [Source:MGI Symbol;Acc:MGI:107752]	17912	7383	5474	5336	2352	1579	1946	1177	785	1768	1117	873	1586	1910	2183	1037	6553.47	5503.21	5301.87	2361.68	1270.68	1827.76	1250.67	1025.25	1492.75	1252.37	1021.87	1507.12	1856.19	1912.87	1016.95	5786.18	1427.9	1538.13	2343.65	-1.91125	1.7733e-13	2.47904e-12
ENSMUSG00000101724.2	Gm29453	chr1	HAVANA	gene	51886999	51888277	-	lncRNA	ENSMUSG00000101724	Gm29453	predicted gene 29453 [Source:MGI Symbol;Acc:MGI:5580159]	NA	0	0	0	0	0	0	0	0	0	0	0	0	0	0	0	0	0	0	0	0	0	0	0	0	0	0	0	0	0	0	0	0	0	0	NA	NA	NA
ENSMUSG00000100313.2	Gm28323	chr1	HAVANA	gene	51916269	51918767	-	lncRNA	ENSMUSG00000100313	Gm28323	predicted gene 28323 [Source:MGI Symbol;Acc:MGI:5579029]	NA	2	0	0	2	0	0	0	0	0	0	0	0	4	0	0	1.77529	0	0	2.00823	0	0	0	0	0	0	0	0	3.88731	0	0	0.591762	0.647886	0.334705	0.511389	-0.767898	0.82493	NA
ENSMUSG00000100696.2	Gm8419	chr1	HAVANA	gene	51977413	51977824	-	processed_pseudogene	ENSMUSG00000100696	Gm8419	predicted gene 8419 [Source:MGI Symbol;Acc:MGI:3645596]	NA	0	0	0	2	2	0	0	1	0	1	2	1	0	0	5	0	0	0	2.00823	1.60947	0	0	1.30606	0	1.12119	2.34105	0.950262	0	0	4.90335	0	1.55264	0.820627	0.949308	2.2036	0.270627	0.362903
ENSMUSG00002075355.1	Gm54983	chr1	ENSEMBL	gene	51978133	51978254	-	snoRNA	ENSMUSG00002075355	Gm54983	predicted gene, 54983 [Source:MGI Symbol;Acc:MGI:6846441]	NA	0	0	0	0	0	0	0	0	0	0	0	0	0	0	0	0	0	0	0	0	0	0	0	0	0	0	0	0	0	0	0	0	0	0	NA	NA	NA
ENSMUSG00000072324.5	Gm8420	chr1	HAVANA	gene	51979823	51980420	-	processed_pseudogene	ENSMUSG00000072324	Gm8420	predicted gene 8420 [Source:MGI Symbol;Acc:MGI:3645594]	NA	2	1	0	1	1	4	1	1	5	6	2	1	1	4	5	1.77529	1.00534	0	1.00412	0.804736	3.75696	1.06259	1.30606	4.22157	6.72716	2.34105	0.950262	0.971828	3.50503	4.90335	0.926874	3.23311	2.026	2.28902	1.1223	0.340021	0.436936
ENSMUSG00000062939.12	Stat4	chr1	HAVANA	gene	52026307	52146348	+	protein_coding	ENSMUSG00000062939	Stat4	signal transducer and activator of transcription 4 [Source:MGI Symbol;Acc:MGI:103062]	20849	66	69	79	381	448	305	246	260	387	324	318	294	322	427	439	58.5844	69.3682	78.4947	382.568	360.522	286.468	261.397	339.575	326.749	363.267	372.227	279.377	312.929	374.162	430.514	68.8158	355.413	326.213	286.414	2.24854	1.49123e-34	9.12771e-33
ENSMUSG00000101628.2	Gm28177	chr1	HAVANA	gene	52116420	52195246	+	lncRNA	ENSMUSG00000101628	Gm28177	predicted gene 28177 [Source:MGI Symbol;Acc:MGI:5578883]	NA	0	0	1	0	2	1	3	0	3	3	4	1	0	0	0	0	0	0.993604	0	1.60947	0.93924	3.18777	0	2.53294	3.36358	4.6821	0.950262	0	0	0	0.331201	1.49932	1.37824	1.21727	2.02647	0.272094	0.364503
ENSMUSG00000078291.2	Gm3940	chr1	HAVANA	gene	52129794	52130225	-	processed_pseudogene	ENSMUSG00000078291	Gm3940	predicted gene 3940 [Source:MGI Symbol;Acc:MGI:3782114]	NA	2	3	1	4	5	1	0	4	1	0	2	0	1	3	2	1.77529	3.01601	0.993604	4.01646	4.02368	0.93924	0	5.22422	0.844313	0	2.34105	0	0.971828	2.62877	1.96134	1.9283	1.31717	2.50799	1.91572	0.358952	0.742154	0.805908
ENSMUSG00000109599.2	Gm31812	chr1	HAVANA	gene	52147280	52152910	-	lncRNA	ENSMUSG00000109599	Gm31812	predicted gene, 31812 [Source:MGI Symbol;Acc:MGI:5590971]	NA	10	1	9	7	3	1	5	0	6	3	0	0	2	2	3	8.87643	1.00534	8.94243	7.02881	2.41421	0.93924	5.31295	0	5.06588	3.36358	0	0	1.94366	1.75252	2.94201	6.27473	1.66696	3.46018	3.3058	-0.848426	0.363059	0.460182
ENSMUSG00000026104.15	Stat1	chr1	HAVANA	gene	52158599	52201024	+	protein_coding	ENSMUSG00000026104	Stat1	signal transducer and activator of transcription 1 [Source:MGI Symbol;Acc:MGI:103063]	20846	1144	874	1071	5297	5014	3790	5921	6942	9890	3454	4724	5355	4509	5059	7009	1015.46	878.664	1064.15	5318.8	4034.95	3559.72	6291.6	9066.64	8350.26	3872.6	5529.57	5088.65	4381.97	4432.99	6873.51	986.092	5029.88	6103.66	4650.64	2.62974	8.57012e-23	2.76386e-21
ENSMUSG00000099569.2	Gm18301	chr1	HAVANA	gene	52173602	52174489	-	unprocessed_pseudogene	ENSMUSG00000099569	Gm18301	predicted gene, 18301 [Source:MGI Symbol;Acc:MGI:5010486]	NA	0	0	0	0	0	0	0	0	0	0	0	0	0	0	0	0	0	0	0	0	0	0	0	0	0	0	0	0	0	0	0	0	0	0	NA	NA	NA
ENSMUSG00000026103.15	Gls	chr1	HAVANA	gene	52202607	52272391	-	protein_coding	ENSMUSG00000026103	Gls	glutaminase [Source:MGI Symbol;Acc:MGI:95752]	14660	1412	1342	1246	1656	2192	1740	2036	1891	2459	1549	1687	1732	1605	1855	1983	1253.35	1349.16	1238.03	1662.82	1763.98	1634.28	2163.43	2469.75	2076.17	1736.73	1974.68	1645.85	1559.78	1625.46	1944.67	1280.18	1747.86	1961.74	1739.88	0.615149	1.08332e-05	3.93657e-05
ENSMUSG00000099648.2	Gm5975	chr1	HAVANA	gene	52326856	52328254	-	processed_pseudogene	ENSMUSG00000099648	Gm5975	predicted gene 5975 [Source:MGI Symbol;Acc:MGI:3646539]	NA	0	0	0	0	0	0	0	0	0	0	0	0	0	0	0	0	0	0	0	0	0	0	0	0	0	0	0	0	0	0	0	0	0	0	NA	NA	NA
ENSMUSG00000065192.3	Gm23460	chr1	ENSEMBL	gene	52483595	52483703	-	snRNA	ENSMUSG00000065192	Gm23460	predicted gene, 23460 [Source:MGI Symbol;Acc:MGI:5453237]	115487589	0	0	0	0	0	0	0	0	0	0	0	0	0	0	0	0	0	0	0	0	0	0	0	0	0	0	0	0	0	0	0	0	0	0	NA	NA	NA
ENSMUSG00000002881.15	Nab1	chr1	HAVANA	gene	52496453	52539838	-	protein_coding	ENSMUSG00000002881	Nab1	Ngfi-A binding protein 1 [Source:MGI Symbol;Acc:MGI:107564]	17936	2836	2560	2333	2821	3947	3390	3204	2147	3615	2704	2619	3289	3449	3583	3358	2517.35	2573.66	2318.08	2832.61	3176.29	3184.02	3404.54	2804.1	3052.19	3031.71	3065.61	3125.41	3351.84	3139.63	3293.09	2469.7	3167.88	3075.63	2991.34	0.316867	4.81548e-05	0.000155112
ENSMUSG00000097833.2	Gm5976	chr1	HAVANA	gene	52542393	52543388	-	processed_pseudogene	ENSMUSG00000097833	Gm5976	predicted gene 5976 [Source:MGI Symbol;Acc:MGI:3646538]	NA	1	1	1	1	6	1	1	2	2	1	1	3	6	1	1	0.887643	1.00534	0.993604	1.00412	4.82842	0.93924	1.06259	2.61211	1.68863	1.12119	1.17053	2.85079	5.83097	0.876258	0.980669	0.962194	2.1384	2.02252	1.85681	1.09687	0.351871	0.448966
ENSMUSG00000101501.2	Rps27a-ps1	chr1	HAVANA	gene	52561398	52561860	+	processed_pseudogene	ENSMUSG00000101501	Rps27a-ps1	ribosomal protein S27A, pseudogene 1 [Source:MGI Symbol;Acc:MGI:3781839]	NA	1	2	5	1	0	3	1	1	2	0	2	0	4	2	8	0.887643	2.01067	4.96802	1.00412	0	2.81772	1.06259	1.30606	1.68863	0	2.34105	0	3.88731	1.75252	7.84536	2.62211	2.63771	1.31318	2.10478	-0.996428	0.394215	0.492266
ENSMUSG00000100120.2	Gm53065	chr1	HAVANA	gene	52562061	52621838	+	lncRNA	ENSMUSG00000100120	Gm53065	predicted gene 53065 [Source:MGI Symbol;Acc:MGI:6436715]	118126071	1	2	7	3	5	0	0	1	0	0	5	4	0	1	0	0.887643	2.01067	6.95523	3.01235	4.02368	0	0	1.30606	0	0	5.85263	3.80105	0	0.876258	0	3.28451	1.75499	1.39035	1.91504	-1.21807	0.415178	0.513045
ENSMUSG00000099878.2	Gm28178	chr1	HAVANA	gene	52609173	52619450	-	lncRNA	ENSMUSG00000099878	Gm28178	predicted gene 28178 [Source:MGI Symbol;Acc:MGI:5578884]	102634661	17	7	11	11	7	5	3	0	3	7	3	5	8	6	7	15.0899	7.03735	10.9296	11.0453	5.63315	4.6962	3.18777	0	2.53294	7.84836	3.51158	4.75131	7.77463	5.25755	6.86469	11.019	6.00135	4.51589	6.41069	-1.26249	0.0343323	0.0613138
ENSMUSG00000100007.2	Gm5527	chr1	HAVANA	gene	52623677	52624318	+	processed_pseudogene	ENSMUSG00000100007	Gm5527	predicted gene 5527 [Source:MGI Symbol;Acc:MGI:3646585]	NA	3	0	1	1	8	2	2	1	3	1	1	4	4	7	4	2.66293	0	0.993604	1.00412	6.43789	1.87848	2.12518	1.30606	2.53294	1.12119	1.17053	3.80105	3.88731	6.13381	3.92268	1.21884	3.33943	2.54744	2.59852	1.06922	0.308456	0.403748
ENSMUSG00000043015.16	Nemp2	chr1	HAVANA	gene	52669862	52691078	+	protein_coding	ENSMUSG00000043015	Nemp2	nuclear envelope integral membrane protein 2 [Source:MGI Symbol;Acc:MGI:2444113]	227094	275	205	174	347	658	348	434	428	559	495	496	413	369	508	765	244.102	206.094	172.887	348.428	529.516	326.855	461.164	558.992	471.971	554.991	580.581	392.458	358.605	445.139	750.212	207.694	513.664	449.488	426.8	1.11257	3.66568e-06	1.45139e-05
ENSMUSG00000103630.2	Gm37242	chr1	HAVANA	gene	52692967	52695051	-	TEC	ENSMUSG00000103630	Gm37242	predicted gene, 37242 [Source:MGI Symbol;Acc:MGI:5610470]	NA	4	2	0	1	2	0	0	0	0	0	0	0	0	0	0	3.55057	2.01067	0	1.00412	1.60947	0	0	0	0	0	0	0	0	0	0	1.85375	0	0.435598	0.544989	-1.9814	0.443559	NA
ENSMUSG00000041439.16	Mfsd6	chr1	HAVANA	gene	52695445	52766621	-	protein_coding	ENSMUSG00000041439	Mfsd6	major facilitator superfamily domain containing 6 [Source:MGI Symbol;Acc:MGI:1922925]	98682	2848	2198	2306	1081	886	957	570	400	685	684	557	781	841	1074	585	2528.01	2209.73	2291.25	1085.45	712.996	898.853	605.677	522.422	578.355	766.897	651.983	742.155	817.308	941.101	573.692	2343	748.856	733.959	1061.72	-1.67411	8.81601e-15	1.46287e-13
ENSMUSG00000100302.2	Gm29670	chr1	HAVANA	gene	52741431	52743921	-	lncRNA	ENSMUSG00000100302	Gm29670	predicted gene 29670 [Source:MGI Symbol;Acc:MGI:5580376]	NA	1	0	0	1	0	0	0	2	0	0	0	0	0	0	0	0.887643	0	0	1.00412	0	0	0	2.61211	0	0	0	0	0	0	0	0.295881	0	0.602705	0.300258	0.634729	0.866694	NA
ENSMUSG00000100230.2	Gm28650	chr1	HAVANA	gene	52795878	52796288	+	processed_pseudogene	ENSMUSG00000100230	Gm28650	predicted gene 28650 [Source:MGI Symbol;Acc:MGI:5579356]	NA	0	0	0	0	0	0	0	1	0	0	0	0	0	0	0	0	0	0	0	0	0	0	1.30606	0	0	0	0	0	0	0	0	0	0.217676	0.0870704	0.510491	0.903396	NA
ENSMUSG00000026102.10	Inpp1	chr1	HAVANA	gene	52824586	52856847	-	protein_coding	ENSMUSG00000026102	Inpp1	inositol polyphosphate-1-phosphatase [Source:MGI Symbol;Acc:MGI:104848]	16329	583	396	411	647	959	755	738	507	962	764	665	830	766	679	818	517.496	398.113	408.371	649.663	771.742	709.126	784.192	662.17	812.229	856.592	778.4	788.718	744.421	594.979	802.188	441.327	760.883	731.52	685.227	0.728835	5.69835e-08	3.12375e-07
ENSMUSG00000041426.13	Hibch	chr1	HAVANA	gene	52884088	52960145	+	protein_coding	ENSMUSG00000041426	Hibch	3-hydroxyisobutyryl-Coenzyme A hydrolase [Source:MGI Symbol;Acc:MGI:1923792]	227095	479	431	408	344	602	477	460	412	653	488	351	388	427	471	598	425.181	433.3	405.39	345.416	484.451	448.017	488.792	538.095	551.337	547.143	410.855	368.702	414.971	412.718	586.44	421.29	456.805	476.018	457.387	0.175916	0.309333	0.404719
ENSMUSG00000089802.2	Gm16107	chr1	HAVANA	gene	52912296	52913157	-	processed_pseudogene	ENSMUSG00000089802	Gm16107	predicted gene 16107 [Source:MGI Symbol;Acc:MGI:3801820]	NA	0	0	0	0	0	0	0	0	0	0	0	0	0	0	0	0	0	0	0	0	0	0	0	0	0	0	0	0	0	0	0	0	0	0	NA	NA	NA
ENSMUSG00000043629.13	1700019D03Rik	chr1	HAVANA	gene	52961483	53059338	-	protein_coding	ENSMUSG00000043629	1700019D03Rik	RIKEN cDNA 1700019D03 gene [Source:MGI Symbol;Acc:MGI:1914330]	67080	27	25	20	21	13	26	12	8	12	17	8	16	15	15	11	23.9664	25.1334	19.8721	21.0864	10.4616	24.4202	12.7511	10.4484	10.1318	19.0603	9.36421	15.2042	14.5774	13.1439	10.7874	22.9906	13.6896	14.8833	16.0272	-0.626871	0.0890886	0.141545
ENSMUSG00000026100.7	Mstn	chr1	HAVANA	gene	53100799	53107238	+	protein_coding	ENSMUSG00000026100	Mstn	myostatin [Source:MGI Symbol;Acc:MGI:95691]	17700	3	1	1	0	0	0	2	0	0	2	0	0	3	0	2	2.66293	1.00534	0.993604	0	0	0	2.12518	0	0	2.24239	0	0	2.91549	0	1.96134	1.55396	1.18654	0.354197	0.927084	-2.15489	0.219986	0.305806
ENSMUSG00000089334.4	Gm24349	chr1	ENSEMBL	gene	53139209	53139309	+	snoRNA	ENSMUSG00000089334	Gm24349	predicted gene, 24349 [Source:MGI Symbol;Acc:MGI:5454126]	NA	0	0	0	0	0	0	0	0	0	0	0	0	0	0	0	0	0	0	0	0	0	0	0	0	0	0	0	0	0	0	0	0	0	0	NA	NA	NA
ENSMUSG00000060715.10	1700019A02Rik	chr1	HAVANA	gene	53197736	53226795	-	protein_coding	ENSMUSG00000060715	1700019A02Rik	RIKEN cDNA 1700019A02 gene [Source:MGI Symbol;Acc:MGI:1916647]	69397	0	0	0	0	0	1	0	0	1	4	0	2	0	0	1	0	0	0	0	0	0.93924	0	0	0.844313	4.48478	0	1.90052	0	0	0.980669	0	1.22766	0.297259	0.609968	0.9914	0.692057	NA
ENSMUSG00000026098.14	Pms1	chr1	HAVANA	gene	53228346	53336177	-	protein_coding	ENSMUSG00000026098	Pms1	PMS1 homolog 1, mismatch repair system component [Source:MGI Symbol;Acc:MGI:1202302]	227099	103	71	89	129	193	161	175	149	252	156	108	155	153	143	207	91.4272	71.3789	88.4307	129.531	155.314	151.218	185.953	194.602	212.767	174.906	126.417	147.291	148.69	125.305	202.999	83.7456	154.268	171.564	147.082	1.03192	5.27809e-07	2.42843e-06
ENSMUSG00000100763.2	Gm28777	chr1	HAVANA	gene	53235272	53236854	+	lncRNA	ENSMUSG00000100763	Gm28777	predicted gene 28777 [Source:MGI Symbol;Acc:MGI:5579483]	NA	0	0	0	0	0	0	0	0	0	0	0	0	0	0	0	0	0	0	0	0	0	0	0	0	0	0	0	0	0	0	0	0	0	0	NA	NA	NA
ENSMUSG00000026097.10	Ormdl1	chr1	HAVANA	gene	53336254	53349468	+	protein_coding	ENSMUSG00000026097	Ormdl1	ORM1-like 1 (S. cerevisiae) [Source:MGI Symbol;Acc:MGI:2181669]	227102	283	234	235	401	956	641	691	875	901	714	716	604	524	600	1126	251.203	235.249	233.497	402.651	769.328	602.053	734.25	1142.8	760.726	800.533	838.097	573.958	509.238	525.755	1104.23	239.983	725.302	735.301	632.238	1.61458	1.78836e-08	1.0776e-07
ENSMUSG00000100679.3	Gm28778	chr1	HAVANA	gene	53336270	53365502	+	protein_coding	ENSMUSG00000100679	Gm28778	predicted gene 28778 [Source:MGI Symbol;Acc:MGI:5579484]	NA	0	0	0	0	0	0	0	0	0	0	0	0	0	0	0	0	0	0	0	0	0	0	0	0	0	0	0	0	0	0	0	0	0	0	NA	NA	NA
ENSMUSG00000026096.15	Osgepl1	chr1	HAVANA	gene	53352783	53365502	+	protein_coding	ENSMUSG00000026096	Osgepl1	O-sialoglycoprotein endopeptidase-like 1 [Source:MGI Symbol;Acc:MGI:1919335]	72085	21	23	30	21	33	10	21	23	38	32	17	24	9	27	22	18.6405	23.1227	29.8081	21.0864	26.5563	9.3924	22.3144	30.0393	32.0839	35.8782	19.8989	22.8063	8.74646	23.659	21.5747	23.8571	22.0939	23.5788	23.0405	-0.0156002	0.968933	0.978599
ENSMUSG00000099913.2	Gm28551	chr1	HAVANA	gene	53364666	53391826	-	protein_coding	ENSMUSG00000099913	Gm28551	predicted gene 28551 [Source:MGI Symbol;Acc:MGI:5579257]	NA	0	0	0	0	0	0	0	0	0	0	0	0	0	0	0	0	0	0	0	0	0	0	0	0	0	0	0	0	0	0	0	0	0	0	NA	NA	NA
ENSMUSG00000101838.8	Gm18800	chr1	HAVANA	gene	53365365	53372502	-	transcribed_unprocessed_pseudogene	ENSMUSG00000101838	Gm18800	predicted gene, 18800 [Source:MGI Symbol;Acc:MGI:5010985]	NA	0	0	0	0	0	0	0	0	0	0	0	0	0	0	0	0	0	0	0	0	0	0	0	0	0	0	0	0	0	0	0	0	0	0	NA	NA	NA
ENSMUSG00000121346.1	ENSMUSG00000121346	chr1	HAVANA	gene	53365391	53381345	-	lncRNA	ENSMUSG00000121346		novel transcript	NA	0	0	0	0	0	0	0	0	0	0	0	0	0	0	0	0	0	0	0	0	0	0	0	0	0	0	0	0	0	0	0	0	0	0	NA	NA	NA
ENSMUSG00000026095.16	Asnsd1	chr1	HAVANA	gene	53383776	53391911	-	protein_coding	ENSMUSG00000026095	Asnsd1	asparagine synthetase domain containing 1 [Source:MGI Symbol;Acc:MGI:1917646]	70396	105	134	87	154	264	226	216	239	318	178	193	171	193	164	301	93.2025	134.715	86.4435	154.634	212.45	212.268	229.52	312.147	268.492	199.573	225.912	162.495	187.563	143.706	295.181	104.787	202.405	231.585	194.553	1.14342	5.97097e-06	2.27661e-05
ENSMUSG00000117809.2	Asdurf	chr1	HAVANA	gene	53387638	53391778	-	protein_coding	ENSMUSG00000117809	Asdurf	Asnsd1 upstream reading frame [Source:MGI Symbol;Acc:MGI:5905289]	110599589	0	0	0	0	0	0	0	0	0	0	0	0	0	0	0	0	0	0	0	0	0	0	0	0	0	0	0	0	0	0	0	0	0	0	NA	NA	NA
ENSMUSG00000100267.2	Gm28779	chr1	HAVANA	gene	53401308	53401630	-	processed_pseudogene	ENSMUSG00000100267	Gm28779	predicted gene 28779 [Source:MGI Symbol;Acc:MGI:5579485]	NA	0	0	0	0	0	0	0	0	0	0	0	0	0	0	0	0	0	0	0	0	0	0	0	0	0	0	0	0	0	0	0	0	0	0	NA	NA	NA
ENSMUSG00000099450.2	Gm6799	chr1	HAVANA	gene	53402273	53402845	+	processed_pseudogene	ENSMUSG00000099450	Gm6799	predicted gene 6799 [Source:MGI Symbol;Acc:MGI:3646265]	NA	0	0	0	0	0	0	0	0	0	0	0	0	0	0	0	0	0	0	0	0	0	0	0	0	0	0	0	0	0	0	0	0	0	0	NA	NA	NA
ENSMUSG00000100069.2	Gm6801	chr1	HAVANA	gene	53429574	53431744	+	unprocessed_pseudogene	ENSMUSG00000100069	Gm6801	predicted gene 6801 [Source:MGI Symbol;Acc:MGI:3643101]	NA	0	0	0	0	0	0	0	0	0	0	0	0	0	0	0	0	0	0	0	0	0	0	0	0	0	0	0	0	0	0	0	0	0	0	NA	NA	NA
ENSMUSG00000096141.3	Dnah7a	chr1	HAVANA	gene	53436165	53745943	-	protein_coding	ENSMUSG00000096141	Dnah7a	dynein, axonemal, heavy chain 7A [Source:MGI Symbol;Acc:MGI:2685838]	627872	160	107	82	58	63	87	78	37	70	70	38	54	53	64	45	142.023	107.571	81.4755	58.2387	50.6984	81.7139	82.8821	48.3241	59.1019	78.4836	44.48	51.3142	51.5069	56.0805	44.1301	110.356	54.3325	63.4932	69.2016	-0.798982	0.00132029	0.00324414
ENSMUSG00002076105.1	Gm55384	chr1	ENSEMBL	gene	53482430	53482554	-	miRNA	ENSMUSG00002076105	Gm55384	predicted gene, 55384 [Source:MGI Symbol;Acc:MGI:6847239]	NA	0	0	0	0	0	0	0	0	0	0	0	0	0	0	0	0	0	0	0	0	0	0	0	0	0	0	0	0	0	0	0	0	0	0	NA	NA	NA
ENSMUSG00000026094.15	Stk17b	chr1	HAVANA	gene	53794665	53824383	-	protein_coding	ENSMUSG00000026094	Stk17b	serine/threonine kinase 17b (apoptosis-inducing) [Source:MGI Symbol;Acc:MGI:2138162]	98267	1586	2069	1922	3225	6906	4130	4262	4304	6122	4205	4363	4248	4523	5275	6410	1407.8	2080.04	1909.71	3238.27	5557.51	3879.06	4528.76	5621.27	5168.89	4714.62	5107.01	4036.71	4395.58	4622.26	6286.09	1799.18	4860.38	4665.63	4170.24	1.37489	1.26665e-12	1.54667e-11
ENSMUSG00000102405.2	Gm37863	chr1	HAVANA	gene	53830360	53831816	+	TEC	ENSMUSG00000102405	Gm37863	predicted gene, 37863 [Source:MGI Symbol;Acc:MGI:5611091]	NA	0	0	0	0	0	0	0	0	0	0	0	0	1	0	0	0	0	0	0	0	0	0	0	0	0	0	0	0.971828	0	0	0	0.161971	0	0.0647886	0.0295951	0.994386	NA
ENSMUSG00000042807.16	Hecw2	chr1	HAVANA	gene	53846035	54234327	-	protein_coding	ENSMUSG00000042807	Hecw2	HECT, C2 and WW domain containing E3 ubiquitin protein ligase 2 [Source:MGI Symbol;Acc:MGI:2685817]	329152	1289	1468	1202	497	242	431	265	160	251	200	161	375	373	408	158	1144.17	1475.83	1194.31	499.046	194.746	404.812	281.586	208.969	211.923	224.239	188.455	356.348	362.492	357.513	154.946	1271.44	273.999	300.18	483.959	-2.08252	1.68705e-10	1.4725e-09
ENSMUSG00000098443.3	Mir7681	chr1	ENSEMBL	gene	53888583	53888654	+	miRNA	ENSMUSG00000098443	Mir7681	microRNA 7681 [Source:MGI Symbol;Acc:MGI:5531188]	102465783	0	0	0	0	0	0	0	0	0	0	0	0	0	0	0	0	0	0	0	0	0	0	0	0	0	0	0	0	0	0	0	0	0	0	NA	NA	NA
ENSMUSG00000087949.3	Gm24251	chr1	ENSEMBL	gene	53925987	53926100	-	snRNA	ENSMUSG00000087949	Gm24251	predicted gene, 24251 [Source:MGI Symbol;Acc:MGI:5454028]	NA	0	0	0	0	0	0	0	0	0	0	0	0	0	0	0	0	0	0	0	0	0	0	0	0	0	0	0	0	0	0	0	0	0	0	NA	NA	NA
ENSMUSG00000102868.2	Gm37633	chr1	HAVANA	gene	54191556	54194255	-	TEC	ENSMUSG00000102868	Gm37633	predicted gene, 37633 [Source:MGI Symbol;Acc:MGI:5610861]	NA	0	0	0	0	0	0	0	0	0	0	0	0	0	0	0	0	0	0	0	0	0	0	0	0	0	0	0	0	0	0	0	0	0	0	NA	NA	NA
ENSMUSG00000119657.1	Gm25829	chr1	ENSEMBL	gene	54288261	54288367	-	snRNA	ENSMUSG00000119657	Gm25829	predicted gene, 25829 [Source:MGI Symbol;Acc:MGI:5455606]	115487701	0	0	0	0	0	0	0	0	0	0	0	0	0	0	0	0	0	0	0	0	0	0	0	0	0	0	0	0	0	0	0	0	0	0	NA	NA	NA
ENSMUSG00000025983.12	Ccdc150	chr1	HAVANA	gene	54289842	54407886	+	protein_coding	ENSMUSG00000025983	Ccdc150	coiled-coil domain containing 150 [Source:MGI Symbol;Acc:MGI:1925266]	78016	13	12	23	7	12	2	10	3	9	4	6	3	22	6	5	11.5394	12.064	22.8529	7.02881	9.65683	1.87848	10.6259	3.91817	7.59882	4.48478	7.02316	2.85079	21.3802	5.25755	4.90335	15.4854	7.64997	6.7845	8.87088	-1.17667	0.0600194	0.100573
ENSMUSG00000041303.8	Gtf3c3	chr1	HAVANA	gene	54435163	54478130	-	protein_coding	ENSMUSG00000041303	Gtf3c3	general transcription factor IIIC, polypeptide 3 [Source:MGI Symbol;Acc:MGI:2138383]	98488	488	431	490	457	600	419	424	417	586	377	394	440	382	515	471	433.17	433.3	486.866	458.881	482.842	393.542	450.538	544.625	494.768	422.69	461.187	418.115	371.238	451.273	461.895	451.112	431.067	470.866	450.995	0.06054	0.596074	0.68353
ENSMUSG00000109809.2	Gm34066	chr1	HAVANA	gene	54482563	54495922	-	protein_coding	ENSMUSG00000109809	Gm34066	predicted gene, 34066 [Source:MGI Symbol;Acc:MGI:5593225]	102637189	0	0	0	0	0	0	0	0	1	0	0	0	0	0	0	0	0	0	0	0	0	0	0	0.844313	0	0	0	0	0	0	0	0	0.140719	0.0562876	0.510491	0.903396	NA
ENSMUSG00000073678.5	Pgap1	chr1	HAVANA	gene	54512153	54596843	-	protein_coding	ENSMUSG00000073678	Pgap1	post-GPI attachment to proteins 1 [Source:MGI Symbol;Acc:MGI:2443342]	241062	350	244	274	209	395	309	230	228	223	200	214	348	261	298	271	310.675	245.302	272.247	209.86	317.871	290.225	244.396	297.781	188.282	224.239	250.493	330.691	253.647	261.125	265.761	276.075	264.326	258.069	264.173	-0.0990075	0.58377	0.672281
ENSMUSG00000104136.2	Gm36955	chr1	HAVANA	gene	54557769	54559429	-	TEC	ENSMUSG00000104136	Gm36955	predicted gene, 36955 [Source:MGI Symbol;Acc:MGI:5610183]	NA	0	0	0	0	0	0	0	0	1	0	0	0	1	0	0	0	0	0	0	0	0	0	0	0.844313	0	0	0	0.971828	0	0	0	0.161971	0.140719	0.121076	0.510485	0.903398	NA
ENSMUSG00000101130.2	Gm19637	chr1	HAVANA	gene	54605862	54606440	+	processed_pseudogene	ENSMUSG00000101130	Gm19637	predicted gene, 19637 [Source:MGI Symbol;Acc:MGI:5011822]	NA	0	0	0	0	0	0	0	0	0	0	1	0	0	0	0	0	0	0	0	0	0	0	0	0	0	1.17053	0	0	0	0	0	0.195088	0	0.0780351	0.0295951	0.994386	NA
ENSMUSG00000052331.15	Ankrd44	chr1	HAVANA	gene	54684499	54965546	-	protein_coding	ENSMUSG00000052331	Ankrd44	ankyrin repeat domain 44 [Source:MGI Symbol;Acc:MGI:3045243]	329154	3628	2361	2530	2176	2522	2084	1520	1061	1871	1600	1627	2001	1946	2784	1789	3220.37	2373.6	2513.82	2184.96	2029.54	1957.38	1615.14	1385.73	1579.71	1793.91	1904.45	1901.47	1891.18	2439.5	1754.42	2702.59	1947.49	1792.07	2036.34	-0.592405	0.000252241	0.000710611
ENSMUSG00000101674.7	4930444A19Rik	chr1	HAVANA	gene	54720888	54806683	+	lncRNA	ENSMUSG00000101674	4930444A19Rik	RIKEN cDNA 4930444A19 gene [Source:MGI Symbol;Acc:MGI:1921230]	NA	3	0	0	0	3	0	0	1	0	2	1	0	0	2	0	2.66293	0	0	0	2.41421	0	0	1.30606	0	2.24239	1.17053	0	0	1.75252	0	0.887643	0.860905	0.620044	0.769908	-0.541538	0.798644	NA
ENSMUSG00000102503.2	Gm37370	chr1	HAVANA	gene	54776325	54777734	-	TEC	ENSMUSG00000102503	Gm37370	predicted gene, 37370 [Source:MGI Symbol;Acc:MGI:5610598]	NA	4	10	3	1	3	4	7	7	6	3	2	0	0	0	0	3.55057	10.0534	2.98081	1.00412	2.41421	3.75696	7.43813	9.14239	5.06588	3.36358	2.34105	0	0	0	0	5.52825	0.950772	4.80361	3.4074	-0.222765	0.802043	0.853224
ENSMUSG00002075552.1	Gm55461	chr1	ENSEMBL	gene	54808377	54808481	+	miRNA	ENSMUSG00002075552	Gm55461	predicted gene, 55461 [Source:MGI Symbol;Acc:MGI:6847392]	NA	0	0	0	0	0	0	0	0	0	0	0	0	0	0	0	0	0	0	0	0	0	0	0	0	0	0	0	0	0	0	0	0	0	0	NA	NA	NA
ENSMUSG00000102642.2	A130048G24Rik	chr1	HAVANA	gene	54953004	54955753	-	TEC	ENSMUSG00000102642	A130048G24Rik	RIKEN cDNA A130048G24 gene [Source:MGI Symbol;Acc:MGI:2443520]	NA	9	2	0	1	4	1	0	0	3	0	0	0	0	3	1	7.98878	2.01067	0	1.00412	3.21894	0.93924	0	0	2.53294	0	0	0	0	2.62877	0.980669	3.33315	0.601574	1.28254	1.42028	-1.33118	0.369373	0.466779
ENSMUSG00000025982.14	Sf3b1	chr1	HAVANA	gene	55024328	55066640	-	protein_coding	ENSMUSG00000025982	Sf3b1	splicing factor 3b, subunit 1 [Source:MGI Symbol;Acc:MGI:1932339]	81898	5439	4539	5060	5736	8040	6361	5874	5402	8842	5326	5334	6325	6681	7572	7819	4827.89	4563.22	5027.63	5759.61	6470.08	5974.51	6241.66	7055.31	7465.42	5971.48	6243.59	6010.41	6492.79	6635.03	7667.85	4806.25	6503.52	6494.43	6160.43	0.434263	4.4879e-05	0.000145145
ENSMUSG00000103030.2	E330011M16Rik	chr1	HAVANA	gene	55090478	55092271	-	TEC	ENSMUSG00000103030	E330011M16Rik	RIKEN cDNA E330011M16 gene [Source:MGI Symbol;Acc:MGI:3704186]	NA	18	6	16	31	10	12	18	4	23	14	10	17	19	11	15	15.9776	6.03202	15.8977	31.1276	8.04736	11.2709	19.1266	5.22422	19.4192	15.6967	11.7053	16.1545	18.4647	9.63884	14.71	12.6357	14.395	15.7026	14.5662	0.314148	0.528809	0.621972
ENSMUSG00000025981.14	Coq10b	chr1	HAVANA	gene	55091929	55111861	+	protein_coding	ENSMUSG00000025981	Coq10b	coenzyme Q10B [Source:MGI Symbol;Acc:MGI:1915126]	67876	437	473	442	755	934	817	832	583	1027	696	599	765	864	876	787	387.9	475.524	439.173	758.108	751.623	767.359	884.075	761.431	867.11	780.351	701.145	726.951	839.66	767.602	771.787	434.199	764.583	798.284	711.987	0.880175	1.13711e-18	2.7366e-17
ENSMUSG00000101122.2	Gm17971	chr1	HAVANA	gene	55105423	55106228	+	processed_pseudogene	ENSMUSG00000101122	Gm17971	predicted gene, 17971 [Source:MGI Symbol;Acc:MGI:5010156]	NA	5	2	8	5	8	2	10	5	0	5	5	3	4	0	9	4.43821	2.01067	7.94883	5.02058	6.43789	1.87848	10.6259	6.53028	0	5.60597	5.85263	2.85079	3.88731	0	8.82602	4.79924	4.50379	5.08219	4.79424	0.0640662	0.942321	0.959272
ENSMUSG00000025980.15	Hspd1	chr1	HAVANA	gene	55116994	55127402	-	protein_coding	ENSMUSG00000025980	Hspd1	heat shock protein 1 (chaperonin) [Source:MGI Symbol;Acc:MGI:96242]	15510	2377	2015	2735	1853	2963	2123	1784	1550	2537	1646	1824	2164	1973	2500	1999	2109.93	2025.75	2717.51	1860.63	2384.43	1994.01	1895.66	2024.39	2142.02	1845.49	2135.04	2056.37	1917.42	2190.65	1960.36	2284.4	2017.55	2050.19	2083.98	-0.15551	0.173821	0.250897
ENSMUSG00000073676.5	Hspe1	chr1	HAVANA	gene	55127291	55130466	+	protein_coding	ENSMUSG00000073676	Hspe1	heat shock protein 1 (chaperonin 10) [Source:MGI Symbol;Acc:MGI:104680]	15528	896	1085	1406	1449	3393	2048	2948	3875	4257	2718	2824	2547	2185	2424	4222	795.328	1090.79	1397.01	1454.96	2730.47	1923.56	3132.52	5060.97	3594.24	3047.41	3305.57	2420.32	2123.45	2124.05	4140.39	1094.37	2860.2	2982.79	2556.07	1.4465	8.33694e-06	3.09223e-05
ENSMUSG00000100736.2	Gm5147	chr1	HAVANA	gene	55159239	55160032	-	processed_pseudogene	ENSMUSG00000100736	Gm5147	predicted gene 5147 [Source:MGI Symbol;Acc:MGI:3646018]	NA	0	0	3	1	3	0	4	0	0	0	0	0	3	1	2	0	0	2.98081	1.00412	2.41421	0	4.25036	0	0	0	0	0	2.91549	0.876258	1.96134	0.993604	0.958847	1.27811	1.09351	0.382822	0.837827	0.88122
ENSMUSG00000089670.2	Gm16581	chr1	HAVANA	gene	55166456	55167446	+	processed_pseudogene	ENSMUSG00000089670	Gm16581	predicted gene 16581 [Source:MGI Symbol;Acc:MGI:4415001]	NA	1	2	0	0	1	0	0	0	0	0	1	0	0	4	0	0.887643	2.01067	0	0	0.804736	0	0	0	0	0	1.17053	0	0	3.50503	0	0.966105	0.77926	0.134123	0.558574	-1.93827	0.424906	NA
ENSMUSG00000025979.14	Mob4	chr1	HAVANA	gene	55170390	55194058	+	protein_coding	ENSMUSG00000025979	Mob4	MOB family member 4, phocein [Source:MGI Symbol;Acc:MGI:104899]	19070	1249	1134	1106	1259	2135	1551	1853	1580	2298	1680	1614	1522	1600	1553	2050	1108.67	1140.05	1098.93	1264.18	1718.11	1456.76	1968.98	2063.57	1940.23	1883.61	1889.23	1446.3	1554.93	1360.83	2010.37	1115.88	1690.88	1735.31	1593.65	0.636731	0.000183581	0.000530192
ENSMUSG00000061863.7	Gm6822	chr1	HAVANA	gene	55199906	55200212	-	processed_pseudogene	ENSMUSG00000061863	Gm6822	predicted pseudogene 6822 [Source:MGI Symbol;Acc:MGI:3644721]	NA	0	1	0	0	0	1	0	0	0	0	1	4	1	0	1	0	1.00534	0	0	0	0.93924	0	0	0	0	1.17053	3.80105	0.971828	0	0.980669	0.335112	1.15401	0.15654	0.591243	-0.451276	0.840106	NA
ENSMUSG00000025978.15	Rftn2	chr1	HAVANA	gene	55209318	55265941	-	protein_coding	ENSMUSG00000025978	Rftn2	raftlin family member 2 [Source:MGI Symbol;Acc:MGI:1921263]	74013	1133	916	896	468	397	427	292	254	416	320	250	310	406	431	311	1005.7	920.888	890.269	469.926	319.48	401.055	310.276	331.738	351.234	358.782	292.632	294.581	394.562	377.667	304.988	938.952	337.202	363.952	468.252	-1.36719	6.12222e-20	1.62049e-18
ENSMUSG00000097649.4	Gm10561	chr1	HAVANA	gene	55265410	55274783	+	lncRNA	ENSMUSG00000097649	Gm10561	predicted gene 10561 [Source:MGI Symbol;Acc:MGI:3648163]	NA	49	29	29	32	28	21	32	51	43	32	26	37	43	16	35	43.4945	29.1548	28.8145	32.1317	22.5326	19.724	34.0029	66.6089	36.3055	35.8782	30.4337	35.1597	41.7886	14.0201	34.3234	33.8212	31.934	35.2176	33.6249	0.037823	0.921033	0.943445
ENSMUSG00000046994.10	Mars2	chr1	HAVANA	gene	55276336	55287629	+	protein_coding	ENSMUSG00000046994	Mars2	methionine-tRNA synthetase 2 (mitochondrial) [Source:MGI Symbol;Acc:MGI:2444136]	212679	236	184	206	192	276	185	181	141	259	193	177	187	174	202	179	209.484	184.982	204.682	192.79	222.107	173.759	192.329	184.154	218.677	216.39	207.183	177.699	169.098	177.004	175.54	199.716	187.152	197.303	193.725	-0.0142293	0.912254	0.937173
ENSMUSG00000025977.16	Boll	chr1	HAVANA	gene	55287817	55402628	-	protein_coding	ENSMUSG00000025977	Boll	boule homolog, RNA binding protein [Source:MGI Symbol;Acc:MGI:1922638]	75388	0	0	1	2	2	0	2	8	5	4	0	7	1	0	7	0	0	0.993604	2.00823	1.60947	0	2.12518	10.4484	4.22157	4.48478	0	6.65184	0.971828	0	6.86469	0.331201	3.16219	3.40215	2.69198	3.27048	0.0472146	0.0812092
ENSMUSG00000100215.2	Gm8292	chr1	HAVANA	gene	55374560	55374955	+	processed_pseudogene	ENSMUSG00000100215	Gm8292	predicted gene 8292 [Source:MGI Symbol;Acc:MGI:3648460]	NA	120	71	103	80	84	86	106	103	145	84	66	81	70	92	130	106.517	71.3789	102.341	80.3293	67.5978	80.7746	112.635	134.524	122.425	94.1803	77.2547	76.9712	68.028	80.6158	127.487	93.4124	87.4228	99.7143	93.5373	0.0871038	0.735688	0.800403
ENSMUSG00000101945.2	Btf3-ps17	chr1	HAVANA	gene	55409175	55409522	-	processed_pseudogene	ENSMUSG00000101945	Btf3-ps17	basic transcription factor 3, pseudogene 17 [Source:MGI Symbol;Acc:MGI:5579844]	101055993	0	0	0	1	0	0	0	0	0	0	0	1	0	3	0	0	0	0	1.00412	0	0	0	0	0	0	0	0.950262	0	2.62877	0	0	0.596506	0.167353	0.305544	0.510483	0.891787	NA
ENSMUSG00000101085.2	Gm8531	chr1	HAVANA	gene	55420354	55421246	-	processed_pseudogene	ENSMUSG00000101085	Gm8531	predicted gene 8531 [Source:MGI Symbol;Acc:MGI:3645221]	NA	0	0	0	0	0	0	0	0	0	0	0	0	0	0	0	0	0	0	0	0	0	0	0	0	0	0	0	0	0	0	0	0	0	0	NA	NA	NA
ENSMUSG00000038349.11	Plcl1	chr1	HAVANA	gene	55445080	55793444	+	protein_coding	ENSMUSG00000038349	Plcl1	phospholipase C-like 1 [Source:MGI Symbol;Acc:MGI:3036262]	227120	537	358	334	228	211	213	147	111	179	114	119	155	227	208	181	476.664	359.91	331.864	228.938	169.799	200.058	156.201	144.972	151.132	127.816	139.293	147.291	220.605	182.262	177.501	389.479	165.795	175.183	214.287	-1.15226	8.16007e-09	5.24773e-08
ENSMUSG00000102145.2	Gm38056	chr1	HAVANA	gene	55480063	55485089	+	TEC	ENSMUSG00000102145	Gm38056	predicted gene, 38056 [Source:MGI Symbol;Acc:MGI:5611284]	NA	1	0	0	5	0	0	0	0	0	0	0	0	0	0	0	0.887643	0	0	5.02058	0	0	0	0	0	0	0	0	0	0	0	0.295881	0	0.836763	0.393882	1.28026	0.75896	NA
ENSMUSG00000100309.2	Gm6644	chr1	HAVANA	gene	55483233	55484183	-	processed_pseudogene	ENSMUSG00000100309	Gm6644	predicted gene 6644 [Source:MGI Symbol;Acc:MGI:3644951]	NA	3	1	1	1	5	0	6	1	8	4	7	4	3	1	2	2.66293	1.00534	0.993604	1.00412	4.02368	0	6.37554	1.30606	6.75451	4.48478	8.19368	3.80105	2.91549	0.876258	1.96134	1.55396	3.70543	3.24398	3.09056	1.0639	0.306922	0.402112
ENSMUSG00000102831.2	Gm37382	chr1	HAVANA	gene	55598619	55600214	+	TEC	ENSMUSG00000102831	Gm37382	predicted gene, 37382 [Source:MGI Symbol;Acc:MGI:5610610]	NA	0	0	0	0	0	0	0	1	0	0	0	0	0	2	1	0	0	0	0	0	0	0	1.30606	0	0	0	0	0	1.75252	0.980669	0	0.455531	0.217676	0.269283	0.510484	0.894064	NA
ENSMUSG00000099950.2	9130227L01Rik	chr1	HAVANA	gene	55970400	56011487	+	lncRNA	ENSMUSG00000099950	9130227L01Rik	RIKEN cDNA 9130227L01 gene [Source:MGI Symbol;Acc:MGI:2445084]	329159	0	0	0	1	0	0	0	0	0	0	0	0	0	0	0	0	0	0	1.00412	0	0	0	0	0	0	0	0	0	0	0	0	0	0.167353	0.0669411	0.510491	0.903396	NA
ENSMUSG00000102491.2	Gm36986	chr1	HAVANA	gene	55999563	55999915	-	TEC	ENSMUSG00000102491	Gm36986	predicted gene, 36986 [Source:MGI Symbol;Acc:MGI:5610214]	NA	0	0	0	0	0	0	0	0	0	0	0	0	0	0	0	0	0	0	0	0	0	0	0	0	0	0	0	0	0	0	0	0	0	0	NA	NA	NA
ENSMUSG00000100372.2	1700003I22Rik	chr1	HAVANA	gene	56058137	56059362	+	lncRNA	ENSMUSG00000100372	1700003I22Rik	RIKEN cDNA 1700003I22 gene [Source:MGI Symbol;Acc:MGI:1916606]	69356	0	0	0	0	0	0	0	0	0	0	0	0	0	0	0	0	0	0	0	0	0	0	0	0	0	0	0	0	0	0	0	0	0	0	NA	NA	NA
ENSMUSG00000100944.2	Gm28900	chr1	HAVANA	gene	56490566	56490721	+	processed_pseudogene	ENSMUSG00000100944	Gm28900	predicted gene 28900 [Source:MGI Symbol;Acc:MGI:5579606]	NA	0	0	0	0	0	0	0	0	0	0	1	0	0	0	0	0	0	0	0	0	0	0	0	0	0	1.17053	0	0	0	0	0	0.195088	0	0.0780351	0.0295951	0.994386	NA
ENSMUSG00000101332.2	Gm28240	chr1	HAVANA	gene	56570983	56573035	+	lncRNA	ENSMUSG00000101332	Gm28240	predicted gene 28240 [Source:MGI Symbol;Acc:MGI:5578946]	NA	0	0	0	0	0	0	0	0	0	0	0	0	0	0	0	0	0	0	0	0	0	0	0	0	0	0	0	0	0	0	0	0	0	0	NA	NA	NA
ENSMUSG00000045336.6	Hsfy2	chr1	HAVANA	gene	56675203	56676594	-	protein_coding	ENSMUSG00000045336	Hsfy2	heat shock transcription factor, Y-linked 2 [Source:MGI Symbol;Acc:MGI:1918316]	71066	0	0	0	0	0	0	0	0	0	0	0	0	0	0	0	0	0	0	0	0	0	0	0	0	0	0	0	0	0	0	0	0	0	0	NA	NA	NA
ENSMUSG00000038331.16	Satb2	chr1	HAVANA	gene	56833140	57017809	-	protein_coding	ENSMUSG00000038331	Satb2	special AT-rich sequence binding protein 2 [Source:MGI Symbol;Acc:MGI:2679336]	212712	30	46	38	15	16	22	22	8	11	5	7	22	22	18	12	26.6293	46.2455	37.7569	15.0617	12.8758	20.6633	23.377	10.4484	9.28745	5.60597	8.19368	20.9058	21.3802	15.7726	11.768	36.8772	13.9377	15.2856	19.0648	-1.26939	0.00173653	0.00417039
ENSMUSG00000087022.6	9130024F11Rik	chr1	HAVANA	gene	57010571	57089243	+	lncRNA	ENSMUSG00000087022	9130024F11Rik	RIKEN cDNA 9130024F11 gene [Source:MGI Symbol;Acc:MGI:1926150]	329160	0	0	1	0	0	2	0	0	0	1	1	0	0	0	1	0	0	0.993604	0	0	1.87848	0	0	0	1.12119	1.17053	0	0	0	0.980669	0.331201	0.545398	0.31308	0.409632	0.0296219	0.990829	NA
ENSMUSG00000104310.2	Gm4081	chr1	HAVANA	gene	57015962	57017799	+	TEC	ENSMUSG00000104310	Gm4081	predicted gene 4081 [Source:MGI Symbol;Acc:MGI:3782256]	NA	0	0	0	0	0	0	0	0	0	0	0	0	0	0	0	0	0	0	0	0	0	0	0	0	0	0	0	0	0	0	0	0	0	0	NA	NA	NA
ENSMUSG00000120334.1	Gm57110	chr1	HAVANA	gene	57019637	57020285	-	lncRNA	ENSMUSG00000120334	Gm57110	predicted gene, 57110 [Source:MGI Symbol;Acc:MGI:7338133]	NA	0	0	0	0	0	0	0	0	0	0	0	0	0	0	0	0	0	0	0	0	0	0	0	0	0	0	0	0	0	0	0	0	0	0	NA	NA	NA
ENSMUSG00002075847.1	Gm55536	chr1	ENSEMBL	gene	57038314	57038434	-	miRNA	ENSMUSG00002075847	Gm55536	predicted gene, 55536 [Source:MGI Symbol;Acc:MGI:6847541]	NA	0	0	0	0	0	0	0	0	0	0	0	0	0	0	0	0	0	0	0	0	0	0	0	0	0	0	0	0	0	0	0	0	0	0	NA	NA	NA
ENSMUSG00000099945.2	1700126A01Rik	chr1	HAVANA	gene	57166499	57168559	+	lncRNA	ENSMUSG00000099945	1700126A01Rik	RIKEN cDNA 1700126A01 gene [Source:MGI Symbol;Acc:MGI:1920852]	NA	0	0	0	0	0	0	0	0	0	0	0	0	0	0	0	0	0	0	0	0	0	0	0	0	0	0	0	0	0	0	0	0	0	0	NA	NA	NA
ENSMUSG00000101429.2	BC055402	chr1	HAVANA	gene	57239804	57254152	-	lncRNA	ENSMUSG00000101429	BC055402	cDNA sequence BC055402 [Source:MGI Symbol;Acc:MGI:3039597]	407809	0	0	0	0	0	0	0	0	0	0	0	0	0	0	0	0	0	0	0	0	0	0	0	0	0	0	0	0	0	0	0	0	0	0	NA	NA	NA
ENSMUSG00000101129.2	Gm5254	chr1	HAVANA	gene	57330584	57331560	-	processed_pseudogene	ENSMUSG00000101129	Gm5254	predicted gene 5254 [Source:MGI Symbol;Acc:MGI:3645015]	NA	0	0	0	0	0	2	3	3	0	3	1	5	4	4	2	0	0	0	0	0	1.87848	3.18777	3.91817	0	3.36358	1.17053	4.75131	3.88731	3.50503	1.96134	0	3.10652	1.4974	1.84157	2.98388	0.0585382	0.0983177
ENSMUSG00000097519.4	4930558J18Rik	chr1	HAVANA	gene	57398377	57416741	-	lncRNA	ENSMUSG00000097519	4930558J18Rik	RIKEN cDNA 4930558J18 gene [Source:MGI Symbol;Acc:MGI:1922573]	75323	0	0	1	13	39	4	18	19	19	6	21	15	7	27	30	0	0	0.993604	13.0535	31.3847	3.75696	19.1266	24.8151	16.042	6.72716	24.581	14.2539	6.8028	23.659	29.4201	0.331201	17.574	18.0298	14.3078	5.7099	1.25702e-05	4.51241e-05
ENSMUSG00000038323.4	1700066M21Rik	chr1	HAVANA	gene	57416779	57424582	+	protein_coding	ENSMUSG00000038323	1700066M21Rik	RIKEN cDNA 1700066M21 gene [Source:MGI Symbol;Acc:MGI:1920717]	73467	165	157	160	181	326	231	270	287	360	227	267	288	214	258	331	146.461	157.838	158.977	181.745	262.344	216.964	286.899	374.838	303.953	254.511	312.53	273.676	207.971	226.075	324.602	154.425	266.561	271.124	245.959	0.809974	0.000132815	0.00039406
ENSMUSG00000048495.17	Tyw5	chr1	HAVANA	gene	57427396	57446260	-	protein_coding	ENSMUSG00000048495	Tyw5	tRNA-yW synthesizing protein 5 [Source:MGI Symbol;Acc:MGI:1915986]	68736	116	133	131	136	320	223	242	260	298	233	208	199	212	246	272	102.967	133.71	130.162	136.56	257.516	209.451	257.147	339.575	251.605	261.238	243.469	189.102	206.028	215.56	266.742	122.279	230.357	241.975	213.389	0.983713	1.50242e-05	5.31072e-05
ENSMUSG00000025971.7	Maip1	chr1	HAVANA	gene	57445487	57457112	+	protein_coding	ENSMUSG00000025971	Maip1	matrix AAA peptidase interacting protein 1 [Source:MGI Symbol;Acc:MGI:1915365]	68115	358	336	334	425	742	640	729	716	899	608	579	727	664	611	852	317.776	337.793	331.864	426.749	597.114	601.114	774.628	935.136	759.038	681.686	677.735	690.841	645.294	535.394	835.53	329.144	677.747	682.297	609.846	1.05062	2.50901e-07	1.22311e-06
ENSMUSG00000077776.3	Gm22371	chr1	ENSEMBL	gene	57461403	57461532	-	snoRNA	ENSMUSG00000077776	Gm22371	predicted gene, 22371 [Source:MGI Symbol;Acc:MGI:5452148]	115485777	0	0	0	0	0	0	0	0	0	0	0	0	0	0	0	0	0	0	0	0	0	0	0	0	0	0	0	0	0	0	0	0	0	0	NA	NA	NA
ENSMUSG00002076848.1	Gm55546	chr1	ENSEMBL	gene	57507029	57507185	+	snRNA	ENSMUSG00002076848	Gm55546	predicted gene, 55546 [Source:MGI Symbol;Acc:MGI:6847561]	NA	0	0	0	0	0	0	0	0	0	0	0	0	0	0	0	0	0	0	0	0	0	0	0	0	0	0	0	0	0	0	0	0	0	0	NA	NA	NA
ENSMUSG00000101826.2	Gm8581	chr1	HAVANA	gene	57557682	57558571	-	processed_pseudogene	ENSMUSG00000101826	Gm8581	predicted gene 8581 [Source:MGI Symbol;Acc:MGI:3647054]	NA	0	0	0	0	0	0	0	0	0	0	0	0	0	0	0	0	0	0	0	0	0	0	0	0	0	0	0	0	0	0	0	0	0	0	NA	NA	NA
ENSMUSG00000102685.2	Gm37373	chr1	HAVANA	gene	57559990	57562801	-	TEC	ENSMUSG00000102685	Gm37373	predicted gene, 37373 [Source:MGI Symbol;Acc:MGI:5610601]	NA	0	0	0	0	0	0	0	0	0	0	0	0	0	0	0	0	0	0	0	0	0	0	0	0	0	0	0	0	0	0	0	0	0	0	NA	NA	NA
ENSMUSG00000101151.2	Gm17929	chr1	HAVANA	gene	57600457	57603210	-	processed_pseudogene	ENSMUSG00000101151	Gm17929	predicted gene, 17929 [Source:MGI Symbol;Acc:MGI:5010114]	NA	0	0	0	0	0	0	0	0	0	0	0	0	0	0	0	0	0	0	0	0	0	0	0	0	0	0	0	0	0	0	0	0	0	0	NA	NA	NA
ENSMUSG00000121279.1	Gm57188	chr1	HAVANA	gene	57615856	57618965	+	lncRNA	ENSMUSG00000121279	Gm57188	predicted gene, 57188 [Source:MGI Symbol;Acc:MGI:7338289]	NA	1	6	2	0	5	0	0	1	1	0	0	0	1	3	4	0.887643	6.03202	1.98721	0	4.02368	0	0	1.30606	0.844313	0	0	0	0.971828	2.62877	3.92268	2.96896	1.25388	1.02901	1.50695	-1.47478	0.311888	0.40764
ENSMUSG00000038305.16	Spats2l	chr1	HAVANA	gene	57813321	57987553	+	protein_coding	ENSMUSG00000038305	Spats2l	spermatogenesis associated, serine-rich 2-like [Source:MGI Symbol;Acc:MGI:1914448]	67198	552	464	434	536	564	450	544	304	571	391	379	570	595	655	397	489.979	466.476	431.224	538.206	453.871	422.658	578.049	397.041	482.103	438.387	443.629	541.649	578.238	573.949	389.326	462.56	494.196	478.655	481.652	0.0495199	0.752803	0.814657
ENSMUSG00000091283.2	Gm17234	chr1	HAVANA	gene	57948994	57956270	-	lncRNA	ENSMUSG00000091283	Gm17234	predicted gene 17234 [Source:MGI Symbol;Acc:MGI:4938061]	NA	0	0	0	0	0	0	0	0	0	0	0	0	0	0	0	0	0	0	0	0	0	0	0	0	0	0	0	0	0	0	0	0	0	0	NA	NA	NA
ENSMUSG00000054770.17	Kctd18	chr1	HAVANA	gene	57994260	58058115	-	protein_coding	ENSMUSG00000054770	Kctd18	potassium channel tetramerisation domain containing 18 [Source:MGI Symbol;Acc:MGI:3603813]	51960	298	279	225	301	299	261	230	152	311	203	259	252	250	306	254	264.517	280.489	223.561	302.239	240.616	245.142	244.396	198.521	262.581	227.602	303.166	239.466	242.957	268.135	249.09	256.189	255.069	248.916	252.832	-0.0388098	0.782802	0.838669
ENSMUSG00000026039.10	Sgo2a	chr1	HAVANA	gene	58035130	58065058	+	protein_coding	ENSMUSG00000026039	Sgo2a	shugoshin 2A [Source:MGI Symbol;Acc:MGI:1098767]	68549	51	49	48	254	429	241	251	148	285	182	238	259	279	305	222	45.2698	49.2615	47.693	255.045	345.232	226.357	266.71	193.296	240.629	204.057	278.585	246.118	271.14	267.259	217.709	47.4081	247.478	254.545	210.291	2.42994	6.52707e-33	3.68495e-31
ENSMUSG00000063558.5	Aox1	chr1	HAVANA	gene	58069090	58145572	+	protein_coding	ENSMUSG00000063558	Aox1	aldehyde oxidase 1 [Source:MGI Symbol;Acc:MGI:88035]	11761	1110	806	974	286	188	202	135	78	164	158	148	174	211	241	117	985.283	810.301	967.77	287.177	151.29	189.726	143.45	101.872	138.467	177.149	173.238	165.346	205.056	211.178	114.738	921.118	174.451	168.664	321.469	-2.44755	2.47791e-21	7.4505e-20
ENSMUSG00000064294.13	Aox3	chr1	HAVANA	gene	58152289	58239857	+	protein_coding	ENSMUSG00000064294	Aox3	aldehyde oxidase 3 [Source:MGI Symbol;Acc:MGI:1918974]	71724	4279	3237	3213	464	197	416	134	56	203	259	119	188	259	368	65	3798.22	3254.27	3192.45	465.91	158.533	390.724	142.387	73.1391	171.396	290.389	139.293	178.649	251.704	322.463	63.7435	3414.98	207.707	233.681	859.552	-3.8687	3.49287e-12	3.98895e-11
ENSMUSG00000089275.3	Gm24548	chr1	ENSEMBL	gene	58194140	58194247	-	snoRNA	ENSMUSG00000089275	Gm24548	predicted gene, 24548 [Source:MGI Symbol;Acc:MGI:5454325]	NA	0	0	0	0	0	0	0	0	0	0	0	0	0	0	0	0	0	0	0	0	0	0	0	0	0	0	0	0	0	0	0	0	0	0	NA	NA	NA
ENSMUSG00000038242.13	Aox4	chr1	HAVANA	gene	58249556	58307756	+	protein_coding	ENSMUSG00000038242	Aox4	aldehyde oxidase 4 [Source:MGI Symbol;Acc:MGI:1919122]	71872	0	0	0	0	7	2	0	0	0	4	0	1	0	2	1	0	0	0	0	5.63315	1.87848	0	0	0	4.48478	0	0.950262	0	1.75252	0.980669	0	1.36137	1.25194	1.04532	2.86863	0.194966	0.276576
ENSMUSG00000089822.2	Gm15759	chr1	HAVANA	gene	58293276	58354815	-	lncRNA	ENSMUSG00000089822	Gm15759	predicted gene 15759 [Source:MGI Symbol;Acc:MGI:3783202]	NA	0	0	0	0	0	0	0	0	0	0	0	0	0	0	0	0	0	0	0	0	0	0	0	0	0	0	0	0	0	0	0	0	0	0	NA	NA	NA
ENSMUSG00000079554.3	Aox2	chr1	HAVANA	gene	58317485	58419418	+	protein_coding	ENSMUSG00000079554	Aox2	aldehyde oxidase 2 [Source:MGI Symbol;Acc:MGI:3529596]	213043	0	1	1	2	5	0	1	0	1	0	1	0	1	1	0	0	1.00534	0.993604	2.00823	4.02368	0	1.06259	0	0.844313	0	1.17053	0	0.971828	0.876258	0	0.666313	0.503102	1.32314	0.863758	1.07076	0.507765	0.602478
ENSMUSG00000103839.2	Gm37607	chr1	HAVANA	gene	58422671	58425293	-	TEC	ENSMUSG00000103839	Gm37607	predicted gene, 37607 [Source:MGI Symbol;Acc:MGI:5610835]	NA	20	25	20	9	14	26	15	7	9	7	16	15	20	15	24	17.7529	25.1334	19.8721	9.03705	11.2663	24.4202	15.9389	9.14239	7.59882	7.84836	18.7284	14.2539	19.4366	13.1439	23.5361	20.9194	16.1579	12.9006	15.8073	-0.692119	0.0982419	0.154016
ENSMUSG00000051223.15	Bzw1	chr1	HAVANA	gene	58432057	58446512	+	protein_coding	ENSMUSG00000051223	Bzw1	basic leucine zipper and W2 domains 1 [Source:MGI Symbol;Acc:MGI:1914132]	66882	4511	3995	3939	5623	8813	6390	7283	6676	9343	6574	6296	7165	6795	7157	9169	4004.16	4016.32	3913.8	5646.15	7092.14	6001.74	7738.85	8719.23	7888.42	7370.73	7369.63	6808.63	6603.57	6271.38	8991.76	3978.09	7235.95	7181.09	6562.43	0.852015	7.10861e-09	4.61233e-08
ENSMUSG00000026034.18	Clk1	chr1	HAVANA	gene	58449348	58463225	-	protein_coding	ENSMUSG00000026034	Clk1	CDC-like kinase 1 [Source:MGI Symbol;Acc:MGI:107403]	12747	966	902	1254	1481	1916	1403	1512	1754	2126	1723	1467	1202	1564	1935	2114	857.463	906.813	1245.98	1487.1	1541.87	1317.75	1606.64	2290.82	1795.01	1931.82	1717.16	1142.22	1519.94	1695.56	2073.14	1003.42	1679.97	1673.2	1541.95	0.737397	0.000283528	0.000790584
ENSMUSG00000026035.16	Ppil3	chr1	HAVANA	gene	58470153	58484645	-	protein_coding	ENSMUSG00000026035	Ppil3	peptidylprolyl isomerase (cyclophilin)-like 3 [Source:MGI Symbol;Acc:MGI:1917475]	70225	381	299	299	504	932	634	816	911	1196	800	707	703	663	656	1128	338.192	300.596	297.088	506.075	750.014	595.478	867.074	1189.82	1009.8	896.955	827.562	668.034	644.322	574.825	1106.2	311.958	786.316	819.709	704.802	1.39289	5.78229e-08	3.16542e-07
ENSMUSG00000026036.18	Nif3l1	chr1	HAVANA	gene	58484310	58520975	+	protein_coding	ENSMUSG00000026036	Nif3l1	Ngg1 interacting factor 3-like 1 (S. pombe) [Source:MGI Symbol;Acc:MGI:1929485]	65102	506	432	434	387	695	481	607	519	836	490	466	623	503	536	638	449.147	434.305	431.224	388.593	559.292	451.774	644.992	677.843	705.846	549.385	545.465	592.013	488.83	469.674	625.667	438.225	545.172	571.39	534.27	0.38211	0.0320496	0.0576719
ENSMUSG00000026037.15	Orc2	chr1	HAVANA	gene	58501930	58544268	-	protein_coding	ENSMUSG00000026037	Orc2	origin recognition complex, subunit 2 [Source:MGI Symbol;Acc:MGI:1328306]	18393	602	492	547	704	1248	755	910	799	1331	1032	763	948	846	1035	1142	534.361	494.625	543.501	706.898	1004.31	709.126	966.957	1043.54	1123.78	1157.07	893.111	900.849	822.167	906.927	1119.92	524.162	966.675	925.769	861.81	0.820506	1.23856e-06	5.30963e-06
ENSMUSG00000119442.1	Gm23966	chr1	ENSEMBL	gene	58505674	58505780	-	snRNA	ENSMUSG00000119442	Gm23966	predicted gene, 23966 [Source:MGI Symbol;Acc:MGI:5453743]	115487580	0	0	0	0	3	0	0	0	0	0	0	1	0	0	0	0	0	0	0	2.41421	0	0	0	0	0	0	0.950262	0	0	0	0	0.158377	0.402368	0.224298	1.36493	0.745393	NA
ENSMUSG00000085054.3	Gm15834	chr1	HAVANA	gene	58544307	58562389	+	lncRNA	ENSMUSG00000085054	Gm15834	predicted gene 15834 [Source:MGI Symbol;Acc:MGI:3802168]	NA	4	2	1	3	8	2	0	1	8	3	1	8	0	7	4	3.55057	2.01067	0.993604	3.01235	6.43789	1.87848	0	1.30606	6.75451	3.36358	1.17053	7.6021	0	6.13381	3.92268	2.18495	3.69878	3.23155	3.20912	0.595765	0.56047	0.650978
ENSMUSG00000038174.15	Hycc2	chr1	HAVANA	gene	58561965	58625482	-	protein_coding	ENSMUSG00000038174	Hycc2	hyccin PI4KA lipid kinase complex subunit 2 [Source:MGI Symbol;Acc:MGI:1098784]	213056	985	792	751	387	522	467	332	200	301	269	254	361	364	403	283	874.328	796.226	746.196	388.593	420.072	438.625	352.78	261.211	254.138	301.601	297.314	343.045	353.746	353.132	277.529	805.584	321.061	352.57	430.569	-1.19041	1.04121e-11	1.11035e-10
ENSMUSG00000026032.9	Ndufb3	chr1	HAVANA	gene	58625543	58635123	+	protein_coding	ENSMUSG00000026032	Ndufb3	NADH:ubiquinone oxidoreductase subunit B3 [Source:MGI Symbol;Acc:MGI:1913745]	66495	960	844	944	1195	1850	1547	1697	2011	2433	1538	1545	1372	1236	1433	2199	852.137	848.504	937.962	1199.92	1488.76	1453	1803.22	2626.48	2054.21	1724.4	1808.46	1303.76	1201.18	1255.68	2156.49	879.534	1574.99	1770.93	1514.28	1.00931	1.96559e-05	6.80454e-05
ENSMUSG00000100202.2	Gm29389	chr1	HAVANA	gene	58664373	58664724	-	processed_pseudogene	ENSMUSG00000100202	Gm29389	predicted gene 29389 [Source:MGI Symbol;Acc:MGI:5580095]	NA	0	0	0	0	0	0	0	0	0	0	0	0	0	0	0	0	0	0	0	0	0	0	0	0	0	0	0	0	0	0	0	0	0	0	NA	NA	NA
ENSMUSG00000099490.2	Gm18802	chr1	HAVANA	gene	58669534	58676503	+	processed_pseudogene	ENSMUSG00000099490	Gm18802	predicted gene, 18802 [Source:MGI Symbol;Acc:MGI:5010987]	NA	0	0	0	0	0	0	0	0	0	0	0	0	0	0	0	0	0	0	0	0	0	0	0	0	0	0	0	0	0	0	0	0	0	0	NA	NA	NA
ENSMUSG00000059647.6	Cbx3-ps7	chr1	HAVANA	gene	58685847	58686398	+	processed_pseudogene	ENSMUSG00000059647	Cbx3-ps7	chromobox 3, pseudogene 7 [Source:MGI Symbol;Acc:MGI:3704187]	NA	1	0	1	6	3	4	7	4	3	0	5	2	2	0	1	0.887643	0	0.993604	6.0247	2.41421	3.75696	7.43813	5.22422	2.53294	0	5.85263	1.90052	1.94366	0	0.980669	0.627082	1.77958	4.56519	2.66333	2.8225	0.0264991	0.0488453
ENSMUSG00000047528.14	Flacc1	chr1	HAVANA	gene	58686062	58735148	-	protein_coding	ENSMUSG00000047528	Flacc1	flagellum associated containing coiled-coil domains 1 [Source:MGI Symbol;Acc:MGI:1918359]	108812	6	7	3	8	3	10	7	2	5	7	6	4	4	7	1	5.32586	7.03735	2.98081	8.03293	2.41421	9.3924	7.43813	2.61211	4.22157	7.84836	7.02316	3.80105	3.88731	6.13381	0.980669	5.11467	4.94573	5.68522	5.27531	0.152606	0.816445	0.864548
ENSMUSG00000121483.1	Gm20257	chr1	HAVANA	gene	58691751	58694992	+	lncRNA	ENSMUSG00000121483	Gm20257	caspase 8 pseudogene [Source:NCBI gene (formerly Entrezgene);Acc:100504501]	100504501	24	38	36	51	57	64	78	86	105	45	54	53	63	42	62	21.3034	38.2028	35.7697	51.2099	45.87	60.1114	82.8821	112.321	88.6529	50.4537	63.2084	50.3639	61.2252	36.8028	60.8015	31.7586	53.8093	73.5078	57.2786	1.208	0.000115214	0.000345858
ENSMUSG00000102059.4	Gm20257	chr1	HAVANA	gene	58694104	58694233	+	transcribed_unprocessed_pseudogene	ENSMUSG00000102059	Gm20257	predicted gene, 20257 [Source:MGI Symbol;Acc:MGI:5012442]	NA	0	0	0	0	0	0	0	0	0	0	0	0	0	0	0	0	0	0	0	0	0	0	0	0	0	0	0	0	0	0	0	0	0	0	NA	NA	NA
ENSMUSG00000101046.2	Gm28803	chr1	HAVANA	gene	58741468	58743145	+	processed_pseudogene	ENSMUSG00000101046	Gm28803	predicted gene 28803 [Source:MGI Symbol;Acc:MGI:5579509]	NA	0	0	0	0	0	0	0	0	0	0	0	0	0	0	0	0	0	0	0	0	0	0	0	0	0	0	0	0	0	0	0	0	0	0	NA	NA	NA
ENSMUSG00000026031.16	Cflar	chr1	HAVANA	gene	58750667	58798043	+	protein_coding	ENSMUSG00000026031	Cflar	CASP8 and FADD-like apoptosis regulator [Source:MGI Symbol;Acc:MGI:1336166]	12633	4668	3891	3740	3054	3306	2828	2608	1755	3165	2026	2301	3016	3084	3508	2285	4143.52	3911.76	3716.08	3066.57	2660.46	2656.17	2771.24	2292.13	2672.25	2271.54	2693.38	2865.99	2997.12	3073.91	2240.83	3923.79	2690.46	2686.47	2935.53	-0.546349	8.94574e-06	3.29816e-05
ENSMUSG00000100236.2	Gm3841	chr1	HAVANA	gene	58824368	58824818	+	processed_pseudogene	ENSMUSG00000100236	Gm3841	predicted gene 3841 [Source:MGI Symbol;Acc:MGI:3782013]	NA	0	0	0	0	0	0	0	1	0	0	0	0	0	0	0	0	0	0	0	0	0	0	1.30606	0	0	0	0	0	0	0	0	0	0.217676	0.0870704	0.510491	0.903396	NA
ENSMUSG00000026029.15	Casp8	chr1	HAVANA	gene	58834533	58886662	+	protein_coding	ENSMUSG00000026029	Casp8	caspase 8 [Source:MGI Symbol;Acc:MGI:1261423]	12370	1027	898	1050	1566	2773	2027	2304	1943	3287	2238	2315	2179	2086	2049	2875	911.609	902.792	1043.28	1572.45	2231.53	1903.84	2448.21	2537.67	2775.26	2509.23	2709.77	2070.62	2027.23	1795.45	2819.42	952.562	2321.96	2244.83	2017.22	1.23672	2.92647e-11	2.93185e-10
ENSMUSG00000102719.2	Gm37760	chr1	HAVANA	gene	58836942	58840782	+	TEC	ENSMUSG00000102719	Gm37760	predicted gene, 37760 [Source:MGI Symbol;Acc:MGI:5610988]	NA	3	2	2	6	4	1	2	2	5	4	3	1	2	2	1	2.66293	2.01067	1.98721	6.0247	3.21894	0.93924	2.12518	2.61211	4.22157	4.48478	3.51158	0.950262	1.94366	1.75252	0.980669	2.22027	2.27058	3.19029	2.6284	0.525525	0.537095	0.629927
ENSMUSG00000099719.2	Gm28802	chr1	HAVANA	gene	58889244	58931951	-	unprocessed_pseudogene	ENSMUSG00000099719	Gm28802	predicted gene 28802 [Source:MGI Symbol;Acc:MGI:5579508]	NA	0	0	2	0	4	5	6	3	6	4	4	1	10	1	4	0	0	1.98721	0	3.21894	4.6962	6.37554	3.91817	5.06588	4.48478	4.6821	0.950262	9.71828	0.876258	3.92268	0.662402	4.10573	3.87912	3.32642	2.58556	0.0467057	0.0804936
ENSMUSG00000026028.13	Trak2	chr1	HAVANA	gene	58939608	59012589	-	protein_coding	ENSMUSG00000026028	Trak2	trafficking protein, kinesin binding 2 [Source:MGI Symbol;Acc:MGI:1918077]	70827	3568	3072	2997	1980	1720	1627	1141	633	1233	1024	1134	1524	1518	1897	927	3167.11	3088.39	2977.83	1988.15	1384.15	1528.14	1212.42	826.733	1041.04	1148.1	1327.38	1448.2	1475.24	1662.26	909.081	3077.78	1328.38	1330.1	1678.95	-1.21001	2.27811e-07	1.1185e-06
ENSMUSG00000026027.14	Stradb	chr1	HAVANA	gene	59012681	59034874	+	protein_coding	ENSMUSG00000026027	Stradb	STE20-related kinase adaptor beta [Source:MGI Symbol;Acc:MGI:2144047]	227154	316	289	266	242	352	252	236	206	234	200	265	264	205	327	246	280.495	290.542	264.299	242.996	283.267	236.688	250.771	269.048	197.569	224.239	310.189	250.869	199.225	286.536	241.245	278.445	252.051	246.723	255.199	-0.175886	0.24689	0.336374
ENSMUSG00000072295.8	C2cd6	chr1	HAVANA	gene	59036275	59134059	-	protein_coding	ENSMUSG00000072295	C2cd6	C2 calcium dependent domain containing 6 [Source:MGI Symbol;Acc:MGI:1920713]	73463	0	0	0	2	0	0	0	0	0	0	0	0	0	0	0	0	0	0	2.00823	0	0	0	0	0	0	0	0	0	0	0	0	0	0.334705	0.133882	0.99138	0.813661	NA
ENSMUSG00000047383.9	Gm55816	chr1	HAVANA	gene	59036282	59042698	-	lncRNA	ENSMUSG00000047383	Gm55816	predicted gene, 55816 [Source:MGI Symbol;Acc:MGI:6848098]	NA	0	0	0	0	0	0	0	0	0	0	0	0	0	0	0	0	0	0	0	0	0	0	0	0	0	0	0	0	0	0	0	0	0	0	NA	NA	NA
ENSMUSG00000099752.2	Gm29018	chr1	HAVANA	gene	59053383	59098640	+	lncRNA	ENSMUSG00000099752	Gm29018	predicted gene 29018 [Source:MGI Symbol;Acc:MGI:5579724]	NA	0	0	0	0	0	0	0	0	0	0	0	0	0	0	0	0	0	0	0	0	0	0	0	0	0	0	0	0	0	0	0	0	0	0	NA	NA	NA
ENSMUSG00000077616.3	Gm25502	chr1	ENSEMBL	gene	59110147	59110277	+	snoRNA	ENSMUSG00000077616	Gm25502	predicted gene, 25502 [Source:MGI Symbol;Acc:MGI:5455279]	115485774	0	0	0	0	0	0	0	0	0	0	0	0	0	0	0	0	0	0	0	0	0	0	0	0	0	0	0	0	0	0	0	0	0	0	NA	NA	NA
ENSMUSG00000038079.15	Tmem237	chr1	HAVANA	gene	59139749	59159567	-	protein_coding	ENSMUSG00000038079	Tmem237	transmembrane protein 237 [Source:MGI Symbol;Acc:MGI:2138365]	381259	363	311	321	314	365	306	265	226	371	213	230	317	321	319	237	322.214	312.66	318.947	315.292	293.729	287.407	281.586	295.169	313.24	238.814	269.221	301.233	311.957	279.526	232.419	317.94	272.195	297.737	291.561	-0.0943229	0.39652	0.494419
ENSMUSG00000097573.4	G730003C15Rik	chr1	HAVANA	gene	59158988	59161300	+	lncRNA	ENSMUSG00000097573	G730003C15Rik	RIKEN cDNA G730003C15 gene [Source:MGI Symbol;Acc:MGI:3641700]	NA	38	30	36	22	18	29	17	6	17	14	9	6	9	13	16	33.7304	30.1601	35.7697	22.0906	14.4852	27.238	18.064	7.83634	14.3533	15.6967	10.5347	5.70157	8.74646	11.3914	15.6907	33.2201	11.2936	17.3446	18.0993	-0.926652	0.00960233	0.0197242
ENSMUSG00000079550.10	Mpp4	chr1	HAVANA	gene	59160094	59202548	-	protein_coding	ENSMUSG00000079550	Mpp4	membrane protein, palmitoylated 4 (MAGUK p55 subfamily member 4) [Source:MGI Symbol;Acc:MGI:2386681]	227157	12	3	3	5	1	1	3	2	10	0	2	4	9	6	8	10.6517	3.01601	2.98081	5.02058	0.804736	0.93924	3.18777	2.61211	8.44313	0	2.34105	3.80105	8.74646	5.25755	7.84536	5.54951	4.66524	3.50126	4.3765	-0.66897	0.440869	0.538824
ENSMUSG00000101586.2	Gm29017	chr1	HAVANA	gene	59190206	59208479	+	lncRNA	ENSMUSG00000101586	Gm29017	predicted gene 29017 [Source:MGI Symbol;Acc:MGI:5579723]	NA	0	0	0	0	0	0	0	0	0	0	0	0	0	0	0	0	0	0	0	0	0	0	0	0	0	0	0	0	0	0	0	0	0	0	NA	NA	NA
ENSMUSG00000099563.2	Gm19125	chr1	HAVANA	gene	59194766	59196148	+	processed_pseudogene	ENSMUSG00000099563	Gm19125	predicted gene, 19125 [Source:MGI Symbol;Acc:MGI:5011310]	NA	0	0	0	0	0	0	0	0	0	0	0	0	0	0	0	0	0	0	0	0	0	0	0	0	0	0	0	0	0	0	0	0	0	0	NA	NA	NA
ENSMUSG00000026024.15	Als2	chr1	HAVANA	gene	59202085	59276390	-	protein_coding	ENSMUSG00000026024	Als2	alsin Rho guanine nucleotide exchange factor [Source:MGI Symbol;Acc:MGI:1921268]	74018	535	366	447	395	636	450	365	200	537	365	375	516	468	507	373	474.889	367.953	444.141	396.626	511.812	422.658	387.846	261.211	453.396	409.236	438.947	490.335	454.816	444.263	365.79	428.994	433.898	405.591	421.595	-0.0777534	0.654766	0.73403
ENSMUSG00000120458.1	Gm33667	chr1	HAVANA	gene	59276626	59278197	+	lncRNA	ENSMUSG00000120458	Gm33667	predicted gene, 33667 [Source:MGI Symbol;Acc:MGI:5592826]	NA	1	0	0	0	2	1	0	2	3	2	3	16	1	5	0	0.887643	0	0	0	1.60947	0.93924	0	2.61211	2.53294	2.24239	3.51158	15.2042	0.971828	4.38129	0	0.295881	4.38521	1.28229	2.32618	1.8958	0.25741	0.348078
ENSMUSG00000026023.17	Cdk15	chr1	HAVANA	gene	59296065	59392152	+	protein_coding	ENSMUSG00000026023	Cdk15	cyclin dependent kinase 15 [Source:MGI Symbol;Acc:MGI:3583944]	271697	1	0	0	2	1	3	0	1	1	1	0	1	3	0	0	0.887643	0	0	2.00823	0.804736	2.81772	0	1.30606	0.844313	1.12119	0	0.950262	2.91549	0	0	0.295881	0.831157	1.29684	0.910376	1.913	0.264926	0.356534
ENSMUSG00000099922.2	Gm29016	chr1	HAVANA	gene	59418089	59431458	+	lncRNA	ENSMUSG00000099922	Gm29016	predicted gene 29016 [Source:MGI Symbol;Acc:MGI:5579722]	NA	0	0	0	0	0	0	0	0	0	0	0	0	0	0	0	0	0	0	0	0	0	0	0	0	0	0	0	0	0	0	0	0	0	0	NA	NA	NA
ENSMUSG00000104502.2	Gm37737	chr1	HAVANA	gene	59487024	59488661	-	TEC	ENSMUSG00000104502	Gm37737	predicted gene, 37737 [Source:MGI Symbol;Acc:MGI:5610965]	NA	0	0	0	0	0	0	0	0	0	0	0	0	0	1	0	0	0	0	0	0	0	0	0	0	0	0	0	0	0.876258	0	0	0.146043	0	0.0584172	0.0295951	0.994386	NA
ENSMUSG00000041075.9	Fzd7	chr1	HAVANA	gene	59521583	59526114	+	protein_coding	ENSMUSG00000041075	Fzd7	frizzled class receptor 7 [Source:MGI Symbol;Acc:MGI:108570]	14369	1646	1328	1326	623	566	598	393	284	561	353	358	552	531	666	326	1461.06	1335.09	1317.52	625.564	455.481	561.665	417.598	370.92	473.66	395.781	419.048	524.545	516.041	583.588	319.698	1371.22	459.784	484.148	651.817	-1.50103	5.90376e-15	1.00822e-13
ENSMUSG00000097819.2	Gm26813	chr1	HAVANA	gene	59527639	59531764	-	lncRNA	ENSMUSG00000097819	Gm26813	predicted gene, 26813 [Source:MGI Symbol;Acc:MGI:5477307]	NA	0	0	0	0	0	0	0	0	0	0	0	0	0	0	0	0	0	0	0	0	0	0	0	0	0	0	0	0	0	0	0	0	0	0	NA	NA	NA
ENSMUSG00000047361.17	Gm973	chr1	HAVANA	gene	59555423	59675576	+	protein_coding	ENSMUSG00000047361	Gm973	predicted gene 973 [Source:MGI Symbol;Acc:MGI:2685819]	381260	610	400	399	107	71	170	62	41	71	99	50	52	103	194	34	541.462	402.134	396.448	107.44	57.1363	159.671	65.8806	53.5483	59.9462	110.998	58.5263	49.4136	100.098	169.994	33.3428	446.681	87.0622	83.9371	157.736	-2.41096	2.15694e-08	1.27976e-07
ENSMUSG00000099811.7	Gm28411	chr1	HAVANA	gene	59572150	59588680	-	lncRNA	ENSMUSG00000099811	Gm28411	predicted gene 28411 [Source:MGI Symbol;Acc:MGI:5579117]	NA	0	0	0	0	0	0	2	0	0	0	0	0	0	2	0	0	0	0	0	0	0	2.12518	0	0	0	0	0	0	1.75252	0	0	0.292086	0.354197	0.258513	0.991369	0.813663	NA
ENSMUSG00000101409.2	1700122D07Rik	chr1	HAVANA	gene	59573970	59576388	-	lncRNA	ENSMUSG00000101409	1700122D07Rik	RIKEN cDNA 1700122D07 gene [Source:MGI Symbol;Acc:MGI:1923911]	NA	0	0	0	0	0	0	0	0	0	0	0	0	0	0	0	0	0	0	0	0	0	0	0	0	0	0	0	0	0	0	0	0	0	0	NA	NA	NA
ENSMUSG00000026021.16	Sumo1	chr1	HAVANA	gene	59625717	59709993	-	protein_coding	ENSMUSG00000026021	Sumo1	small ubiquitin-like modifier 1 [Source:MGI Symbol;Acc:MGI:1197010]	22218	1149	993	970	1518	2522	1905	2030	2065	2980	2060	2015	1945	1887	1956	3008	1019.9	998.299	963.796	1524.25	2029.54	1789.25	2157.06	2697.01	2516.05	2309.66	2358.61	1848.26	1833.84	1713.96	2949.85	993.999	2169.03	2118.86	1913.96	1.09172	2.66304e-08	1.5509e-07
ENSMUSG00002075401.1	Gm55879	chr1	ENSEMBL	gene	59665739	59665823	+	misc_RNA	ENSMUSG00002075401	Gm55879	predicted gene, 55879 [Source:MGI Symbol;Acc:MGI:6848223]	NA	0	0	0	0	0	0	0	0	0	0	0	0	0	0	0	0	0	0	0	0	0	0	0	0	0	0	0	0	0	0	0	0	0	0	NA	NA	NA
ENSMUSG00000103821.2	D430013B06Rik	chr1	HAVANA	gene	59685359	59687230	-	TEC	ENSMUSG00000103821	D430013B06Rik	RIKEN cDNA D430013B06 gene [Source:MGI Symbol;Acc:MGI:3026994]	NA	3	3	3	1	3	2	0	0	0	0	3	1	9	3	3	2.66293	3.01601	2.98081	1.00412	2.41421	1.87848	0	0	0	0	3.51158	0.950262	8.74646	2.62877	2.94201	2.88658	3.12985	0.882801	2.18238	-1.62361	0.156405	0.229654
ENSMUSG00000101400.2	Gm29596	chr1	HAVANA	gene	59712400	59712784	+	processed_pseudogene	ENSMUSG00000101400	Gm29596	predicted gene 29596 [Source:MGI Symbol;Acc:MGI:5580302]	NA	0	1	0	0	0	0	0	1	1	0	0	0	0	0	0	0	1.00534	0	0	0	0	0	1.30606	0.844313	0	0	0	0	0	0	0.335112	0	0.358395	0.21038	0.029624	0.994172	NA
ENSMUSG00000026020.10	Nop58	chr1	HAVANA	gene	59724130	59758203	+	protein_coding	ENSMUSG00000026020	Nop58	NOP58 ribonucleoprotein [Source:MGI Symbol;Acc:MGI:1933184]	55989	697	504	584	1082	1830	1297	1363	1059	1845	1245	1204	1434	1307	1471	1514	618.687	506.689	580.265	1086.45	1472.67	1218.19	1448.31	1383.11	1557.76	1395.89	1409.31	1362.68	1270.18	1288.98	1484.73	568.547	1368.63	1361.08	1205.59	1.2591	3.70421e-25	1.36736e-23
ENSMUSG00000077345.3	Snord70	chr1	ENSEMBL	gene	59731093	59731179	+	snoRNA	ENSMUSG00000077345	Snord70	small nucleolar RNA, C/D box 70 [Source:MGI Symbol;Acc:MGI:3819553]	NA	0	0	1	0	0	1	0	0	0	0	0	0	0	0	0	0	0	0.993604	0	0	0.93924	0	0	0	0	0	0	0	0	0	0.331201	0	0.15654	0.128856	-0.451266	0.914558	NA
ENSMUSG00000077358.3	Gm26293	chr1	ENSEMBL	gene	59731668	59731751	+	snoRNA	ENSMUSG00000077358	Gm26293	predicted gene, 26293 [Source:MGI Symbol;Acc:MGI:5456070]	115485825	0	0	0	0	0	0	0	0	0	0	0	0	0	0	0	0	0	0	0	0	0	0	0	0	0	0	0	0	0	0	0	0	0	0	NA	NA	NA
ENSMUSG00000089512.5	Gm26287	chr1	ENSEMBL	gene	59743417	59743497	+	snoRNA	ENSMUSG00000089512	Gm26287	predicted gene, 26287 [Source:MGI Symbol;Acc:MGI:5456064]	115487683	0	0	0	0	1	0	1	0	3	0	0	0	0	0	0	0	0	0	0	0.804736	0	1.06259	0	2.53294	0	0	0	0	0	0	0	0	0.733378	0.293351	2.06848	0.579976	NA
ENSMUSG00000089093.5	Snord11	chr1	ENSEMBL	gene	59743949	59744032	+	snoRNA	ENSMUSG00000089093	Snord11	small nucleolar RNA, C/D box 11 [Source:MGI Symbol;Acc:MGI:3819516]	NA	0	0	0	0	0	0	0	0	0	0	0	0	0	0	0	0	0	0	0	0	0	0	0	0	0	0	0	0	0	0	0	0	0	0	NA	NA	NA
ENSMUSG00000119961.1	B430105G09Rik	chr1	HAVANA	gene	59801225	59802558	-	lncRNA	ENSMUSG00000119961	B430105G09Rik	RIKEN cDNA B430105G09 gene [Source:MGI Symbol;Acc:MGI:2445016]	NA	140	130	148	73	51	47	43	23	34	22	30	34	51	33	22	124.27	130.694	147.053	73.3005	41.0415	44.1443	45.6914	30.0393	28.7067	24.6663	35.1158	32.3089	49.5632	28.9165	21.5747	134.006	32.0242	43.8206	57.1391	-1.61131	1.94748e-08	1.16645e-07
ENSMUSG00000067336.7	Bmpr2	chr1	HAVANA	gene	59802559	59918173	+	protein_coding	ENSMUSG00000067336	Bmpr2	bone morphogenetic protein receptor type 2 [Source:MGI Symbol;Acc:MGI:1095407]	12168	17062	13381	13179	5911	3450	4409	2764	1542	2925	1836	1795	3546	3802	4344	1563	15145	13452.4	13094.7	5935.33	2776.34	4141.11	2937	2013.94	2469.62	2058.51	2101.09	3369.63	3694.89	3806.47	1532.79	13897.4	2760.56	3378.89	5235.25	-2.04015	3.2226e-10	2.67091e-09
ENSMUSG00000104052.2	Gm38125	chr1	HAVANA	gene	59840422	59843859	+	TEC	ENSMUSG00000104052	Gm38125	predicted gene, 38125 [Source:MGI Symbol;Acc:MGI:5611353]	NA	2	2	3	4	0	0	0	0	3	0	0	1	0	0	0	1.77529	2.01067	2.98081	4.01646	0	0	0	0	2.53294	0	0	0.950262	0	0	0	2.25559	0.158377	1.09157	0.951096	-1.02712	0.558206	0.648999
ENSMUSG00000103131.2	Gm37977	chr1	HAVANA	gene	59926128	59926848	-	TEC	ENSMUSG00000103131	Gm37977	predicted gene, 37977 [Source:MGI Symbol;Acc:MGI:5611205]	NA	0	0	0	0	0	0	0	0	0	0	0	0	0	0	0	0	0	0	0	0	0	0	0	0	0	0	0	0	0	0	0	0	0	0	NA	NA	NA
ENSMUSG00000041040.13	Fam117b	chr1	HAVANA	gene	59952165	60024505	+	protein_coding	ENSMUSG00000041040	Fam117b	family with sequence similarity 117, member B [Source:MGI Symbol;Acc:MGI:1920000]	72750	2022	1821	1769	1099	1152	1461	789	612	825	616	687	1095	1096	1240	817	1794.81	1830.72	1757.68	1103.52	927.056	1372.23	838.384	799.306	696.558	690.655	804.151	1040.54	1065.12	1086.56	801.207	1794.41	914.706	956.176	1107.23	-0.907936	7.72663e-06	2.88145e-05
ENSMUSG00000103696.2	Gm37531	chr1	HAVANA	gene	59968847	59974261	+	TEC	ENSMUSG00000103696	Gm37531	predicted gene, 37531 [Source:MGI Symbol;Acc:MGI:5610759]	NA	0	4	0	0	0	0	0	4	1	4	0	0	0	2	3	0	4.02134	0	0	0	0	0	5.22422	0.844313	4.48478	0	0	0	1.75252	2.94201	1.34045	1.52988	1.01142	1.28461	-0.474223	0.824873	0.871012
ENSMUSG00000100901.2	Gm18829	chr1	HAVANA	gene	59989562	59991623	-	processed_pseudogene	ENSMUSG00000100901	Gm18829	predicted gene, 18829 [Source:MGI Symbol;Acc:MGI:5011014]	NA	0	0	0	0	0	0	0	0	0	0	0	0	0	0	0	0	0	0	0	0	0	0	0	0	0	0	0	0	0	0	0	0	0	0	NA	NA	NA
ENSMUSG00000026018.13	Ica1l	chr1	HAVANA	gene	60021649	60082343	-	protein_coding	ENSMUSG00000026018	Ica1l	islet cell autoantigen 1-like [Source:MGI Symbol;Acc:MGI:1917625]	70375	13	15	19	9	27	21	10	8	5	17	10	10	18	10	9	11.5394	15.08	18.8785	9.03705	21.7279	19.724	10.6259	10.4484	4.22157	19.0603	11.7053	9.50262	17.4929	8.76258	8.82602	15.166	12.5583	12.6308	13.1088	-0.249186	0.602992	0.689717
ENSMUSG00000026019.16	Wdr12	chr1	HAVANA	gene	60108944	60137804	-	protein_coding	ENSMUSG00000026019	Wdr12	WD repeat domain 12 [Source:MGI Symbol;Acc:MGI:1927241]	57750	253	230	261	448	744	519	611	602	694	534	532	557	515	562	752	224.574	231.227	259.331	449.844	598.724	487.466	649.243	786.246	585.953	598.718	622.72	529.296	500.492	492.457	737.463	238.377	580.191	592.913	516.917	1.31341	5.38643e-13	7.03549e-12
ENSMUSG00000026017.14	Carf	chr1	HAVANA	gene	60137406	60193112	+	protein_coding	ENSMUSG00000026017	Carf	calcium response factor [Source:MGI Symbol;Acc:MGI:2182269]	241066	164	126	111	112	184	155	129	151	152	84	115	112	109	118	128	145.573	126.672	110.29	112.461	148.071	145.582	137.074	197.214	128.336	94.1803	134.61	106.429	105.929	103.398	125.526	127.512	111.679	144.79	128.09	0.175599	0.336072	0.432928
ENSMUSG00000082609.2	Gm15464	chr1	HAVANA	gene	60156414	60156844	+	processed_pseudogene	ENSMUSG00000082609	Gm15464	predicted gene 15464 [Source:MGI Symbol;Acc:MGI:3646025]	NA	1	1	2	2	3	4	1	2	1	2	6	3	0	1	2	0.887643	1.00534	1.98721	2.00823	2.41421	3.75696	1.06259	2.61211	0.844313	2.24239	7.02316	2.85079	0	0.876258	1.96134	1.2934	2.49232	2.1164	2.10217	0.713673	0.513337	0.607587
ENSMUSG00000073664.12	Nbeal1	chr1	HAVANA	gene	60219758	60377487	+	protein_coding	ENSMUSG00000073664	Nbeal1	neurobeachin like 1 [Source:MGI Symbol;Acc:MGI:2444343]	269198	2803	1977	2168	916	993	919	605	416	692	583	536	773	899	1028	475	2488.06	1987.55	2154.13	919.77	799.103	863.161	642.867	543.319	584.265	653.656	627.402	734.553	873.674	900.794	465.818	2209.91	709.316	725.414	1015.88	-1.60656	4.08302e-14	6.20837e-13
ENSMUSG00000100516.2	Gm29332	chr1	HAVANA	gene	60306561	60306787	-	processed_pseudogene	ENSMUSG00000100516	Gm29332	predicted gene 29332 [Source:MGI Symbol;Acc:MGI:5580038]	NA	0	0	0	0	0	0	0	0	0	0	0	0	0	0	0	0	0	0	0	0	0	0	0	0	0	0	0	0	0	0	0	0	0	0	NA	NA	NA
ENSMUSG00000049439.14	Cyp20a1	chr1	HAVANA	gene	60382482	60427219	+	protein_coding	ENSMUSG00000049439	Cyp20a1	cytochrome P450, family 20, subfamily a, polypeptide 1 [Source:MGI Symbol;Acc:MGI:1925201]	77951	691	628	571	514	696	581	663	480	731	519	431	664	586	588	606	613.361	631.351	567.348	516.116	560.096	545.698	704.497	626.907	617.193	581.9	504.497	630.974	569.491	515.24	594.286	604.02	566.065	595.085	585.264	-0.0227668	0.842631	0.885085
ENSMUSG00000103822.2	6030460B20Rik	chr1	HAVANA	gene	60392278	60393335	+	TEC	ENSMUSG00000103822	6030460B20Rik	RIKEN cDNA 6030460B20 gene [Source:MGI Symbol;Acc:MGI:1924974]	NA	0	1	0	3	0	0	0	0	0	0	0	0	0	0	1	0	1.00534	0	3.01235	0	0	0	0	0	0	0	0	0	0	0.980669	0.335112	0.163445	0.502058	0.333224	0.593144	0.873702	NA
ENSMUSG00000026782.16	Abi2	chr1	HAVANA	gene	60448778	60520317	+	protein_coding	ENSMUSG00000026782	Abi2	abl interactor 2 [Source:MGI Symbol;Acc:MGI:106913]	329165	583	533	502	503	757	531	354	300	465	342	328	456	527	667	357	517.496	535.844	498.789	505.07	609.185	498.736	376.157	391.817	392.606	383.448	383.933	433.32	512.154	584.464	350.099	517.376	441.236	462.262	464.875	-0.160963	0.392504	0.490533
ENSMUSG00000026014.16	Raph1	chr1	HAVANA	gene	60521451	60606263	-	protein_coding	ENSMUSG00000026014	Raph1	Ras association (RalGDS/AF-6) and pleckstrin homology domains 1 [Source:MGI Symbol;Acc:MGI:1924550]	77300	2052	1625	2028	883	965	832	527	358	632	532	502	742	912	1004	468	1821.44	1633.67	2015.03	886.635	776.57	781.448	559.985	467.568	533.606	596.475	587.604	705.095	886.308	879.763	458.953	1823.38	685.7	667.635	906.01	-1.44873	4.12434e-10	3.36483e-09
ENSMUSG00000081562.2	Sec61g-ps2	chr1	HAVANA	gene	60561998	60562225	-	processed_pseudogene	ENSMUSG00000081562	Sec61g-ps2	SEC61 translocon subunit gamma, pseudogene 2 [Source:MGI Symbol;Acc:MGI:3649592]	NA	0	0	7	0	1	2	0	4	0	1	1	7	2	1	3	0	0	6.95523	0	0.804736	1.87848	0	5.22422	0	1.12119	1.17053	6.65184	1.94366	0.876258	2.94201	2.31841	2.45091	1.31791	1.97121	-0.888479	0.541073	0.633695
ENSMUSG00000084400.2	Gm11576	chr1	HAVANA	gene	60576179	60576595	+	processed_pseudogene	ENSMUSG00000084400	Gm11576	predicted gene 11576 [Source:MGI Symbol;Acc:MGI:3649593]	NA	0	0	0	0	0	0	0	0	0	0	0	0	0	0	0	0	0	0	0	0	0	0	0	0	0	0	0	0	0	0	0	0	0	0	NA	NA	NA
ENSMUSG00000082160.2	Gm11578	chr1	HAVANA	gene	60631410	60631868	-	processed_pseudogene	ENSMUSG00000082160	Gm11578	predicted gene 11578 [Source:MGI Symbol;Acc:MGI:3650505]	NA	0	0	0	0	0	0	0	0	0	0	0	0	0	0	0	0	0	0	0	0	0	0	0	0	0	0	0	0	0	0	0	0	0	0	NA	NA	NA
ENSMUSG00000103215.2	Gm38388	chr1	HAVANA	gene	60633966	60635395	-	TEC	ENSMUSG00000103215	Gm38388	predicted gene, 38388 [Source:MGI Symbol;Acc:MGI:5613624]	NA	3	0	0	0	0	0	1	0	0	0	0	0	0	0	0	2.66293	0	0	0	0	0	1.06259	0	0	0	0	0	0	0	0	0.887643	0	0.177098	0.248368	-1.8255	0.658427	NA
ENSMUSG00000120763.1	Gm57165	chr1	HAVANA	gene	60648340	60667252	+	lncRNA	ENSMUSG00000120763	Gm57165	predicted gene, 57165 [Source:MGI Symbol;Acc:MGI:7338243]	NA	0	1	0	0	0	0	0	1	1	0	0	1	1	0	1	0	1.00534	0	0	0	0	0	1.30606	0.844313	0	0	0.950262	0.971828	0	0.980669	0.335112	0.483793	0.358395	0.403898	0.0296242	0.989593	NA
ENSMUSG00002075076.1	Gm55967	chr1	ENSEMBL	gene	60652857	60652962	-	miRNA	ENSMUSG00002075076	Gm55967	predicted gene, 55967 [Source:MGI Symbol;Acc:MGI:6848394]	NA	0	0	0	0	0	0	0	0	0	0	0	0	0	0	0	0	0	0	0	0	0	0	0	0	0	0	0	0	0	0	0	0	0	0	NA	NA	NA
ENSMUSG00000084151.2	Gm11577	chr1	HAVANA	gene	60740031	60741096	+	processed_pseudogene	ENSMUSG00000084151	Gm11577	predicted gene 11577 [Source:MGI Symbol;Acc:MGI:3650975]	NA	0	0	0	0	0	0	0	1	0	0	0	0	0	0	0	0	0	0	0	0	0	0	1.30606	0	0	0	0	0	0	0	0	0	0.217676	0.0870704	0.510491	0.903396	NA
ENSMUSG00000101188.2	Eif4a-ps4	chr1	HAVANA	gene	60743091	60744308	+	processed_pseudogene	ENSMUSG00000101188	Eif4a-ps4	eukaryotic translation initiation factor 4A, pseudogene 4 [Source:MGI Symbol;Acc:MGI:1195958]	NA	91	118	74	160	220	200	218	168	203	158	208	238	250	284	223	80.7755	118.63	73.5267	160.659	177.042	187.848	231.645	219.417	171.396	177.149	243.469	226.162	242.957	248.857	218.689	90.9773	226.214	191.334	185.215	1.07109	5.36943e-09	3.57079e-08
ENSMUSG00000120928.1	Gm57147	chr1	HAVANA	gene	60744380	60744497	+	lncRNA	ENSMUSG00000120928	Gm57147	predicted gene, 57147 [Source:MGI Symbol;Acc:MGI:7338207]	NA	8	9	9	15	29	26	22	12	17	8	7	16	21	12	23	7.10114	9.04803	8.94243	15.0617	23.3373	24.4202	23.377	15.6727	14.3533	8.96955	8.19368	15.2042	20.4084	10.5151	22.5554	8.36387	14.3077	19.3704	15.144	1.22152	0.00508515	0.0110615
ENSMUSG00000026012.3	Cd28	chr1	HAVANA	gene	60755959	60812518	+	protein_coding	ENSMUSG00000026012	Cd28	CD28 antigen [Source:MGI Symbol;Acc:MGI:88327]	12487	93	83	89	1165	1684	1084	901	676	1123	1069	1051	1027	982	1294	1272	82.5508	83.4429	88.4307	1169.8	1355.18	1018.14	957.394	882.894	948.164	1198.56	1230.22	975.919	954.335	1133.88	1247.41	84.8081	1123.39	1055.26	888.42	3.63876	5.36419e-102	2.47516e-99
ENSMUSG00000086795.2	Gm11579	chr1	HAVANA	gene	60815824	60820993	-	lncRNA	ENSMUSG00000086795	Gm11579	predicted gene 11579 [Source:MGI Symbol;Acc:MGI:3650510]	NA	0	0	0	1	3	0	0	0	2	1	1	0	1	2	3	0	0	0	1.00412	2.41421	0	0	0	1.68863	1.12119	1.17053	0	0.971828	1.75252	2.94201	0	1.32635	0.851158	0.871002	2.35231	0.190179	0.270763
ENSMUSG00000085965.3	2310016D23Rik	chr1	HAVANA	gene	60817899	60842949	+	lncRNA	ENSMUSG00000085965	2310016D23Rik	RIKEN cDNA 2310016D23 gene [Source:MGI Symbol;Acc:MGI:1923693]	NA	0	0	0	4	3	5	1	1	2	0	1	2	3	0	1	0	0	0	4.01646	2.41421	4.6962	1.06259	1.30606	1.68863	0	1.17053	1.90052	2.91549	0	0.980669	0	1.1612	2.53069	1.47676	3.85313	0.0104869	0.0213385
ENSMUSG00000104069.2	Gm37198	chr1	HAVANA	gene	60818511	60820620	+	TEC	ENSMUSG00000104069	Gm37198	predicted gene, 37198 [Source:MGI Symbol;Acc:MGI:5610426]	NA	0	0	0	1	14	6	7	4	13	4	7	4	19	7	1	0	0	0	1.00412	11.2663	5.63544	7.43813	5.22422	10.9761	4.48478	8.19368	3.80105	18.4647	6.13381	0.980669	0	7.00979	6.92405	5.57353	5.30731	0.000140349	0.000414465
ENSMUSG00000083118.2	Gm11609	chr1	HAVANA	gene	60831649	60832991	+	processed_pseudogene	ENSMUSG00000083118	Gm11609	predicted gene 11609 [Source:MGI Symbol;Acc:MGI:3694969]	NA	0	0	0	0	0	0	0	0	0	0	0	0	0	0	1	0	0	0	0	0	0	0	0	0	0	0	0	0	0	0.980669	0	0.163445	0	0.065378	0.0295951	0.994386	NA
ENSMUSG00000083355.2	Gm11581	chr1	HAVANA	gene	60848275	60849101	+	processed_pseudogene	ENSMUSG00000083355	Gm11581	predicted gene 11581 [Source:MGI Symbol;Acc:MGI:3652083]	NA	4	1	0	1	3	3	2	3	0	1	1	1	0	6	3	3.55057	1.00534	0	1.00412	2.41421	2.81772	2.12518	3.91817	0	1.12119	1.17053	0.950262	0	5.25755	2.94201	1.51864	1.90692	2.04657	1.88512	0.364387	0.758912	0.819576
ENSMUSG00000102549.2	Gm38137	chr1	HAVANA	gene	60919497	60920897	+	TEC	ENSMUSG00000102549	Gm38137	predicted gene, 38137 [Source:MGI Symbol;Acc:MGI:5611365]	NA	0	0	0	0	0	5	0	2	0	1	2	2	1	2	0	0	0	0	0	0	4.6962	0	2.61211	0	1.12119	2.34105	1.90052	0.971828	1.75252	0	0	1.34785	1.21805	1.02636	2.7546	0.164025	0.239145
ENSMUSG00000026011.14	Ctla4	chr1	HAVANA	gene	60926159	60954991	+	protein_coding	ENSMUSG00000026011	Ctla4	cytotoxic T-lymphocyte-associated protein 4 [Source:MGI Symbol;Acc:MGI:88556]	12477	11	1	7	701	1032	709	920	844	1175	835	787	732	673	688	1336	9.76407	1.00534	6.95523	703.885	830.488	665.921	977.583	1102.31	992.068	936.197	921.204	695.592	654.041	602.866	1310.17	5.90821	853.346	878.709	694.004	7.18734	3.87878e-66	7.50544e-64
ENSMUSG00000081382.2	Rpl18-ps1	chr1	HAVANA	gene	60940057	60940581	+	processed_pseudogene	ENSMUSG00000081382	Rpl18-ps1	ribosomal protein L18, pseudogene 1 [Source:MGI Symbol;Acc:MGI:98018]	NA	49	42	48	83	125	81	67	122	114	84	98	82	62	80	144	43.4945	42.2241	47.693	83.3416	100.592	76.0784	71.1936	159.339	96.2517	94.1803	114.712	77.9215	60.2534	70.1007	141.216	44.4705	93.064	97.7994	85.2394	1.13174	0.000191905	0.000552307
ENSMUSG00000080800.2	Gm11582	chr1	HAVANA	gene	60987389	60987624	-	processed_pseudogene	ENSMUSG00000080800	Gm11582	predicted gene 11582 [Source:MGI Symbol;Acc:MGI:3652084]	NA	1	0	0	0	0	0	2	0	0	0	0	0	0	1	0	0.887643	0	0	0	0	0	2.12518	0	0	0	0	0	0	0.876258	0	0.295881	0.146043	0.354197	0.259272	0.0296198	0.993908	NA
ENSMUSG00000026009.15	Icos	chr1	HAVANA	gene	61017086	61039479	+	protein_coding	ENSMUSG00000026009	Icos	inducible T cell co-stimulator [Source:MGI Symbol;Acc:MGI:1858745]	54167	54	35	33	1347	2277	1459	1445	1171	1423	1598	1500	1390	1357	1348	1704	47.9327	35.1868	32.7889	1352.54	1832.38	1370.35	1535.44	1529.39	1201.46	1791.67	1755.79	1320.86	1318.77	1181.2	1671.06	38.6361	1506.56	1470.26	1198.46	5.24355	8.67336e-133	8.32434e-130
ENSMUSG00000102561.2	Gm37039	chr1	HAVANA	gene	61028638	61031122	+	TEC	ENSMUSG00000102561	Gm37039	predicted gene, 37039 [Source:MGI Symbol;Acc:MGI:5610267]	NA	0	0	1	3	0	1	0	0	0	0	0	0	2	3	1	0	0	0.993604	3.01235	0	0.93924	0	0	0	0	0	0	1.94366	2.62877	0.980669	0.331201	0.925517	0.658598	0.699886	0.934347	0.676495	NA
ENSMUSG00000082804.4	Rpl17-ps1	chr1	HAVANA	gene	61114833	61115384	+	processed_pseudogene	ENSMUSG00000082804	Rpl17-ps1	ribosomal protein L17, pseudogene 1 [Source:MGI Symbol;Acc:MGI:3652107]	NA	0	1	1	2	1	0	7	1	3	0	3	0	2	1	3	0	1.00534	0.993604	2.00823	0.804736	0	7.43813	1.30606	2.53294	0	3.51158	0	1.94366	0.876258	2.94201	0.666313	1.54558	2.34835	1.69084	1.83809	0.21212	0.296599
ENSMUSG00000082661.2	Gm11590	chr1	HAVANA	gene	61160537	61163163	-	processed_pseudogene	ENSMUSG00000082661	Gm11590	predicted gene 11590 [Source:MGI Symbol;Acc:MGI:3652106]	NA	0	0	0	0	0	0	0	0	0	0	0	0	0	0	0	0	0	0	0	0	0	0	0	0	0	0	0	0	0	0	0	0	0	0	NA	NA	NA
ENSMUSG00000080785.2	Gm11591	chr1	HAVANA	gene	61235700	61236401	-	processed_pseudogene	ENSMUSG00000080785	Gm11591	predicted gene 11591 [Source:MGI Symbol;Acc:MGI:3652105]	NA	0	0	0	0	0	0	0	0	0	0	0	0	0	0	0	0	0	0	0	0	0	0	0	0	0	0	0	0	0	0	0	0	0	0	NA	NA	NA
ENSMUSG00000100893.2	Gm28083	chr1	HAVANA	gene	61304450	61310673	-	lncRNA	ENSMUSG00000100893	Gm28083	predicted gene 28083 [Source:MGI Symbol;Acc:MGI:5578789]	NA	0	0	0	0	0	0	0	0	0	0	0	0	0	0	0	0	0	0	0	0	0	0	0	0	0	0	0	0	0	0	0	0	0	0	NA	NA	NA
ENSMUSG00000085248.3	Gm11587	chr1	HAVANA	gene	61341068	61346905	+	lncRNA	ENSMUSG00000085248	Gm11587	predicted gene 11587 [Source:MGI Symbol;Acc:MGI:3652110]	NA	0	0	0	0	0	0	0	0	0	0	0	0	0	0	0	0	0	0	0	0	0	0	0	0	0	0	0	0	0	0	0	0	0	0	NA	NA	NA
ENSMUSG00000085447.2	9530026F06Rik	chr1	HAVANA	gene	61417591	61435063	+	lncRNA	ENSMUSG00000085447	9530026F06Rik	RIKEN cDNA 9530026F06 gene [Source:MGI Symbol;Acc:MGI:1924591]	77341	0	0	0	1	0	0	0	0	1	1	3	0	3	0	0	0	0	0	1.00412	0	0	0	0	0.844313	1.12119	3.51158	0	2.91549	0	0	0	1.25804	0.308072	0.626446	0.9914	0.690319	NA
ENSMUSG00000086408.2	Gm11588	chr1	HAVANA	gene	61479260	61508634	+	lncRNA	ENSMUSG00000086408	Gm11588	predicted gene 11588 [Source:MGI Symbol;Acc:MGI:3650951]	NA	0	0	0	0	0	0	0	0	0	0	0	0	0	0	0	0	0	0	0	0	0	0	0	0	0	0	0	0	0	0	0	0	0	0	NA	NA	NA
ENSMUSG00002075578.1	Gm55971	chr1	ENSEMBL	gene	61509600	61509702	+	snRNA	ENSMUSG00002075578	Gm55971	predicted gene, 55971 [Source:MGI Symbol;Acc:MGI:6848402]	NA	0	0	0	0	0	0	0	0	0	0	0	0	0	0	0	0	0	0	0	0	0	0	0	0	0	0	0	0	0	0	0	0	0	0	NA	NA	NA
ENSMUSG00000100965.2	Gm28449	chr1	HAVANA	gene	61514110	61515187	+	lncRNA	ENSMUSG00000100965	Gm28449	predicted gene 28449 [Source:MGI Symbol;Acc:MGI:5579155]	NA	0	0	0	0	0	1	0	0	0	1	0	0	0	0	0	0	0	0	0	0	0.93924	0	0	0	1.12119	0	0	0	0	0	0	0.186866	0.15654	0.137362	0.510485	0.903398	NA
ENSMUSG00000102168.2	Gm36943	chr1	HAVANA	gene	61585041	61585322	+	TEC	ENSMUSG00000102168	Gm36943	predicted gene, 36943 [Source:MGI Symbol;Acc:MGI:5610171]	NA	0	0	0	0	0	0	0	0	0	0	0	0	0	0	0	0	0	0	0	0	0	0	0	0	0	0	0	0	0	0	0	0	0	0	NA	NA	NA
ENSMUSG00000100381.2	Gm28094	chr1	HAVANA	gene	61587281	61587670	+	processed_pseudogene	ENSMUSG00000100381	Gm28094	predicted gene 28094 [Source:MGI Symbol;Acc:MGI:5578800]	NA	0	0	0	0	0	0	0	0	0	0	0	0	0	0	0	0	0	0	0	0	0	0	0	0	0	0	0	0	0	0	0	0	0	0	NA	NA	NA
ENSMUSG00000086009.2	4930587A21Rik	chr1	HAVANA	gene	61656102	61660308	-	lncRNA	ENSMUSG00000086009	4930587A21Rik	RIKEN cDNA 4930587A21 gene [Source:MGI Symbol;Acc:MGI:1923146]	NA	0	0	0	0	0	0	0	0	0	0	0	0	0	0	0	0	0	0	0	0	0	0	0	0	0	0	0	0	0	0	0	0	0	0	NA	NA	NA
ENSMUSG00000052062.15	Pard3b	chr1	HAVANA	gene	61677983	62681443	+	protein_coding	ENSMUSG00000052062	Pard3b	par-3 family cell polarity regulator beta [Source:MGI Symbol;Acc:MGI:1919301]	72823	1021	764	810	371	235	314	159	83	151	182	174	238	331	311	94	906.283	768.077	804.819	372.527	189.113	294.921	168.952	108.403	127.491	204.057	203.672	226.162	321.675	272.516	92.1829	826.393	220.044	210.235	337.39	-1.97401	6.38499e-08	3.46845e-07
ENSMUSG00000103656.2	Gm37205	chr1	HAVANA	gene	61693582	61696317	+	TEC	ENSMUSG00000103656	Gm37205	predicted gene, 37205 [Source:MGI Symbol;Acc:MGI:5610433]	NA	0	2	0	2	0	0	0	0	0	0	0	0	0	0	0	0	2.01067	0	2.00823	0	0	0	0	0	0	0	0	0	0	0	0.670224	0	0.334705	0.267927	-0.926102	0.823816	NA
ENSMUSG00000104402.2	Gm38012	chr1	HAVANA	gene	61716408	61719436	+	TEC	ENSMUSG00000104402	Gm38012	predicted gene, 38012 [Source:MGI Symbol;Acc:MGI:5611240]	NA	0	0	0	0	0	0	0	0	0	0	0	0	0	0	0	0	0	0	0	0	0	0	0	0	0	0	0	0	0	0	0	0	0	0	NA	NA	NA
ENSMUSG00000104081.2	Gm38278	chr1	HAVANA	gene	61741686	61743050	+	TEC	ENSMUSG00000104081	Gm38278	predicted gene, 38278 [Source:MGI Symbol;Acc:MGI:5611506]	NA	1	0	0	0	0	0	0	0	0	0	0	0	0	0	0	0.887643	0	0	0	0	0	0	0	0	0	0	0	0	0	0	0.295881	0	0	0.0591762	-0.932156	0.824606	NA
ENSMUSG00000085842.8	Pard3bos1	chr1	HAVANA	gene	61806574	61890699	-	lncRNA	ENSMUSG00000085842	Pard3bos1	par-3 family cell polarity regulator beta, opposite strand 1 [Source:MGI Symbol;Acc:MGI:1921911]	NA	0	1	0	0	0	0	0	0	0	0	0	0	0	0	0	0	1.00534	0	0	0	0	0	0	0	0	0	0	0	0	0	0.335112	0	0	0.0670224	-0.932156	0.824606	NA
ENSMUSG00000103002.2	Gm38075	chr1	HAVANA	gene	61844380	61845299	+	TEC	ENSMUSG00000103002	Gm38075	predicted gene, 38075 [Source:MGI Symbol;Acc:MGI:5611303]	NA	0	0	0	0	0	0	0	0	0	0	0	0	0	0	0	0	0	0	0	0	0	0	0	0	0	0	0	0	0	0	0	0	0	0	NA	NA	NA
ENSMUSG00000100344.2	Gm29640	chr1	HAVANA	gene	62020089	62020366	-	processed_pseudogene	ENSMUSG00000100344	Gm29640	predicted gene 29640 [Source:MGI Symbol;Acc:MGI:5580346]	NA	0	0	0	0	0	0	0	0	0	0	0	0	0	0	0	0	0	0	0	0	0	0	0	0	0	0	0	0	0	0	0	0	0	0	NA	NA	NA
ENSMUSG00000101509.2	Gm29641	chr1	HAVANA	gene	62134240	62134498	-	processed_pseudogene	ENSMUSG00000101509	Gm29641	predicted gene 29641 [Source:MGI Symbol;Acc:MGI:5580347]	NA	0	0	0	0	0	0	0	0	0	0	0	0	0	0	0	0	0	0	0	0	0	0	0	0	0	0	0	0	0	0	0	0	0	0	NA	NA	NA
ENSMUSG00000085019.3	Pard3bos2	chr1	HAVANA	gene	62170354	62175268	-	lncRNA	ENSMUSG00000085019	Pard3bos2	par-3 family cell polarity regulator beta, opposite strand 2 [Source:MGI Symbol;Acc:MGI:3650411]	NA	0	0	0	0	0	0	1	0	0	0	0	0	0	0	0	0	0	0	0	0	0	1.06259	0	0	0	0	0	0	0	0	0	0	0.177098	0.0708394	0.510491	0.903396	NA
ENSMUSG00000102359.2	Gm38351	chr1	HAVANA	gene	62286312	62288829	+	TEC	ENSMUSG00000102359	Gm38351	predicted gene, 38351 [Source:MGI Symbol;Acc:MGI:5611579]	NA	0	0	2	0	0	0	0	0	0	0	0	0	0	0	0	0	0	1.98721	0	0	0	0	0	0	0	0	0	0	0	0	0.662402	0	0	0.13248	-1.87244	0.652707	NA
ENSMUSG00000085400.2	Pard3bos3	chr1	HAVANA	gene	62495884	62538420	-	lncRNA	ENSMUSG00000085400	Pard3bos3	par-3 family cell polarity regulator beta, opposite strand 3 [Source:MGI Symbol;Acc:MGI:3651159]	NA	0	0	0	0	0	2	0	0	0	5	0	1	3	6	0	0	0	0	0	0	1.87848	0	0	0	5.60597	0	0.950262	2.91549	5.25755	0	0	2.45488	0.31308	1.10718	0.991401	0.665791	0.742988
ENSMUSG00000100750.2	Gm29084	chr1	HAVANA	gene	62573650	62575101	-	lncRNA	ENSMUSG00000100750	Gm29084	predicted gene 29084 [Source:MGI Symbol;Acc:MGI:5579790]	NA	0	1	1	1	0	2	4	1	1	0	0	0	5	2	2	0	1.00534	0.993604	1.00412	0	1.87848	4.25036	1.30606	0.844313	0	0	0	4.85914	1.75252	1.96134	0.666313	1.42883	1.54722	1.32368	1.21862	0.438996	0.536885
ENSMUSG00000081950.2	Gm11600	chr1	HAVANA	gene	62695854	62696947	-	processed_pseudogene	ENSMUSG00000081950	Gm11600	predicted gene 11600 [Source:MGI Symbol;Acc:MGI:3651838]	NA	0	0	0	0	0	0	0	0	0	0	0	0	0	0	0	0	0	0	0	0	0	0	0	0	0	0	0	0	0	0	0	0	0	0	NA	NA	NA
ENSMUSG00000084333.2	Gm11599	chr1	HAVANA	gene	62699998	62700875	+	processed_pseudogene	ENSMUSG00000084333	Gm11599	predicted gene 11599 [Source:MGI Symbol;Acc:MGI:3651840]	NA	0	0	2	3	4	7	4	5	1	2	2	5	2	2	3	0	0	1.98721	3.01235	3.21894	6.57468	4.25036	6.53028	0.844313	2.24239	2.34105	4.75131	1.94366	1.75252	2.94201	0.662402	2.66216	4.07182	2.82607	2.62963	0.0302554	0.0548714
ENSMUSG00000025969.16	Nrp2	chr1	HAVANA	gene	62742444	62857854	+	protein_coding	ENSMUSG00000025969	Nrp2	neuropilin 2 [Source:MGI Symbol;Acc:MGI:1100492]	18187	2433	1745	2168	1672	2082	1881	1453	1079	1650	1293	1345	1759	2026	2379	1509	2159.63	1754.31	2154.13	1678.88	1675.46	1766.71	1543.94	1409.23	1393.12	1449.7	1574.36	1671.51	1968.92	2084.62	1479.83	2022.69	1704.82	1577.89	1717.62	-0.35811	0.0102004	0.0208014
ENSMUSG00000100811.2	Gm29083	chr1	HAVANA	gene	62753882	62757232	-	lncRNA	ENSMUSG00000100811	Gm29083	predicted gene 29083 [Source:MGI Symbol;Acc:MGI:5579789]	NA	0	0	0	0	0	0	0	0	0	0	0	0	0	0	0	0	0	0	0	0	0	0	0	0	0	0	0	0	0	0	0	0	0	0	NA	NA	NA
ENSMUSG00000103032.2	Gm37121	chr1	HAVANA	gene	62848461	62851016	+	TEC	ENSMUSG00000103032	Gm37121	predicted gene, 37121 [Source:MGI Symbol;Acc:MGI:5610349]	NA	5	3	5	2	1	3	0	0	0	4	1	1	1	5	0	4.43821	3.01601	4.96802	2.00823	0.804736	2.81772	0	0	0	4.48478	1.17053	0.950262	0.971828	4.38129	0	4.14075	1.99311	0.938448	2.00077	-2.10967	0.0592294	0.099395
ENSMUSG00000100426.3	Gm4208	chr1	HAVANA	gene	62860510	62871529	-	lncRNA	ENSMUSG00000100426	Gm4208	predicted gene 4208 [Source:MGI Symbol;Acc:MGI:3782384]	NA	7	3	4	20	28	14	15	8	15	10	13	8	12	9	36	6.2135	3.01601	3.97441	20.0823	22.5326	13.1494	15.9389	10.4484	12.6647	11.2119	15.2168	7.6021	11.6619	7.88632	35.3041	4.40131	14.8139	15.8027	13.1269	1.83968	0.00206164	0.00487408
ENSMUSG00000040865.17	Ino80d	chr1	HAVANA	gene	62997577	63153849	-	protein_coding	ENSMUSG00000040865	Ino80d	INO80 complex subunit D [Source:MGI Symbol;Acc:MGI:3027003]	227195	1550	1304	1332	754	942	836	520	376	567	493	564	797	823	1032	540	1375.85	1310.96	1323.48	757.104	758.061	785.205	552.547	491.077	478.726	552.749	660.177	757.359	799.815	904.299	529.561	1336.76	700.66	637.12	802.464	-1.0683	1.58174e-07	7.97817e-07
ENSMUSG00000104991.4	Gm44468	chr1	ENSEMBL	gene	63064901	63065005	+	miRNA	ENSMUSG00000104991	Gm44468	predicted gene, 44468 [Source:MGI Symbol;Acc:MGI:5690860]	NA	0	0	0	0	0	0	0	0	0	0	0	0	0	0	0	0	0	0	0	0	0	0	0	0	0	0	0	0	0	0	0	0	0	0	NA	NA	NA
ENSMUSG00000088953.3	Gm24942	chr1	ENSEMBL	gene	63071865	63071978	+	snoRNA	ENSMUSG00000088953	Gm24942	predicted gene, 24942 [Source:MGI Symbol;Acc:MGI:5454719]	NA	0	0	0	0	0	0	0	0	0	0	0	0	0	0	0	0	0	0	0	0	0	0	0	0	0	0	0	0	0	0	0	0	0	0	NA	NA	NA
ENSMUSG00000081617.2	Rps13-ps7	chr1	HAVANA	gene	63077373	63077740	+	processed_pseudogene	ENSMUSG00000081617	Rps13-ps7	ribosomal protein S13, pseudogene 7 [Source:MGI Symbol;Acc:MGI:3650301]	NA	0	0	0	0	0	2	0	0	0	0	0	0	0	0	0	0	0	0	0	0	1.87848	0	0	0	0	0	0	0	0	0	0	0	0.31308	0.125232	0.99138	0.813661	NA
ENSMUSG00000081429.2	Rps27-ps1	chr1	HAVANA	gene	63112933	63113178	+	processed_pseudogene	ENSMUSG00000081429	Rps27-ps1	ribosomal protein S27, pseudogene 1 [Source:MGI Symbol;Acc:MGI:3652266]	NA	1	1	2	1	0	0	2	0	0	1	0	0	1	3	3	0.887643	1.00534	1.98721	1.00412	0	0	2.12518	0	0	1.12119	0	0	0.971828	2.62877	2.94201	1.2934	1.2773	0.521549	0.978219	-1.35189	0.385344	0.483296
ENSMUSG00000084799.9	Ino80dos	chr1	HAVANA	gene	63152237	63197452	+	lncRNA	ENSMUSG00000084799	Ino80dos	INO80 complex subunit D, opposite strand [Source:MGI Symbol;Acc:MGI:3651861]	100380944	57	40	34	42	38	31	40	30	62	33	26	23	36	38	44	50.5956	40.2134	33.7825	42.1729	30.58	29.1164	42.5036	39.1817	52.3474	36.9994	30.4337	21.856	34.9858	33.2978	43.1495	41.5305	33.4537	39.317	37.4144	-0.0842141	0.750968	0.813138
ENSMUSG00000101599.2	Gm20342	chr1	HAVANA	gene	63156277	63165996	+	lncRNA	ENSMUSG00000101599	Gm20342	predicted gene, 20342 [Source:MGI Symbol;Acc:MGI:5012527]	NA	54	43	40	18	64	29	18	37	38	21	26	36	30	38	23	47.9327	43.2295	39.7441	18.0741	51.5031	27.238	19.1266	48.3241	32.0839	23.5451	30.4337	34.2094	29.1549	33.2978	22.5554	43.6354	28.866	32.725	33.3635	-0.416414	0.198216	0.280342
ENSMUSG00000025968.17	Ndufs1	chr1	HAVANA	gene	63182755	63215992	-	protein_coding	ENSMUSG00000025968	Ndufs1	NADH:ubiquinone oxidoreductase core subunit S1 [Source:MGI Symbol;Acc:MGI:2443241]	227197	1763	1396	1380	1329	1785	1332	1406	1181	2180	1313	1237	1419	1401	1610	1844	1564.91	1403.45	1371.17	1334.47	1436.45	1251.07	1494	1542.45	1840.6	1472.13	1447.94	1348.42	1361.53	1410.78	1808.35	1446.51	1474.86	1483.17	1472.52	0.0360255	0.783417	0.839165
ENSMUSG00002076280.1	Gm56063	chr1	ENSEMBL	gene	63201014	63201102	+	miRNA	ENSMUSG00002076280	Gm56063	predicted gene, 56063 [Source:MGI Symbol;Acc:MGI:6848585]	NA	0	0	0	0	0	0	0	0	0	0	0	0	0	0	0	0	0	0	0	0	0	0	0	0	0	0	0	0	0	0	0	0	0	0	NA	NA	NA
ENSMUSG00000025967.17	Eef1b2	chr1	HAVANA	gene	63215984	63219645	+	protein_coding	ENSMUSG00000025967	Eef1b2	eukaryotic translation elongation factor 1 beta 2 [Source:MGI Symbol;Acc:MGI:1929520]	55949	6417	5985	5619	10772	24011	15954	20519	24928	30355	20785	19068	16963	15237	15662	32182	5696	6016.94	5583.06	10816.3	19322.5	14984.6	21803.3	32557.4	25629.1	23304	22319.6	16119.3	14807.7	13724	31559.9	5765.33	20305.8	20852.2	17616.3	1.8547	8.6392e-10	6.6631e-09
ENSMUSG00002076939.1	Gm56065	chr1	ENSEMBL	gene	63217142	63217317	+	misc_RNA	ENSMUSG00002076939	Gm56065	predicted gene, 56065 [Source:MGI Symbol;Acc:MGI:6848589]	NA	0	0	0	0	0	0	0	0	0	0	0	0	0	0	0	0	0	0	0	0	0	0	0	0	0	0	0	0	0	0	0	0	0	0	NA	NA	NA
ENSMUSG00000064612.4	Gm26457	chr1	ENSEMBL	gene	63217836	63217913	+	snoRNA	ENSMUSG00000064612	Gm26457	predicted gene, 26457 [Source:MGI Symbol;Acc:MGI:5456234]	115487641	0	0	0	3	0	0	0	1	0	0	0	2	0	0	0	0	0	0	3.01235	0	0	0	1.30606	0	0	0	1.90052	0	0	0	0	0.316754	0.719734	0.414595	2.0085	0.57372	NA
ENSMUSG00002074855.1	Gm26457	chr1	ENSEMBL	gene	63217845	63217879	+	snoRNA	ENSMUSG00002074855	Gm26457	predicted gene, 26457 [Source:MGI Symbol;Acc:MGI:5456234]	NA	0	0	0	0	0	0	0	0	0	0	0	0	0	0	0	0	0	0	0	0	0	0	0	0	0	0	0	0	0	0	0	0	0	0	NA	NA	NA
ENSMUSG00000064602.3	Snora41	chr1	ENSEMBL	gene	63218163	63218294	+	snoRNA	ENSMUSG00000064602	Snora41	small nucleolar RNA, H/ACA box 41 [Source:MGI Symbol;Acc:MGI:3819505]	NA	1	9	1	1	6	0	6	4	6	4	1	6	0	0	8	0.887643	9.04803	0.993604	1.00412	4.82842	0	6.37554	5.22422	5.06588	4.48478	1.17053	5.70157	0	0	7.84536	3.64309	3.20037	3.7497	3.50865	0.0466784	0.968118	0.977982
ENSMUSG00000046856.14	Cmklr2	chr1	HAVANA	gene	63221850	63253702	-	protein_coding	ENSMUSG00000046856	Cmklr2	chemerin chemokine-like receptor 2 [Source:MGI Symbol;Acc:MGI:2385324]	241070	2	2	1	0	2	1	0	0	1	1	0	4	0	0	1	1.77529	2.01067	0.993604	0	1.60947	0.93924	0	0	0.844313	1.12119	0	3.80105	0	0	0.980669	1.59319	0.983819	0.565504	0.938367	-1.38032	0.361387	0.458668
ENSMUSG00002075004.1	Gm56066	chr1	ENSEMBL	gene	63237190	63237315	+	miRNA	ENSMUSG00002075004	Gm56066	predicted gene, 56066 [Source:MGI Symbol;Acc:MGI:6848591]	NA	0	0	0	0	0	0	0	0	0	0	0	0	0	0	0	0	0	0	0	0	0	0	0	0	0	0	0	0	0	0	0	0	0	0	NA	NA	NA
ENSMUSG00000086730.3	Platr12	chr1	HAVANA	gene	63239472	63247126	+	lncRNA	ENSMUSG00000086730	Platr12	pluripotency associated transcript 12 [Source:MGI Symbol;Acc:MGI:3651341]	NA	0	0	0	0	0	0	0	0	0	0	0	0	0	0	0	0	0	0	0	0	0	0	0	0	0	0	0	0	0	0	0	0	0	0	NA	NA	NA
ENSMUSG00000102536.2	1700039I01Rik	chr1	HAVANA	gene	63287180	63287658	-	TEC	ENSMUSG00000102536	1700039I01Rik	RIKEN cDNA 1700039I01 gene [Source:MGI Symbol;Acc:MGI:1920596]	NA	0	0	0	0	0	0	0	0	0	0	0	0	0	0	0	0	0	0	0	0	0	0	0	0	0	0	0	0	0	0	0	0	0	0	NA	NA	NA
ENSMUSG00000087561.8	Gm11608	chr1	HAVANA	gene	63306007	63312279	-	lncRNA	ENSMUSG00000087561	Gm11608	predicted gene 11608 [Source:MGI Symbol;Acc:MGI:3651337]	NA	0	0	0	0	0	0	0	0	0	0	0	0	0	0	0	0	0	0	0	0	0	0	0	0	0	0	0	0	0	0	0	0	0	0	NA	NA	NA
ENSMUSG00002076057.1	Gm56068	chr1	ENSEMBL	gene	63312385	63312522	-	miRNA	ENSMUSG00002076057	Gm56068	predicted gene, 56068 [Source:MGI Symbol;Acc:MGI:6848595]	NA	0	0	0	0	0	0	0	0	0	0	0	0	0	0	0	0	0	0	0	0	0	0	0	0	0	0	0	0	0	0	0	0	0	0	NA	NA	NA
ENSMUSG00000027520.17	Zdbf2	chr1	HAVANA	gene	63312424	63353735	+	protein_coding	ENSMUSG00000027520	Zdbf2	zinc finger, DBF-type containing 2 [Source:MGI Symbol;Acc:MGI:1921134]	73884	26	18	15	3	18	18	6	3	9	4	1	6	7	4	6	23.0787	18.0961	14.9041	3.01235	14.4852	16.9063	6.37554	3.91817	7.59882	4.48478	1.17053	5.70157	6.8028	3.50503	5.88402	18.6929	4.59145	8.71607	9.0616	-1.07373	0.0429781	0.0747205
ENSMUSG00000119074.1	Gm23448	chr1	ENSEMBL	gene	63339439	63339542	-	snRNA	ENSMUSG00000119074	Gm23448	predicted gene, 23448 [Source:MGI Symbol;Acc:MGI:5453225]	115487611	0	0	0	0	0	0	0	0	0	0	0	0	0	0	0	0	0	0	0	0	0	0	0	0	0	0	0	0	0	0	0	0	0	0	NA	NA	NA
ENSMUSG00000083039.2	Gm11606	chr1	HAVANA	gene	63396593	63397209	-	processed_pseudogene	ENSMUSG00000083039	Gm11606	predicted gene 11606 [Source:MGI Symbol;Acc:MGI:3649658]	NA	0	0	0	0	0	0	0	0	0	0	0	0	0	0	0	0	0	0	0	0	0	0	0	0	0	0	0	0	0	0	0	0	0	0	NA	NA	NA
ENSMUSG00000081643.2	Gm11605	chr1	HAVANA	gene	63403879	63404524	-	processed_pseudogene	ENSMUSG00000081643	Gm11605	predicted gene 11605 [Source:MGI Symbol;Acc:MGI:3651339]	NA	6	2	1	5	3	5	9	5	3	2	2	15	3	2	2	5.32586	2.01067	0.993604	5.02058	2.41421	4.6962	9.56331	6.53028	2.53294	2.24239	2.34105	14.2539	2.91549	1.75252	1.96134	2.77671	4.24445	5.12625	4.30362	0.838232	0.339175	0.436104
ENSMUSG00000025964.16	Adam23	chr1	HAVANA	gene	63485050	63635435	+	protein_coding	ENSMUSG00000025964	Adam23	a disintegrin and metallopeptidase domain 23 [Source:MGI Symbol;Acc:MGI:1345162]	23792	234	149	142	231	356	407	218	226	207	158	207	277	214	236	183	207.708	149.795	141.092	231.951	286.486	382.271	231.645	295.169	174.773	177.149	242.299	263.223	207.971	206.797	179.463	166.198	212.817	267.049	225.186	0.681926	0.00268801	0.00620811
ENSMUSG00000087823.3	Gm22281	chr1	ENSEMBL	gene	63614647	63614749	-	snRNA	ENSMUSG00000087823	Gm22281	predicted gene, 22281 [Source:MGI Symbol;Acc:MGI:5452058]	115487614	0	0	0	0	0	0	0	0	0	0	0	0	0	0	0	0	0	0	0	0	0	0	0	0	0	0	0	0	0	0	0	0	0	0	NA	NA	NA
ENSMUSG00000115378.2	Fam237a	chr1	HAVANA	gene	63655127	63659978	+	protein_coding	ENSMUSG00000115378	Fam237a	family with sequence similarity 237, member A [Source:MGI Symbol;Acc:MGI:5622538]	105243944	0	0	0	0	0	0	0	0	0	0	0	0	0	0	0	0	0	0	0	0	0	0	0	0	0	0	0	0	0	0	0	0	0	0	NA	NA	NA
ENSMUSG00000069085.6	Dytn	chr1	HAVANA	gene	63662010	63726086	-	protein_coding	ENSMUSG00000069085	Dytn	dystrotelin [Source:MGI Symbol;Acc:MGI:2685061]	241073	2	2	5	1	0	0	1	0	0	0	0	0	2	0	0	1.77529	2.01067	4.96802	1.00412	0	0	1.06259	0	0	0	0	0	1.94366	0	0	2.91799	0.323943	0.344451	0.850956	-3.05125	0.0733469	0.119578
ENSMUSG00000083066.2	Gm12748	chr1	HAVANA	gene	63710627	63711130	+	processed_pseudogene	ENSMUSG00000083066	Gm12748	predicted gene 12748 [Source:MGI Symbol;Acc:MGI:3652128]	NA	0	0	0	0	0	0	0	0	0	0	0	0	0	0	0	0	0	0	0	0	0	0	0	0	0	0	0	0	0	0	0	0	0	0	NA	NA	NA
ENSMUSG00000025963.6	Mdh1b	chr1	HAVANA	gene	63737978	63769477	-	protein_coding	ENSMUSG00000025963	Mdh1b	malate dehydrogenase 1B, NAD (soluble) [Source:MGI Symbol;Acc:MGI:1923918]	76668	183	168	147	60	50	91	77	45	90	73	64	66	64	68	50	162.439	168.896	146.06	60.247	40.2368	85.4708	81.8195	58.7725	75.9882	81.8472	74.9137	62.7173	62.197	59.5856	49.0335	159.132	65.049	67.0891	84.6816	-1.24767	1.76321e-08	1.06378e-07
ENSMUSG00000025962.16	Fastkd2	chr1	HAVANA	gene	63769773	63793814	+	protein_coding	ENSMUSG00000025962	Fastkd2	FAST kinase domains 2 [Source:MGI Symbol;Acc:MGI:1922869]	75619	295	226	292	279	712	538	673	597	838	589	498	577	542	496	877	261.855	227.206	290.132	280.148	572.972	505.311	715.123	779.715	707.535	660.383	582.922	548.301	526.731	434.624	860.047	259.731	602.168	593.467	530.2	1.19155	1.04678e-05	3.81072e-05
ENSMUSG00000025961.2	4933402D24Rik	chr1	HAVANA	gene	63794066	63808426	-	lncRNA	ENSMUSG00000025961	4933402D24Rik	RIKEN cDNA 4933402D24 gene [Source:MGI Symbol;Acc:MGI:1921676]	74426	0	0	0	0	0	0	0	0	0	0	0	0	0	0	0	0	0	0	0	0	0	0	0	0	0	0	0	0	0	0	0	0	0	0	NA	NA	NA
ENSMUSG00000080817.2	Gm13751	chr1	HAVANA	gene	63883986	63884737	-	processed_pseudogene	ENSMUSG00000080817	Gm13751	predicted gene 13751 [Source:MGI Symbol;Acc:MGI:3650600]	NA	0	0	0	0	0	0	1	1	0	0	0	0	0	0	0	0	0	0	0	0	0	1.06259	1.30606	0	0	0	0	0	0	0	0	0	0.394774	0.15791	0.99138	0.813661	NA
ENSMUSG00000082373.3	Gm13754	chr1	HAVANA	gene	63957007	63975091	+	unitary_pseudogene	ENSMUSG00000082373	Gm13754	predicted gene 13754 [Source:MGI Symbol;Acc:MGI:3651213]	NA	0	0	0	0	0	0	0	0	0	0	0	0	0	0	0	0	0	0	0	0	0	0	0	0	0	0	0	0	0	0	0	0	0	0	NA	NA	NA
ENSMUSG00000044689.6	Gm13749	chr1	HAVANA	gene	64003886	64008158	+	lncRNA	ENSMUSG00000044689	Gm13749	predicted gene 13749 [Source:MGI Symbol;Acc:MGI:3649721]	433315	17	15	16	24	9	27	18	10	2	15	3	19	3	7	2	15.0899	15.08	15.8977	24.0988	7.24262	25.3595	19.1266	13.0606	1.68863	16.8179	3.51158	18.055	2.91549	6.13381	1.96134	15.3559	8.23252	15.0961	12.4026	-0.0305295	0.965705	0.976201
ENSMUSG00000025959.14	Klf7	chr1	HAVANA	gene	64068606	64161441	-	protein_coding	ENSMUSG00000025959	Klf7	Kruppel-like transcription factor 7 (ubiquitous) [Source:MGI Symbol;Acc:MGI:1935151]	93691	2420	2311	2634	1290	913	1177	551	250	656	571	467	936	1072	1232	438	2148.1	2323.33	2617.15	1295.31	734.724	1105.49	585.487	326.514	553.87	640.202	546.636	889.445	1041.8	1079.55	429.533	2362.86	771.194	766.898	1087.81	-1.623	6.07597e-06	2.31371e-05
ENSMUSG00000098487.3	Mir6899	chr1	ENSEMBL	gene	64081597	64081660	-	miRNA	ENSMUSG00000098487	Mir6899	microRNA 6899 [Source:MGI Symbol;Acc:MGI:5530766]	102466760	0	2	0	0	0	0	0	0	0	0	0	0	0	0	0	0	2.01067	0	0	0	0	0	0	0	0	0	0	0	0	0	0.670224	0	0	0.134045	-1.88788	0.649932	NA
ENSMUSG00000086836.2	Gm13748	chr1	HAVANA	gene	64117813	64129941	+	lncRNA	ENSMUSG00000086836	Gm13748	predicted gene 13748 [Source:MGI Symbol;Acc:MGI:3702115]	NA	3	2	0	1	2	0	4	0	0	0	0	0	2	0	0	2.66293	2.01067	0	1.00412	1.60947	0	4.25036	0	0	0	0	0	1.94366	0	0	1.55787	0.323943	1.14399	0.898747	-0.453328	0.81115	0.860498
ENSMUSG00000086721.3	Gm13750	chr1	HAVANA	gene	64189360	64189824	+	processed_pseudogene	ENSMUSG00000086721	Gm13750	predicted gene 13750 [Source:MGI Symbol;Acc:MGI:3650598]	NA	3	0	2	3	3	1	2	0	4	6	0	1	1	1	3	2.66293	0	1.98721	3.01235	2.41421	0.93924	2.12518	0	3.37725	6.72716	0	0.950262	0.971828	0.876258	2.94201	1.55005	2.07792	1.97804	1.93239	0.369518	0.749386	0.812066
ENSMUSG00000101895.2	Gm28981	chr1	HAVANA	gene	64225150	64342202	-	lncRNA	ENSMUSG00000101895	Gm28981	predicted gene 28981 [Source:MGI Symbol;Acc:MGI:5579687]	NA	0	2	0	0	0	0	1	0	0	0	0	0	0	0	0	0	2.01067	0	0	0	0	1.06259	0	0	0	0	0	0	0	0	0.670224	0	0.177098	0.204884	-1.40699	0.735176	NA
ENSMUSG00002076107.1	Gm56116	chr1	ENSEMBL	gene	64435493	64435562	+	miRNA	ENSMUSG00002076107	Gm56116	predicted gene, 56116 [Source:MGI Symbol;Acc:MGI:6848691]	NA	0	0	0	0	0	0	0	0	0	0	0	0	0	0	0	0	0	0	0	0	0	0	0	0	0	0	0	0	0	0	0	0	0	0	NA	NA	NA
ENSMUSG00000099658.2	Gm28980	chr1	HAVANA	gene	64493518	64493736	-	processed_pseudogene	ENSMUSG00000099658	Gm28980	predicted gene 28980 [Source:MGI Symbol;Acc:MGI:5579686]	NA	0	0	0	0	0	0	0	0	0	0	0	0	0	0	0	0	0	0	0	0	0	0	0	0	0	0	0	0	0	0	0	0	0	0	NA	NA	NA
ENSMUSG00000025958.15	Creb1	chr1	HAVANA	gene	64571804	64643707	+	protein_coding	ENSMUSG00000025958	Creb1	cAMP responsive element binding protein 1 [Source:MGI Symbol;Acc:MGI:88494]	12912	1846	1574	1528	1310	1902	1482	1310	873	1491	1170	1260	1399	1405	1861	1447	1638.59	1582.4	1518.23	1315.39	1530.61	1391.95	1391.99	1140.19	1258.87	1311.8	1474.86	1329.42	1365.42	1630.72	1419.03	1579.74	1421.87	1338.17	1419.96	-0.238432	0.0202467	0.0384396
ENSMUSG00000025956.11	Mettl21a	chr1	HAVANA	gene	64645632	64656401	-	protein_coding	ENSMUSG00000025956	Mettl21a	methyltransferase 21A, HSPA lysine [Source:MGI Symbol;Acc:MGI:1914349]	67099	218	176	231	260	338	291	246	304	364	302	251	271	227	260	365	193.506	176.939	229.522	261.07	272.001	273.319	261.397	397.041	307.33	338.601	293.802	257.521	220.605	227.827	357.944	199.989	282.717	295.36	271.228	0.560108	0.00341284	0.00771143
ENSMUSG00000101832.2	Gm28982	chr1	HAVANA	gene	64656943	64665192	+	lncRNA	ENSMUSG00000101832	Gm28982	predicted gene 28982 [Source:MGI Symbol;Acc:MGI:5579688]	NA	0	1	3	0	0	0	0	0	2	0	0	0	1	0	3	0	1.00534	2.98081	0	0	0	0	0	1.68863	0	0	0	0.971828	0	2.94201	1.32872	0.652306	0.281438	0.639241	-1.91146	0.418396	NA
ENSMUSG00000100437.2	Gm29152	chr1	HAVANA	gene	64689094	64691915	+	lncRNA	ENSMUSG00000100437	Gm29152	predicted gene 29152 [Source:MGI Symbol;Acc:MGI:5579858]	NA	0	0	0	0	0	0	0	2	4	0	3	0	5	0	3	0	0	0	0	0	0	0	2.61211	3.37725	0	3.51158	0	4.85914	0	2.94201	0	1.88545	0.998228	1.15347	2.48401	0.302556	0.39739
ENSMUSG00000087213.4	2810408I11Rik	chr1	HAVANA	gene	64719013	64729842	-	lncRNA	ENSMUSG00000087213	2810408I11Rik	RIKEN cDNA 2810408I11 gene [Source:MGI Symbol;Acc:MGI:1917191]	69941	2	3	8	17	35	35	39	30	54	12	35	27	29	23	48	1.77529	3.01601	7.94883	17.07	28.1658	32.8734	41.441	39.1817	45.5929	13.4543	40.9684	25.6571	28.183	20.1539	47.0721	4.24671	29.2482	34.0541	26.1703	3.02105	4.5334e-08	2.52846e-07
ENSMUSG00000070871.11	Ccnyl1	chr1	HAVANA	gene	64729614	64764803	+	protein_coding	ENSMUSG00000070871	Ccnyl1	cyclin Y-like 1 [Source:MGI Symbol;Acc:MGI:2138614]	227210	284	234	255	233	283	334	198	142	242	204	200	310	275	298	154	252.09	235.249	253.369	233.959	227.74	313.706	210.393	185.46	204.324	228.724	234.105	294.581	267.253	261.125	151.023	246.903	239.468	229.264	236.873	-0.105284	0.59575	0.683192
ENSMUSG00000045005.10	Fzd5	chr1	HAVANA	gene	64769717	64776910	-	protein_coding	ENSMUSG00000045005	Fzd5	frizzled class receptor 5 [Source:MGI Symbol;Acc:MGI:108571]	14367	1019	840	869	617	343	370	236	141	285	242	185	357	387	486	175	904.508	844.482	863.442	619.54	276.024	347.519	250.771	184.154	240.629	271.329	216.547	339.244	376.098	425.862	171.617	870.811	300.116	319.773	422.118	-1.44478	1.19667e-05	4.31514e-05
ENSMUSG00000102140.2	Gm38058	chr1	HAVANA	gene	64775399	64779766	+	TEC	ENSMUSG00000102140	Gm38058	predicted gene, 38058 [Source:MGI Symbol;Acc:MGI:5611286]	NA	5	1	1	0	2	2	0	0	5	0	0	6	1	1	4	4.43821	1.00534	0.993604	0	1.60947	1.87848	0	0	4.22157	0	0	5.70157	0.971828	0.876258	3.92268	2.14572	1.91206	1.28492	1.70793	-0.686771	0.617961	0.702538
ENSMUSG00000051344.14	Plekhm3	chr1	HAVANA	gene	64825142	64995983	-	protein_coding	ENSMUSG00000051344	Plekhm3	pleckstrin homology domain containing, family M, member 3 [Source:MGI Symbol;Acc:MGI:2443627]	241075	1089	876	946	491	576	568	326	229	406	390	385	511	504	704	432	966.643	880.675	939.949	493.021	463.528	533.488	346.404	299.087	342.791	437.266	450.653	485.584	489.802	616.886	423.649	929.089	483.973	413.053	544.628	-1.16767	1.41652e-10	1.25002e-09
ENSMUSG00000097264.2	Rpl31-ps24	chr1	HAVANA	gene	64973561	64973939	+	processed_pseudogene	ENSMUSG00000097264	Rpl31-ps24	ribosomal protein L31, pseudogene 24 [Source:MGI Symbol;Acc:MGI:3648658]	NA	0	0	0	0	0	0	0	0	0	0	0	0	0	0	0	0	0	0	0	0	0	0	0	0	0	0	0	0	0	0	0	0	0	0	NA	NA	NA
ENSMUSG00000084416.4	Rpl10a-ps1	chr1	HAVANA	gene	65033110	65033763	-	processed_pseudogene	ENSMUSG00000084416	Rpl10a-ps1	ribosomal protein L10A, pseudogene 1 [Source:MGI Symbol;Acc:MGI:3705885]	NA	88	120	97	189	277	289	306	274	335	430	364	281	268	291	446	78.1125	120.64	96.3796	189.778	222.912	271.44	325.153	357.859	282.845	482.113	426.071	267.024	260.45	254.991	437.379	98.3775	354.671	274.998	271.543	1.48289	2.09364e-08	1.24497e-07
ENSMUSG00000077471.4	Gm24788	chr1	ENSEMBL	gene	65040466	65040621	-	snRNA	ENSMUSG00000077471	Gm24788	predicted gene, 24788 [Source:MGI Symbol;Acc:MGI:5454565]	115487676	0	0	0	0	0	0	0	0	0	0	0	0	0	0	0	0	0	0	0	0	0	0	0	0	0	0	0	0	0	0	0	0	0	0	NA	NA	NA
ENSMUSG00000025955.14	Akr1cl	chr1	HAVANA	gene	65051848	65071918	-	protein_coding	ENSMUSG00000025955	Akr1cl	aldo-keto reductase family 1, member C-like [Source:MGI Symbol;Acc:MGI:1918111]	70861	1	0	0	0	5	3	5	6	4	3	3	3	3	2	2	0.887643	0	0	0	4.02368	2.81772	5.31295	7.83634	3.37725	3.36358	3.51158	2.85079	2.91549	1.75252	1.96134	0.295881	2.72588	3.89466	2.70739	3.46731	0.0109077	0.0220898
ENSMUSG00000090042.2	Gm8550	chr1	HAVANA	gene	65067239	65067891	+	processed_pseudogene	ENSMUSG00000090042	Gm8550	predicted gene 8550 [Source:MGI Symbol;Acc:MGI:3779803]	NA	0	0	0	0	0	0	0	0	0	0	0	0	0	0	1	0	0	0	0	0	0	0	0	0	0	0	0	0	0	0.980669	0	0.163445	0	0.065378	0.0295951	0.994386	NA
ENSMUSG00000070870.7	Cryge	chr1	HAVANA	gene	65087713	65090308	-	protein_coding	ENSMUSG00000070870	Cryge	crystallin, gamma E [Source:MGI Symbol;Acc:MGI:88525]	12968	0	0	0	0	0	0	0	0	0	0	0	0	0	0	0	0	0	0	0	0	0	0	0	0	0	0	0	0	0	0	0	0	0	0	NA	NA	NA
ENSMUSG00000067299.12	Crygd	chr1	HAVANA	gene	65101031	65102611	-	protein_coding	ENSMUSG00000067299	Crygd	crystallin, gamma D [Source:MGI Symbol;Acc:MGI:88524]	12967	0	0	0	0	0	0	0	0	0	0	0	0	0	0	0	0	0	0	0	0	0	0	0	0	0	0	0	0	0	0	0	0	0	0	NA	NA	NA
ENSMUSG00000025952.16	Crygc	chr1	HAVANA	gene	65110684	65112848	-	protein_coding	ENSMUSG00000025952	Crygc	crystallin, gamma C [Source:MGI Symbol;Acc:MGI:88523]	12966	0	0	0	0	0	0	0	0	0	0	0	0	0	0	0	0	0	0	0	0	0	0	0	0	0	0	0	0	0	0	0	0	0	0	NA	NA	NA
ENSMUSG00000073658.5	Crygb	chr1	HAVANA	gene	65119378	65121447	-	protein_coding	ENSMUSG00000073658	Crygb	crystallin, gamma B [Source:MGI Symbol;Acc:MGI:88522]	12965	0	0	0	0	0	0	0	0	0	0	0	0	0	0	0	0	0	0	0	0	0	0	0	0	0	0	0	0	0	0	0	0	0	0	NA	NA	NA
ENSMUSG00000100774.2	Gm7329	chr1	HAVANA	gene	65134386	65134595	+	processed_pseudogene	ENSMUSG00000100774	Gm7329	predicted gene 7329 [Source:MGI Symbol;Acc:MGI:3646271]	NA	0	0	0	0	0	0	0	0	0	0	0	0	0	0	0	0	0	0	0	0	0	0	0	0	0	0	0	0	0	0	0	0	0	0	NA	NA	NA
ENSMUSG00000044429.9	Cryga	chr1	HAVANA	gene	65139548	65142532	-	protein_coding	ENSMUSG00000044429	Cryga	crystallin, gamma A [Source:MGI Symbol;Acc:MGI:88521]	12964	0	0	0	0	0	0	0	0	0	0	0	0	0	0	0	0	0	0	0	0	0	0	0	0	0	0	0	0	0	0	0	0	0	0	NA	NA	NA
ENSMUSG00000100846.2	Gm28845	chr1	HAVANA	gene	65139778	65158717	-	protein_coding	ENSMUSG00000100846	Gm28845	predicted gene 28845 [Source:MGI Symbol;Acc:MGI:5579551]	NA	0	0	0	0	0	0	0	0	0	0	0	0	0	0	0	0	0	0	0	0	0	0	0	0	0	0	0	0	0	0	0	0	0	0	NA	NA	NA
ENSMUSG00000044816.11	D630023F18Rik	chr1	HAVANA	gene	65144444	65162373	-	protein_coding	ENSMUSG00000044816	D630023F18Rik	RIKEN cDNA D630023F18 gene [Source:MGI Symbol;Acc:MGI:2138198]	98303	0	0	2	3	9	2	8	19	18	6	4	3	0	3	9	0	0	1.98721	3.01235	7.24262	1.87848	8.50072	24.8151	15.1976	6.72716	4.6821	2.85079	0	2.62877	8.82602	0.662402	4.28581	10.1078	5.88993	3.95189	0.00238888	0.00557038
ENSMUSG00000025950.17	Idh1	chr1	HAVANA	gene	65197775	65225659	-	protein_coding	ENSMUSG00000025950	Idh1	isocitrate dehydrogenase 1 (NADP+), soluble [Source:MGI Symbol;Acc:MGI:96413]	15926	2958	2316	2401	1717	2047	1759	1660	1375	1986	1727	1493	1755	1733	1790	1916	2625.65	2328.36	2385.64	1724.07	1647.29	1652.12	1763.9	1795.83	1676.81	1936.3	1747.6	1667.71	1684.18	1568.5	1878.96	2446.55	1747.21	1710	1872.19	-0.517652	1.70928e-10	1.4892e-09
ENSMUSG00000025949.17	Pikfyve	chr1	HAVANA	gene	65225842	65317854	+	protein_coding	ENSMUSG00000025949	Pikfyve	phosphoinositide kinase, FYVE type zinc finger containing [Source:MGI Symbol;Acc:MGI:1335106]	18711	773	663	747	481	899	619	550	580	644	487	516	677	675	801	728	686.148	666.538	742.222	482.98	723.458	581.39	584.425	757.513	543.738	546.021	603.991	643.328	655.984	701.883	713.927	698.303	644.189	612.25	642.236	-0.190696	0.18581	0.265629
ENSMUSG00000025946.14	Pth2r	chr1	HAVANA	gene	65321215	65428403	+	protein_coding	ENSMUSG00000025946	Pth2r	parathyroid hormone 2 receptor [Source:MGI Symbol;Acc:MGI:2180917]	213527	0	0	0	0	0	0	0	0	0	0	0	0	3	0	0	0	0	0	0	0	0	0	0	0	0	0	0	2.91549	0	0	0	0.485914	0	0.194366	0.0295836	0.994388	NA
ENSMUSG00000100503.2	Gm28927	chr1	HAVANA	gene	65460009	65460280	-	unprocessed_pseudogene	ENSMUSG00000100503	Gm28927	predicted gene 28927 [Source:MGI Symbol;Acc:MGI:5579633]	NA	0	0	0	0	0	0	0	0	0	0	0	0	0	0	0	0	0	0	0	0	0	0	0	0	0	0	0	0	0	0	0	0	0	0	NA	NA	NA
ENSMUSG00000100504.2	Gm28926	chr1	HAVANA	gene	65460283	65460962	-	unprocessed_pseudogene	ENSMUSG00000100504	Gm28926	predicted gene 28926 [Source:MGI Symbol;Acc:MGI:5579632]	NA	0	0	0	0	0	0	0	0	0	0	0	0	0	0	0	0	0	0	0	0	0	0	0	0	0	0	0	0	0	0	0	0	0	0	NA	NA	NA
ENSMUSG00000099383.2	Gm28925	chr1	HAVANA	gene	65460929	65461096	-	unprocessed_pseudogene	ENSMUSG00000099383	Gm28925	predicted gene 28925 [Source:MGI Symbol;Acc:MGI:5579631]	NA	0	0	0	0	0	0	0	0	0	0	0	0	0	0	0	0	0	0	0	0	0	0	0	0	0	0	0	0	0	0	0	0	0	0	NA	NA	NA
ENSMUSG00000100340.2	Gm28923	chr1	HAVANA	gene	65477823	65478144	-	processed_pseudogene	ENSMUSG00000100340	Gm28923	predicted gene 28923 [Source:MGI Symbol;Acc:MGI:5579629]	NA	0	0	0	0	0	0	0	0	0	0	0	0	0	0	0	0	0	0	0	0	0	0	0	0	0	0	0	0	0	0	0	0	0	0	NA	NA	NA
ENSMUSG00000100439.2	Gm28922	chr1	HAVANA	gene	65509360	65509667	-	processed_pseudogene	ENSMUSG00000100439	Gm28922	predicted gene 28922 [Source:MGI Symbol;Acc:MGI:5579628]	NA	0	0	0	0	0	0	0	0	0	0	0	0	0	0	0	0	0	0	0	0	0	0	0	0	0	0	0	0	0	0	0	0	0	0	NA	NA	NA
ENSMUSG00000099819.2	Gm28728	chr1	HAVANA	gene	65562830	65563234	-	processed_pseudogene	ENSMUSG00000099819	Gm28728	predicted gene 28728 [Source:MGI Symbol;Acc:MGI:5579434]	NA	0	0	0	0	0	0	0	0	0	0	0	0	0	0	0	0	0	0	0	0	0	0	0	0	0	0	0	0	0	0	0	0	0	0	NA	NA	NA
ENSMUSG00000082565.2	Gm5255	chr1	HAVANA	gene	65589623	65590396	-	processed_pseudogene	ENSMUSG00000082565	Gm5255	predicted gene 5255 [Source:MGI Symbol;Acc:MGI:3779482]	NA	0	0	0	0	0	0	0	0	0	0	0	0	0	0	0	0	0	0	0	0	0	0	0	0	0	0	0	0	0	0	0	0	0	0	NA	NA	NA
ENSMUSG00000082774.2	Gm8805	chr1	HAVANA	gene	65591841	65592153	+	processed_pseudogene	ENSMUSG00000082774	Gm8805	predicted gene 8805 [Source:MGI Symbol;Acc:MGI:3643512]	NA	1	0	0	3	1	0	1	0	1	0	1	0	2	1	9	0.887643	0	0	3.01235	0.804736	0	1.06259	0	0.844313	0	1.17053	0	1.94366	0.876258	8.82602	0.295881	2.13608	0.953998	1.29521	1.48416	0.421351	0.519175
ENSMUSG00000025945.12	Crygf	chr1	HAVANA	gene	65965679	65967466	+	protein_coding	ENSMUSG00000025945	Crygf	crystallin, gamma F [Source:MGI Symbol;Acc:MGI:88526]	12969	0	0	0	0	0	0	0	0	0	0	0	0	0	0	0	0	0	0	0	0	0	0	0	0	0	0	0	0	0	0	0	0	0	0	NA	NA	NA
ENSMUSG00000081623.2	Gm8809	chr1	HAVANA	gene	66071342	66072084	-	processed_pseudogene	ENSMUSG00000081623	Gm8809	predicted gene 8809 [Source:MGI Symbol;Acc:MGI:3645410]	NA	0	0	0	0	0	0	0	0	0	0	0	0	0	0	0	0	0	0	0	0	0	0	0	0	0	0	0	0	0	0	0	0	0	0	NA	NA	NA
ENSMUSG00000083242.2	Gm15659	chr1	HAVANA	gene	66072244	66072584	+	processed_pseudogene	ENSMUSG00000083242	Gm15659	predicted gene 15659 [Source:MGI Symbol;Acc:MGI:3801822]	NA	0	0	0	0	0	0	0	0	0	0	0	0	0	0	0	0	0	0	0	0	0	0	0	0	0	0	0	0	0	0	0	0	0	0	NA	NA	NA
ENSMUSG00000083289.2	Gm8812	chr1	HAVANA	gene	66102124	66102535	+	processed_pseudogene	ENSMUSG00000083289	Gm8812	predicted gene 8812 [Source:MGI Symbol;Acc:MGI:3643091]	NA	0	0	0	0	0	0	0	0	0	0	0	1	1	0	0	0	0	0	0	0	0	0	0	0	0	0	0.950262	0.971828	0	0	0	0.320348	0	0.128139	0.0295894	0.994387	NA
ENSMUSG00000015222.19	Map2	chr1	HAVANA	gene	66214432	66481742	+	protein_coding	ENSMUSG00000015222	Map2	microtubule-associated protein 2 [Source:MGI Symbol;Acc:MGI:97175]	17756	298	234	253	136	214	176	149	114	358	156	123	189	204	270	240	264.517	235.249	251.382	136.56	172.214	165.306	158.326	148.89	302.264	174.906	143.975	179.6	198.253	236.59	235.361	250.383	194.781	180.593	200.226	-0.467875	0.04581	0.0791279
ENSMUSG00000088850.3	Gm24729	chr1	ENSEMBL	gene	66345048	66345184	+	snoRNA	ENSMUSG00000088850	Gm24729	predicted gene, 24729 [Source:MGI Symbol;Acc:MGI:5454506]	115485824	0	0	0	0	0	0	0	0	0	0	0	0	0	0	0	0	0	0	0	0	0	0	0	0	0	0	0	0	0	0	0	0	0	0	NA	NA	NA
ENSMUSG00000073656.5	Gm10558	chr1	HAVANA	gene	66361435	66367955	-	lncRNA	ENSMUSG00000073656	Gm10558	predicted gene 10558 [Source:MGI Symbol;Acc:MGI:3642906]	NA	0	0	0	0	0	0	0	0	0	0	0	0	0	0	0	0	0	0	0	0	0	0	0	0	0	0	0	0	0	0	0	0	0	0	NA	NA	NA
ENSMUSG00000065694.3	Gm25411	chr1	ENSEMBL	gene	66475241	66475391	+	snRNA	ENSMUSG00000065694	Gm25411	predicted gene, 25411 [Source:MGI Symbol;Acc:MGI:5455188]	NA	0	0	0	0	0	0	0	0	0	0	0	0	0	0	0	0	0	0	0	0	0	0	0	0	0	0	0	0	0	0	0	0	0	0	NA	NA	NA
ENSMUSG00000055567.19	Unc80	chr1	HAVANA	gene	66507526	66738307	+	protein_coding	ENSMUSG00000055567	Unc80	unc-80, NALCN activator [Source:MGI Symbol;Acc:MGI:2652882]	329178	29	48	21	10	3	10	4	1	1	4	4	6	5	10	0	25.7416	48.2561	20.8657	10.0412	2.41421	9.3924	4.25036	1.30606	0.844313	4.48478	4.6821	5.70157	4.85914	8.76258	0	31.6212	4.74836	4.70808	10.1068	-2.74457	5.42731e-05	0.000173215
ENSMUSG00000103375.2	Gm37181	chr1	HAVANA	gene	66729789	66731515	-	TEC	ENSMUSG00000103375	Gm37181	predicted gene, 37181 [Source:MGI Symbol;Acc:MGI:5610409]	NA	0	0	0	0	0	0	0	0	0	0	0	0	0	0	0	0	0	0	0	0	0	0	0	0	0	0	0	0	0	0	0	0	0	0	NA	NA	NA
ENSMUSG00000026005.16	Rpe	chr1	HAVANA	gene	66739990	66758964	+	protein_coding	ENSMUSG00000026005	Rpe	ribulose-5-phosphate-3-epimerase [Source:MGI Symbol;Acc:MGI:1913896]	66646	973	823	827	800	1677	1129	1338	1219	1554	1128	1196	1254	1034	1271	1688	863.676	827.392	821.71	803.293	1349.54	1060.4	1421.75	1592.08	1312.06	1264.71	1399.95	1191.63	1004.87	1113.72	1655.37	837.593	1271.71	1256.52	1178.81	0.584668	0.00296182	0.00678176
ENSMUSG00000026004.16	Kansl1l	chr1	HAVANA	gene	66758407	66856721	-	protein_coding	ENSMUSG00000026004	Kansl1l	KAT8 regulatory NSL complex subunit 1-like [Source:MGI Symbol;Acc:MGI:1915941]	68691	609	550	526	333	524	374	398	300	540	299	273	338	394	435	373	540.574	552.935	522.636	334.371	421.682	351.276	422.911	391.817	455.929	335.237	319.554	321.189	382.9	381.172	365.79	538.715	350.974	396.331	406.665	-0.441473	0.000139088	0.000411247
ENSMUSG00000102559.2	Gm37570	chr1	HAVANA	gene	66804785	66807890	-	TEC	ENSMUSG00000102559	Gm37570	predicted gene, 37570 [Source:MGI Symbol;Acc:MGI:5610798]	NA	19	18	12	5	4	9	4	0	3	5	5	4	6	12	2	16.8652	18.0961	11.9232	5.02058	3.21894	8.45316	4.25036	0	2.53294	5.60597	5.85263	3.80105	5.83097	10.5151	1.96134	15.6282	5.59451	3.91266	6.9285	-1.969	0.00075556	0.00194079
ENSMUSG00000102374.2	Gm38387	chr1	HAVANA	gene	66808449	66811025	-	TEC	ENSMUSG00000102374	Gm38387	predicted gene, 38387 [Source:MGI Symbol;Acc:MGI:5613622]	NA	4	1	12	0	4	0	2	4	7	2	2	10	4	4	4	3.55057	1.00534	11.9232	0	3.21894	0	2.12518	5.22422	5.91019	2.24239	2.34105	9.50262	3.88731	3.50503	3.92268	5.49305	4.23351	2.74642	3.89059	-1.00269	0.279904	0.373133
ENSMUSG00000102776.2	Gm38162	chr1	HAVANA	gene	66814670	66819266	+	TEC	ENSMUSG00000102776	Gm38162	predicted gene, 38162 [Source:MGI Symbol;Acc:MGI:5611390]	NA	2	7	2	1	10	0	0	0	6	0	0	0	1	0	0	1.77529	7.03735	1.98721	1.00412	8.04736	0	0	0	5.06588	0	0	0	0.971828	0	0	3.59995	0.161971	2.35289	1.72594	-0.569642	0.71088	0.781098
ENSMUSG00000082057.2	Gm15789	chr1	HAVANA	gene	66823072	66825604	+	processed_pseudogene	ENSMUSG00000082057	Gm15789	predicted gene 15789 [Source:MGI Symbol;Acc:MGI:3783231]	NA	1	0	0	0	0	0	0	0	0	0	0	2	1	2	1	0.887643	0	0	0	0	0	0	0	0	0	0	1.90052	0.971828	1.75252	0.980669	0.295881	0.934256	0	0.432879	-0.932172	0.70697	NA
ENSMUSG00000103706.2	6820402A03Rik	chr1	HAVANA	gene	66832804	66835457	-	TEC	ENSMUSG00000103706	6820402A03Rik	RIKEN cDNA 6820402A03 gene [Source:MGI Symbol;Acc:MGI:1922992]	NA	3	2	1	1	0	0	0	0	0	0	0	1	3	0	0	2.66293	2.01067	0.993604	1.00412	0	0	0	0	0	0	0	0.950262	2.91549	0	0	1.88907	0.644291	0.167353	0.702471	-2.91136	0.124438	NA
ENSMUSG00000103756.2	Gm37285	chr1	HAVANA	gene	66838818	66839956	-	TEC	ENSMUSG00000103756	Gm37285	predicted gene, 37285 [Source:MGI Symbol;Acc:MGI:5610513]	NA	9	1	8	0	3	2	5	0	7	10	6	1	5	3	7	7.98878	1.00534	7.94883	0	2.41421	1.87848	5.31295	0	5.91019	11.2119	7.02316	0.950262	4.85914	2.62877	6.86469	5.64765	5.58966	2.58597	4.39978	-1.096	0.231049	0.318352
ENSMUSG00000121280.1	Gm57189	chr1	HAVANA	gene	66851210	66856128	-	lncRNA	ENSMUSG00000121280	Gm57189	predicted gene, 57189 [Source:MGI Symbol;Acc:MGI:7338291]	NA	12	2	12	2	9	0	0	0	2	4	3	0	0	3	2	10.6517	2.01067	11.9232	2.00823	7.24262	0	0	0	1.68863	4.48478	3.51158	0	0	2.62877	1.96134	8.19521	2.09774	1.82325	3.20744	-2.10261	0.073552	0.119851
ENSMUSG00000103382.2	Gm37755	chr1	HAVANA	gene	66851474	66853652	+	TEC	ENSMUSG00000103382	Gm37755	predicted gene, 37755 [Source:MGI Symbol;Acc:MGI:5610983]	NA	4	0	0	2	0	3	0	0	0	0	0	0	0	0	0	3.55057	0	0	2.00823	0	2.81772	0	0	0	0	0	0	0	0	0	1.18352	0	0.804325	0.558435	-0.562041	0.863116	NA
ENSMUSG00000103553.2	Gm38218	chr1	HAVANA	gene	66860385	66865073	-	TEC	ENSMUSG00000103553	Gm38218	predicted gene, 38218 [Source:MGI Symbol;Acc:MGI:5611446]	NA	4	2	3	2	5	2	2	0	2	7	3	2	1	3	1	3.55057	2.01067	2.98081	2.00823	4.02368	1.87848	2.12518	0	1.68863	7.84836	3.51158	1.90052	0.971828	2.62877	0.980669	2.84735	2.97362	1.95403	2.54053	-0.490447	0.586356	0.674653
ENSMUSG00000026003.6	Acadl	chr1	HAVANA	gene	66869998	66902436	-	protein_coding	ENSMUSG00000026003	Acadl	acyl-Coenzyme A dehydrogenase, long-chain [Source:MGI Symbol;Acc:MGI:87866]	11363	2794	2582	2418	3818	4435	3944	4724	3958	6226	3874	3235	3829	3394	3412	4698	2480.07	2595.78	2402.53	3833.72	3569	3704.36	5019.68	5169.37	5256.69	4343.51	3786.65	3638.55	3298.39	2989.79	4607.18	2492.8	3777.35	4425.47	3779.69	0.827916	7.03451e-07	3.15429e-06
ENSMUSG00000082769.4	Gm15793	chr1	HAVANA	gene	66888267	66888761	-	processed_pseudogene	ENSMUSG00000082769	Gm15793	predicted gene 15793 [Source:MGI Symbol;Acc:MGI:3783235]	102640707	8	7	7	14	35	15	23	35	44	39	24	27	22	33	46	7.10114	7.03735	6.95523	14.0576	28.1658	14.0886	24.4396	45.712	37.1498	43.7266	28.0926	25.6571	21.3802	28.9165	45.1108	7.03124	32.1473	27.2689	25.1727	1.94628	3.95274e-05	0.000129472
ENSMUSG00000089420.4	Gm27934	chr1	ENSEMBL	gene	66895800	66895862	+	snRNA	ENSMUSG00000089420	Gm27934	predicted gene, 27934 [Source:MGI Symbol;Acc:MGI:5531316]	115487636	0	0	0	0	0	0	0	0	0	0	0	0	0	0	0	0	0	0	0	0	0	0	0	0	0	0	0	0	0	0	0	0	0	0	NA	NA	NA
ENSMUSG00000077328.3	Gm25832	chr1	ENSEMBL	gene	66905956	66906085	+	snoRNA	ENSMUSG00000077328	Gm25832	predicted gene, 25832 [Source:MGI Symbol;Acc:MGI:5455609]	115485785	0	0	0	0	0	0	0	0	0	0	0	0	0	0	0	0	0	0	0	0	0	0	0	0	0	0	0	0	0	0	0	0	0	0	NA	NA	NA
ENSMUSG00000061816.16	Myl1	chr1	HAVANA	gene	66963454	66984563	-	protein_coding	ENSMUSG00000061816	Myl1	myosin, light polypeptide 1 [Source:MGI Symbol;Acc:MGI:97269]	17901	85	89	91	23	255	38	14	32	42	29	36	19	25	34	18	75.4496	89.4749	90.4179	23.0947	205.208	35.6911	14.8763	41.7938	35.4612	32.5146	42.1389	18.055	24.2957	29.7928	17.652	85.1142	27.4082	59.3541	51.7278	-0.513656	0.391097	0.489054
ENSMUSG00000094191.2	Rpl31-ps14	chr1	HAVANA	gene	66987722	66988099	-	processed_pseudogene	ENSMUSG00000094191	Rpl31-ps14	ribosomal protein L31, pseudogene 14 [Source:MGI Symbol;Acc:MGI:3704189]	NA	1	1	0	7	6	2	6	5	3	9	2	2	2	5	1	0.887643	1.00534	0	7.02881	4.82842	1.87848	6.37554	6.53028	2.53294	10.0907	2.34105	1.90052	1.94366	4.38129	0.980669	0.630993	3.60632	4.86241	3.51369	2.91063	0.0176885	0.0340188
ENSMUSG00000082212.2	Gm15826	chr1	HAVANA	gene	66990988	66992628	+	processed_pseudogene	ENSMUSG00000082212	Gm15826	predicted gene 15826 [Source:MGI Symbol;Acc:MGI:3801881]	NA	0	0	0	0	0	0	0	0	0	0	0	0	0	0	0	0	0	0	0	0	0	0	0	0	0	0	0	0	0	0	0	0	0	0	NA	NA	NA
ENSMUSG00000026000.17	Lancl1	chr1	HAVANA	gene	67039676	67078031	-	protein_coding	ENSMUSG00000026000	Lancl1	LanC (bacterial lantibiotic synthetase component C)-like 1 [Source:MGI Symbol;Acc:MGI:1336997]	14768	820	758	678	690	990	882	836	890	1098	777	789	828	851	749	1052	727.867	762.045	673.663	692.84	796.689	828.41	888.326	1162.39	927.056	871.168	923.545	786.817	827.026	656.317	1031.66	721.192	849.423	882.618	837.055	0.290216	0.0750948	0.122001
ENSMUSG00000120337.1	Gm57111	chr1	HAVANA	gene	67154576	67155686	-	lncRNA	ENSMUSG00000120337	Gm57111	predicted gene, 57111 [Source:MGI Symbol;Acc:MGI:7338135]	NA	0	0	0	0	0	0	0	0	0	0	0	0	0	0	0	0	0	0	0	0	0	0	0	0	0	0	0	0	0	0	0	0	0	0	NA	NA	NA
ENSMUSG00000025991.9	Cps1	chr1	HAVANA	gene	67162185	67270418	+	protein_coding	ENSMUSG00000025991	Cps1	carbamoyl-phosphate synthetase 1 [Source:MGI Symbol;Acc:MGI:891996]	227231	0	0	1	2	0	0	0	5	0	0	0	2	0	1	0	0	0	0.993604	2.00823	0	0	0	6.53028	0	0	0	1.90052	0	0.876258	0	0.331201	0.462797	1.42309	0.820593	1.99886	0.422971	NA
ENSMUSG00000086204.2	Gm15668	chr1	HAVANA	gene	67288359	67362768	+	lncRNA	ENSMUSG00000086204	Gm15668	predicted gene 15668 [Source:MGI Symbol;Acc:MGI:3783110]	NA	0	0	0	0	0	0	0	0	0	0	0	0	0	0	0	0	0	0	0	0	0	0	0	0	0	0	0	0	0	0	0	0	0	0	NA	NA	NA
ENSMUSG00000077745.3	Gm26342	chr1	ENSEMBL	gene	67296383	67296511	+	snoRNA	ENSMUSG00000077745	Gm26342	predicted gene, 26342 [Source:MGI Symbol;Acc:MGI:5456119]	115485776	0	0	0	0	0	0	0	0	0	0	0	0	0	0	0	0	0	0	0	0	0	0	0	0	0	0	0	0	0	0	0	0	0	0	NA	NA	NA
ENSMUSG00000082473.2	Kif22-ps	chr1	HAVANA	gene	67624212	67626195	+	processed_pseudogene	ENSMUSG00000082473	Kif22-ps	kinesin family member 22, pseudogene [Source:MGI Symbol;Acc:MGI:109206]	NA	0	0	0	0	0	0	0	0	0	0	0	0	0	0	0	0	0	0	0	0	0	0	0	0	0	0	0	0	0	0	0	0	0	0	NA	NA	NA
ENSMUSG00002076414.1	Gm56209	chr1	ENSEMBL	gene	67656134	67656211	+	miRNA	ENSMUSG00002076414	Gm56209	predicted gene, 56209 [Source:MGI Symbol;Acc:MGI:6848876]	NA	0	0	0	0	0	0	0	0	0	0	0	0	0	0	0	0	0	0	0	0	0	0	0	0	0	0	0	0	0	0	0	0	0	0	NA	NA	NA
ENSMUSG00000085075.2	Gm15669	chr1	HAVANA	gene	67831640	67844483	+	lncRNA	ENSMUSG00000085075	Gm15669	predicted gene 15669 [Source:MGI Symbol;Acc:MGI:3783111]	NA	0	0	0	0	0	0	0	0	0	0	0	0	0	0	0	0	0	0	0	0	0	0	0	0	0	0	0	0	0	0	0	0	0	0	NA	NA	NA
ENSMUSG00000104395.2	Gm37957	chr1	HAVANA	gene	67942389	67944691	+	TEC	ENSMUSG00000104395	Gm37957	predicted gene, 37957 [Source:MGI Symbol;Acc:MGI:5611185]	NA	0	0	0	0	0	0	0	0	0	0	0	0	0	0	0	0	0	0	0	0	0	0	0	0	0	0	0	0	0	0	0	0	0	0	NA	NA	NA
ENSMUSG00002074910.1	Gm56221	chr1	ENSEMBL	gene	68012835	68012936	+	miRNA	ENSMUSG00002074910	Gm56221	predicted gene, 56221 [Source:MGI Symbol;Acc:MGI:6848900]	NA	0	0	0	0	0	0	0	0	0	0	0	0	0	0	0	0	0	0	0	0	0	0	0	0	0	0	0	0	0	0	0	0	0	0	NA	NA	NA
ENSMUSG00000087329.4	Gm15671	chr1	HAVANA	gene	68063402	68064922	+	lncRNA	ENSMUSG00000087329	Gm15671	predicted gene 15671 [Source:MGI Symbol;Acc:MGI:3783113]	NA	0	0	0	0	0	0	0	0	0	0	0	0	0	0	0	0	0	0	0	0	0	0	0	0	0	0	0	0	0	0	0	0	0	0	NA	NA	NA
ENSMUSG00000062209.16	Erbb4	chr1	HAVANA	gene	68071345	69147218	-	protein_coding	ENSMUSG00000062209	Erbb4	erb-b2 receptor tyrosine kinase 4 [Source:MGI Symbol;Acc:MGI:104771]	13869	30	31	20	1	11	2	5	1	0	0	0	3	5	2	0	26.6293	31.1654	19.8721	1.00412	8.8521	1.87848	5.31295	1.30606	0	0	0	2.85079	4.85914	1.75252	0	25.8889	1.57707	3.05895	7.03219	-3.05479	0.000507574	0.00134587
ENSMUSG00000102449.2	Gm37100	chr1	HAVANA	gene	68154354	68155706	-	TEC	ENSMUSG00000102449	Gm37100	predicted gene, 37100 [Source:MGI Symbol;Acc:MGI:5610328]	NA	0	0	0	0	0	0	0	0	0	0	0	0	0	0	0	0	0	0	0	0	0	0	0	0	0	0	0	0	0	0	0	0	0	0	NA	NA	NA
ENSMUSG00000083795.2	Gm15670	chr1	HAVANA	gene	68332439	68332885	-	processed_pseudogene	ENSMUSG00000083795	Gm15670	predicted gene 15670 [Source:MGI Symbol;Acc:MGI:3783112]	NA	0	0	0	0	0	0	0	0	0	0	0	0	0	0	0	0	0	0	0	0	0	0	0	0	0	0	0	0	0	0	0	0	0	0	NA	NA	NA
ENSMUSG00000080539.4	Gm25542	chr1	ENSEMBL	gene	68424101	68424194	-	snRNA	ENSMUSG00000080539	Gm25542	predicted gene, 25542 [Source:MGI Symbol;Acc:MGI:5455319]	NA	0	0	0	0	0	0	0	0	0	0	0	0	0	0	0	0	0	0	0	0	0	0	0	0	0	0	0	0	0	0	0	0	0	0	NA	NA	NA
ENSMUSG00000103307.2	Gm19335	chr1	HAVANA	gene	68630777	68632845	-	TEC	ENSMUSG00000103307	Gm19335	predicted gene, 19335 [Source:MGI Symbol;Acc:MGI:5011520]	NA	0	0	0	0	0	0	0	0	0	0	0	0	0	0	0	0	0	0	0	0	0	0	0	0	0	0	0	0	0	0	0	0	0	0	NA	NA	NA
ENSMUSG00000104508.2	Gm37735	chr1	HAVANA	gene	68678583	68679988	-	TEC	ENSMUSG00000104508	Gm37735	predicted gene, 37735 [Source:MGI Symbol;Acc:MGI:5610963]	NA	0	0	0	0	0	0	0	0	0	0	0	0	0	0	0	0	0	0	0	0	0	0	0	0	0	0	0	0	0	0	0	0	0	0	NA	NA	NA
ENSMUSG00000103642.2	Gm37769	chr1	HAVANA	gene	68750196	68752564	-	TEC	ENSMUSG00000103642	Gm37769	predicted gene, 37769 [Source:MGI Symbol;Acc:MGI:5610997]	NA	0	0	0	0	0	0	0	0	0	0	0	0	0	0	0	0	0	0	0	0	0	0	0	0	0	0	0	0	0	0	0	0	0	0	NA	NA	NA
ENSMUSG00000103809.2	Gm37061	chr1	HAVANA	gene	68797644	68800886	-	TEC	ENSMUSG00000103809	Gm37061	predicted gene, 37061 [Source:MGI Symbol;Acc:MGI:5610289]	NA	0	0	0	0	0	0	0	0	0	0	0	0	0	0	0	0	0	0	0	0	0	0	0	0	0	0	0	0	0	0	0	0	0	0	NA	NA	NA
ENSMUSG00000087514.2	Gm16076	chr1	HAVANA	gene	69131072	69145899	-	lncRNA	ENSMUSG00000087514	Gm16076	predicted gene 16076 [Source:MGI Symbol;Acc:MGI:3802084]	NA	0	0	0	0	1	0	0	0	0	0	0	0	0	0	0	0	0	0	0	0.804736	0	0	0	0	0	0	0	0	0	0	0	0	0.134123	0.0536491	0.510491	0.903396	NA
ENSMUSG00000084332.2	Gm8840	chr1	HAVANA	gene	69170073	69170458	-	processed_pseudogene	ENSMUSG00000084332	Gm8840	predicted gene 8840 [Source:MGI Symbol;Acc:MGI:3647579]	NA	1	0	2	0	1	0	0	0	0	1	1	0	0	0	0	0.887643	0	1.98721	0	0.804736	0	0	0	0	1.12119	1.17053	0	0	0	0	0.958283	0.381953	0.134123	0.398087	-1.92887	0.423021	NA
ENSMUSG00000101387.2	Pced1c-ps	chr1	HAVANA	gene	69416480	69417230	+	processed_pseudogene	ENSMUSG00000101387	Pced1c-ps	PC-esterase domain containing 1C, pseudogene [Source:MGI Symbol;Acc:MGI:3644590]	NA	0	0	0	0	0	0	0	0	0	0	0	0	0	0	0	0	0	0	0	0	0	0	0	0	0	0	0	0	0	0	0	0	0	0	NA	NA	NA
ENSMUSG00000099804.2	Gm28497	chr1	HAVANA	gene	69480215	69483243	+	lncRNA	ENSMUSG00000099804	Gm28497	predicted gene 28497 [Source:MGI Symbol;Acc:MGI:5579203]	NA	0	0	0	0	1	3	0	2	0	2	0	1	0	6	0	0	0	0	0	0.804736	2.81772	0	2.61211	0	2.24239	0	0.950262	0	5.25755	0	0	1.40837	1.03909	0.978985	2.52823	0.252889	0.342931
ENSMUSG00000100354.2	Gm29113	chr1	HAVANA	gene	69529516	69532947	-	lncRNA	ENSMUSG00000100354	Gm29113	predicted gene 29113 [Source:MGI Symbol;Acc:MGI:5579819]	NA	0	0	0	0	0	0	0	0	0	0	0	0	0	0	0	0	0	0	0	0	0	0	0	0	0	0	0	0	0	0	0	0	0	0	NA	NA	NA
ENSMUSG00000101156.2	Gm29114	chr1	HAVANA	gene	69553091	69586866	+	lncRNA	ENSMUSG00000101156	Gm29114	predicted gene 29114 [Source:MGI Symbol;Acc:MGI:5579820]	NA	0	0	0	0	0	0	0	0	0	0	0	0	1	0	0	0	0	0	0	0	0	0	0	0	0	0	0	0.971828	0	0	0	0.161971	0	0.0647886	0.0295951	0.994386	NA
ENSMUSG00000025997.14	Ikzf2	chr1	HAVANA	gene	69570373	69726404	-	protein_coding	ENSMUSG00000025997	Ikzf2	IKAROS family zinc finger 2 [Source:MGI Symbol;Acc:MGI:1342541]	22779	186	141	139	194	413	219	243	218	300	269	288	304	293	404	352	165.102	141.752	138.111	194.799	332.356	205.694	258.209	284.72	253.294	301.601	337.112	288.88	284.746	354.008	345.196	148.322	318.59	254.845	259.039	0.779998	5.83996e-06	2.23021e-05
ENSMUSG00000100815.2	Gm29112	chr1	HAVANA	gene	69634195	69637681	-	lncRNA	ENSMUSG00000100815	Gm29112	predicted gene 29112 [Source:MGI Symbol;Acc:MGI:5579818]	NA	0	0	0	0	1	0	0	0	0	0	0	0	0	2	0	0	0	0	0	0.804736	0	0	0	0	0	0	0	0	1.75252	0	0	0.292086	0.134123	0.170484	0.510479	0.903399	NA
ENSMUSG00000099954.2	Gm28112	chr1	HAVANA	gene	69699346	69701220	-	lncRNA	ENSMUSG00000099954	Gm28112	predicted gene 28112 [Source:MGI Symbol;Acc:MGI:5578818]	NA	0	0	0	0	0	0	0	0	2	0	0	0	0	3	0	0	0	0	0	0	0	0	0	1.68863	0	0	0	0	2.62877	0	0	0.438129	0.281438	0.287827	0.991364	0.813664	NA
ENSMUSG00000103402.2	Gm37930	chr1	HAVANA	gene	69810027	69811912	+	TEC	ENSMUSG00000103402	Gm37930	predicted gene, 37930 [Source:MGI Symbol;Acc:MGI:5611158]	NA	0	0	0	0	0	0	0	1	0	2	0	0	0	0	0	0	0	0	0	0	0	0	1.30606	0	2.24239	0	0	0	0	0	0	0.373731	0.217676	0.236563	0.510479	0.903399	NA
ENSMUSG00000053153.15	Spag16	chr1	HAVANA	gene	69866129	70764291	+	protein_coding	ENSMUSG00000053153	Spag16	sperm associated antigen 16 [Source:MGI Symbol;Acc:MGI:1913972]	66722	645	462	411	143	170	197	140	36	102	128	119	141	198	214	81	572.529	464.465	408.371	143.589	136.805	185.03	148.763	47.018	86.12	143.513	139.293	133.987	192.422	187.519	79.4342	481.789	146.028	124.554	204.591	-1.94873	3.11459e-09	2.16488e-08
ENSMUSG00002076719.1	Gm56236	chr1	ENSEMBL	gene	69960632	69960906	-	misc_RNA	ENSMUSG00002076719	Gm56236	predicted gene, 56236 [Source:MGI Symbol;Acc:MGI:6848930]	NA	0	0	0	0	0	0	0	0	0	0	0	0	0	0	0	0	0	0	0	0	0	0	0	0	0	0	0	0	0	0	0	0	0	0	NA	NA	NA
ENSMUSG00000080524.3	Gm23879	chr1	ENSEMBL	gene	69994163	69994288	-	snRNA	ENSMUSG00000080524	Gm23879	predicted gene, 23879 [Source:MGI Symbol;Acc:MGI:5453656]	115487680	0	0	0	0	0	0	0	0	0	0	0	1	0	0	0	0	0	0	0	0	0	0	0	0	0	0	0.950262	0	0	0	0	0.158377	0	0.0633508	0.0295951	0.994386	NA
ENSMUSG00000101730.2	Gm28580	chr1	HAVANA	gene	70107127	70107214	-	unprocessed_pseudogene	ENSMUSG00000101730	Gm28580	predicted gene 28580 [Source:MGI Symbol;Acc:MGI:5579286]	NA	1	0	0	0	0	0	0	0	0	0	0	0	0	1	2	0.887643	0	0	0	0	0	0	0	0	0	0	0	0	0.876258	1.96134	0.295881	0.472933	0	0.248349	-0.932172	0.812162	NA
ENSMUSG00000103052.2	Gm38272	chr1	HAVANA	gene	70349671	70352070	-	TEC	ENSMUSG00000103052	Gm38272	predicted gene, 38272 [Source:MGI Symbol;Acc:MGI:5611500]	NA	0	0	0	0	0	0	0	0	0	0	0	0	0	0	0	0	0	0	0	0	0	0	0	0	0	0	0	0	0	0	0	0	0	0	NA	NA	NA
ENSMUSG00000104287.2	Gm37456	chr1	HAVANA	gene	70610594	70616430	-	TEC	ENSMUSG00000104287	Gm37456	predicted gene, 37456 [Source:MGI Symbol;Acc:MGI:5610684]	NA	0	0	0	0	0	0	0	0	0	0	0	0	0	0	0	0	0	0	0	0	0	0	0	0	0	0	0	0	0	0	0	0	0	0	NA	NA	NA
ENSMUSG00000075952.3	Gm23422	chr1	ENSEMBL	gene	70635974	70636080	+	snRNA	ENSMUSG00000075952	Gm23422	predicted gene, 23422 [Source:MGI Symbol;Acc:MGI:5453199]	115487587	0	0	0	0	0	0	0	0	0	0	0	0	0	0	0	0	0	0	0	0	0	0	0	0	0	0	0	0	0	0	0	0	0	0	NA	NA	NA
ENSMUSG00000045648.16	Vwc2l	chr1	HAVANA	gene	70764874	70924556	+	protein_coding	ENSMUSG00000045648	Vwc2l	von Willebrand factor C domain-containing protein 2-like [Source:MGI Symbol;Acc:MGI:2444069]	320460	0	0	0	0	0	0	0	0	0	0	0	0	0	0	0	0	0	0	0	0	0	0	0	0	0	0	0	0	0	0	0	0	0	0	NA	NA	NA
ENSMUSG00000026196.8	Bard1	chr1	HAVANA	gene	71066657	71142305	-	protein_coding	ENSMUSG00000026196	Bard1	BRCA1 associated RING domain 1 [Source:MGI Symbol;Acc:MGI:1328361]	12021	44	32	37	195	260	196	182	125	195	163	182	200	242	246	203	39.0563	32.1708	36.7633	195.803	209.231	184.091	193.391	163.257	164.641	182.755	213.036	190.052	235.182	215.56	199.076	35.9968	205.943	185.069	163.604	2.3614	4.17022e-39	3.17651e-37
ENSMUSG00000089965.2	Gm16236	chr1	HAVANA	gene	71078811	71079189	-	processed_pseudogene	ENSMUSG00000089965	Gm16236	predicted gene 16236 [Source:MGI Symbol;Acc:MGI:3801868]	NA	0	0	0	0	0	0	0	0	0	0	0	0	0	0	0	0	0	0	0	0	0	0	0	0	0	0	0	0	0	0	0	0	0	0	NA	NA	NA
ENSMUSG00000101551.2	Gm8870	chr1	HAVANA	gene	71194405	71195179	-	processed_pseudogene	ENSMUSG00000101551	Gm8870	predicted gene 8870 [Source:MGI Symbol;Acc:MGI:3645634]	NA	0	0	0	1	2	3	1	1	3	1	2	0	1	1	2	0	0	0	1.00412	1.60947	2.81772	1.06259	1.30606	2.53294	1.12119	2.34105	0	0.971828	0.876258	1.96134	0	1.21195	1.72215	1.17364	3.3066	0.0270959	0.0498228
ENSMUSG00000050296.15	Abca12	chr1	HAVANA	gene	71281435	71454069	-	protein_coding	ENSMUSG00000050296	Abca12	ATP-binding cassette, sub-family A member 12 [Source:MGI Symbol;Acc:MGI:2676312]	74591	0	0	3	5	1	2	0	0	1	0	0	6	3	0	0	0	0	2.98081	5.02058	0.804736	1.87848	0	0	0.844313	0	0	5.70157	2.91549	0	0	0.993604	1.43618	1.42468	1.34307	0.542455	0.779991	0.836205
ENSMUSG00000101617.2	Gm6947	chr1	HAVANA	gene	71532896	71532973	-	processed_pseudogene	ENSMUSG00000101617	Gm6947	predicted gene 6947 [Source:MGI Symbol;Acc:MGI:3647350]	NA	0	0	0	0	0	0	0	0	0	0	0	0	0	0	0	0	0	0	0	0	0	0	0	0	0	0	0	0	0	0	0	0	0	0	NA	NA	NA
ENSMUSG00000026192.14	Atic	chr1	HAVANA	gene	71596309	71618790	+	protein_coding	ENSMUSG00000026192	Atic	5-aminoimidazole-4-carboxamide ribonucleotide formyltransferase/IMP cyclohydrolase [Source:MGI Symbol;Acc:MGI:1351352]	108147	1041	785	850	1032	1613	1287	1115	844	1330	884	1040	1124	1313	1508	1128	924.036	789.189	844.563	1036.25	1298.04	1208.8	1184.79	1102.31	1122.94	991.135	1217.35	1068.09	1276.01	1321.4	1106.2	852.596	1163.36	1158.85	1099.41	0.442923	8.24738e-05	0.000254223
ENSMUSG00000026193.16	Fn1	chr1	HAVANA	gene	71624679	71692359	-	protein_coding	ENSMUSG00000026193	Fn1	fibronectin 1 [Source:MGI Symbol;Acc:MGI:95566]	14268	11576	10704	11774	9795	9922	10931	5251	4406	6541	4429	6267	10894	11890	10231	4683	10275.4	10761.1	11698.7	9835.32	7984.59	10266.8	5579.66	5754.48	5522.65	4965.77	7335.69	10352.2	11555	8965	4592.47	10911.7	7961.02	7490.59	8362.99	-0.542691	0.0597674	0.100179
ENSMUSG00000073652.11	Apol7d	chr1	HAVANA	gene	71691996	71702002	+	lncRNA	ENSMUSG00000073652	Apol7d	apolipoprotein L 7d [Source:MGI Symbol;Acc:MGI:3723449]	100042814	1	7	1	2	4	1	2	2	4	3	4	15	3	1	7	0.887643	7.03735	0.993604	2.00823	3.21894	0.93924	2.12518	2.61211	3.37725	3.36358	4.6821	14.2539	2.91549	0.876258	6.86469	2.97287	5.49267	2.38016	3.74371	-0.292485	0.754341	0.815998
ENSMUSG00000101834.2	Gm5829	chr1	HAVANA	gene	71748864	71749214	-	processed_pseudogene	ENSMUSG00000101834	Gm5829	predicted gene 5829 [Source:MGI Symbol;Acc:MGI:3644438]	NA	0	1	0	0	0	0	0	0	1	0	0	0	0	0	0	0	1.00534	0	0	0	0	0	0	0.844313	0	0	0	0	0	0	0.335112	0	0.140719	0.12331	-0.451266	0.914558	NA
ENSMUSG00000100319.2	Gm5256	chr1	HAVANA	gene	71753207	71754083	-	processed_pseudogene	ENSMUSG00000100319	Gm5256	predicted gene 5256 [Source:MGI Symbol;Acc:MGI:3644836]	NA	0	5	0	1	1	1	0	0	0	0	1	2	5	2	5	0	5.02668	0	1.00412	0.804736	0.93924	0	0	0	0	1.17053	1.90052	4.85914	1.75252	4.90335	1.67556	2.43101	0.458015	1.49072	-1.76177	0.254153	0.344392
ENSMUSG00000102689.2	Gm37217	chr1	HAVANA	gene	71882249	71885769	-	TEC	ENSMUSG00000102689	Gm37217	predicted gene, 37217 [Source:MGI Symbol;Acc:MGI:5610445]	NA	0	0	0	0	0	0	0	0	0	0	0	0	0	0	0	0	0	0	0	0	0	0	0	0	0	0	0	0	0	0	0	0	0	0	NA	NA	NA
ENSMUSG00000099707.8	Gm8883	chr1	HAVANA	gene	71927035	71930757	+	lncRNA	ENSMUSG00000099707	Gm8883	predicted gene 8883 [Source:MGI Symbol;Acc:MGI:3649116]	667931	0	0	0	0	0	1	1	2	1	0	0	0	0	0	0	0	0	0	0	0	0.93924	1.06259	2.61211	0.844313	0	0	0	0	0	0	0	0	0.909709	0.363884	2.33738	0.428892	NA
ENSMUSG00000101211.3	Gm28818	chr1	HAVANA	gene	71933225	71956284	-	lncRNA	ENSMUSG00000101211	Gm28818	predicted gene 28818 [Source:MGI Symbol;Acc:MGI:5579524]	NA	0	2	0	0	0	0	0	0	0	0	0	0	0	0	2	0	2.01067	0	0	0	0	0	0	0	0	0	0	0	0	1.96134	0.670224	0.32689	0	0.264801	-1.88789	0.64993	NA
ENSMUSG00000121242.1	Gm57173	chr1	HAVANA	gene	71975569	71977777	-	lncRNA	ENSMUSG00000121242	Gm57173	predicted gene, 57173 [Source:MGI Symbol;Acc:MGI:7338259]	NA	0	0	0	1	0	0	1	0	3	1	0	0	2	5	4	0	0	0	1.00412	0	0	1.06259	0	2.53294	1.12119	0	0	1.94366	4.38129	3.92268	0	1.8948	0.766608	1.06456	2.1506	0.271455	0.363851
ENSMUSG00000101848.2	4933417E11Rik	chr1	HAVANA	gene	71998157	72044354	-	lncRNA	ENSMUSG00000101848	4933417E11Rik	RIKEN cDNA 4933417E11 gene [Source:MGI Symbol;Acc:MGI:1918384]	71134	4	7	7	1	0	0	0	0	4	0	0	0	2	1	0	3.55057	7.03735	6.95523	1.00412	0	0	0	0	3.37725	0	0	0	1.94366	0.876258	0	5.84772	0.469986	0.730228	1.64963	-2.92253	0.0340272	0.0608291
ENSMUSG00000101764.2	4930556G22Rik	chr1	HAVANA	gene	72022840	72077890	-	lncRNA	ENSMUSG00000101764	4930556G22Rik	RIKEN cDNA 4930556G22 gene [Source:MGI Symbol;Acc:MGI:1925457]	NA	0	0	0	0	0	0	0	0	0	0	0	0	0	0	0	0	0	0	0	0	0	0	0	0	0	0	0	0	0	0	0	0	0	0	NA	NA	NA
ENSMUSG00000059483.6	Gm5528	chr1	HAVANA	gene	72043447	72043926	+	processed_pseudogene	ENSMUSG00000059483	Gm5528	predicted gene 5528 [Source:MGI Symbol;Acc:MGI:3643453]	433319	0	1	0	0	1	6	0	4	1	1	1	1	3	3	3	0	1.00534	0	0	0.804736	5.63544	0	5.22422	0.844313	1.12119	1.17053	0.950262	2.91549	2.62877	2.94201	0.335112	1.95471	2.08479	1.68282	2.55797	0.104725	0.16267
ENSMUSG00000101496.2	Gm8885	chr1	HAVANA	gene	72127016	72127613	+	processed_pseudogene	ENSMUSG00000101496	Gm8885	predicted gene 8885 [Source:MGI Symbol;Acc:MGI:3649121]	NA	1	2	0	1	2	3	1	2	2	4	5	4	2	0	0	0.887643	2.01067	0	1.00412	1.60947	2.81772	1.06259	2.61211	1.68863	4.48478	5.85263	3.80105	1.94366	0	0	0.966105	2.68035	1.79911	1.985	0.893217	0.475066	0.571795
ENSMUSG00000102123.2	Gm4319	chr1	HAVANA	gene	72146314	72161160	-	lncRNA	ENSMUSG00000102123	Gm4319	predicted gene 4319 [Source:MGI Symbol;Acc:MGI:3782500]	NA	1	1	0	0	2	0	0	0	6	1	1	1	0	2	2	0.887643	1.00534	0	0	1.60947	0	0	0	5.06588	1.12119	1.17053	0.950262	0	1.75252	1.96134	0.630993	1.15931	1.11256	1.03494	0.890737	0.598037	0.685389
ENSMUSG00000039395.9	Mreg	chr1	HAVANA	gene	72198601	72251466	-	protein_coding	ENSMUSG00000039395	Mreg	melanoregulin [Source:MGI Symbol;Acc:MGI:2151839]	381269	136	74	104	187	287	302	274	233	301	211	201	241	222	252	281	120.719	74.3949	103.335	187.77	230.959	283.65	291.15	304.311	254.138	236.572	235.276	229.013	215.746	220.817	275.568	99.483	235.499	258.663	217.561	1.37231	4.4858e-14	6.78212e-13
ENSMUSG00000118839.1	Gm25360	chr1	ENSEMBL	gene	72265399	72265589	+	snRNA	ENSMUSG00000118839	Gm25360	predicted gene, 25360 [Source:MGI Symbol;Acc:MGI:5455137]	115487690	1	1	0	0	0	1	2	36	79	11	5	2	1	11	34	0.887643	1.00534	0	0	0	0.93924	2.12518	47.018	66.7007	12.3331	5.85263	1.90052	0.971828	9.63884	33.3428	0.630993	10.6733	19.4639	12.1811	4.9388	0.0098174	0.0201195
ENSMUSG00000121277.1	Gm57184	chr1	HAVANA	gene	72275642	72305891	+	lncRNA	ENSMUSG00000121277	Gm57184	predicted gene, 57184 [Source:MGI Symbol;Acc:MGI:7338281]	NA	27	35	26	12	11	4	3	10	24	15	9	20	7	10	4	23.9664	35.1868	25.8337	12.0494	8.8521	3.75696	3.18777	13.0606	20.2635	16.8179	10.5347	19.0052	6.8028	8.76258	3.92268	28.3289	10.9743	10.1951	14.1335	-1.46878	0.00566972	0.0122019
ENSMUSG00000119668.1	Gm23472	chr1	ENSEMBL	gene	72276105	72276295	+	snRNA	ENSMUSG00000119668	Gm23472	predicted gene, 23472 [Source:MGI Symbol;Acc:MGI:5453249]	115487687	0	0	0	0	0	0	0	0	0	0	0	0	0	0	0	0	0	0	0	0	0	0	0	0	0	0	0	0	0	0	0	0	0	0	NA	NA	NA
ENSMUSG00000119873.1	Gm24497	chr1	ENSEMBL	gene	72283372	72283562	+	snRNA	ENSMUSG00000119873	Gm24497	predicted gene, 24497 [Source:MGI Symbol;Acc:MGI:5454274]	115487688	0	0	0	2	0	2	0	0	0	0	0	0	0	0	0	0	0	0	2.00823	0	1.87848	0	0	0	0	0	0	0	0	0	0	0	0.647785	0.259114	1.87768	0.653774	NA
ENSMUSG00000118790.1	Gm25939	chr1	ENSEMBL	gene	72294167	72294357	+	snRNA	ENSMUSG00000118790	Gm25939	predicted gene, 25939 [Source:MGI Symbol;Acc:MGI:5455716]	115487691	11	7	4	13	27	12	31	252	233	56	33	12	11	33	162	9.76407	7.03735	3.97441	13.0535	21.7279	11.2709	32.9403	329.126	196.725	62.7869	38.6274	11.4031	10.6901	28.9165	158.868	6.92528	51.8821	100.807	62.4608	3.85961	0.000523532	0.00138466
ENSMUSG00000026189.14	Pecr	chr1	HAVANA	gene	72298326	72323473	-	protein_coding	ENSMUSG00000026189	Pecr	peroxisomal trans-2-enoyl-CoA reductase [Source:MGI Symbol;Acc:MGI:2148199]	111175	115	82	119	120	143	143	139	127	197	116	100	120	124	117	144	102.079	82.4376	118.239	120.494	115.077	134.311	147.7	165.869	166.33	130.059	117.053	114.031	120.507	102.522	141.216	100.918	120.898	141.63	125.195	0.484565	0.00595766	0.0127598
ENSMUSG00000026188.12	Tmem169	chr1	HAVANA	gene	72323528	72342263	+	protein_coding	ENSMUSG00000026188	Tmem169	transmembrane protein 169 [Source:MGI Symbol;Acc:MGI:2442781]	271711	1	0	0	0	0	4	2	4	2	2	5	2	0	7	1	0.887643	0	0	0	0	3.75696	2.12518	5.22422	1.68863	2.24239	5.85263	1.90052	0	6.13381	0.980669	0.295881	2.85167	2.1325	2.05284	2.58463	0.109786	0.169294
ENSMUSG00000026187.10	Xrcc5	chr1	HAVANA	gene	72346586	72434111	+	protein_coding	ENSMUSG00000026187	Xrcc5	X-ray repair complementing defective repair in Chinese hamster cells 5 [Source:MGI Symbol;Acc:MGI:104517]	22596	652	500	464	460	636	456	371	334	634	467	414	472	484	512	462	578.743	502.668	461.032	461.893	511.812	428.293	394.221	436.223	535.295	523.598	484.598	448.524	470.365	448.644	453.069	514.148	471.466	461.29	475.932	-0.154871	0.190034	0.27062
ENSMUSG00000039372.6	Marchf4	chr1	HAVANA	gene	72466271	72576089	-	protein_coding	ENSMUSG00000039372	Marchf4	membrane associated ring-CH-type finger 4 [Source:MGI Symbol;Acc:MGI:2683550]	381270	342	254	231	87	111	183	94	47	67	115	72	81	127	139	52	303.574	255.355	229.522	87.3581	89.3257	171.881	99.8835	61.3846	56.569	128.937	84.2779	76.9712	123.422	121.8	50.9948	262.817	97.7339	94.4003	129.417	-1.47571	7.42273e-06	2.78066e-05
ENSMUSG00000085812.2	Gm15843	chr1	HAVANA	gene	72498658	72499186	+	processed_pseudogene	ENSMUSG00000085812	Gm15843	predicted gene 15843 [Source:MGI Symbol;Acc:MGI:3801845]	NA	7	12	5	11	25	15	16	12	31	14	13	14	10	19	25	6.2135	12.064	4.96802	11.0453	20.1184	14.0886	17.0014	15.6727	26.1737	15.6967	15.2168	13.3037	9.71828	16.6489	24.5167	7.74852	15.8502	17.35	14.8298	1.18341	0.00827116	0.0172153
ENSMUSG00000039354.17	Smarcal1	chr1	HAVANA	gene	72622410	72672293	+	protein_coding	ENSMUSG00000039354	Smarcal1	SWI/SNF related matrix associated, actin dependent regulator of chromatin, subfamily a-like 1 [Source:MGI Symbol;Acc:MGI:1859183]	54380	753	563	622	487	645	562	502	425	657	442	495	572	539	653	568	668.395	566.004	618.021	489.005	519.055	527.853	533.42	555.074	554.714	495.568	579.41	543.55	523.816	572.197	557.02	617.474	545.26	529.853	553.54	-0.222482	0.0103883	0.0211522
ENSMUSG00000110712.2	Gm39662	chr1	HAVANA	gene	72680347	72682122	+	lncRNA	ENSMUSG00000110712	Gm39662	predicted gene, 39662 [Source:MGI Symbol;Acc:MGI:5622547]	NA	0	0	0	0	0	0	0	0	0	0	2	2	0	0	0	0	0	0	0	0	0	0	0	0	0	2.34105	1.90052	0	0	0	0	0.706929	0	0.282772	0.029578	0.994389	NA
ENSMUSG00000039342.6	Ankar	chr1	HAVANA	gene	72682139	72739738	-	protein_coding	ENSMUSG00000039342	Ankar	ankyrin and armadillo repeat containing [Source:MGI Symbol;Acc:MGI:2442559]	319695	0	0	0	0	0	0	0	0	0	0	0	0	0	0	0	0	0	0	0	0	0	0	0	0	0	0	0	0	0	0	0	0	0	0	NA	NA	NA
ENSMUSG00000110487.2	Gm18035	chr1	HAVANA	gene	72732023	72732611	+	processed_pseudogene	ENSMUSG00000110487	Gm18035	predicted gene, 18035 [Source:MGI Symbol;Acc:MGI:5010220]	NA	0	0	0	0	0	0	0	0	0	0	0	0	0	0	0	0	0	0	0	0	0	0	0	0	0	0	0	0	0	0	0	0	0	0	NA	NA	NA
ENSMUSG00000110596.2	Gm45859	chr1	HAVANA	gene	72745448	72745661	-	processed_pseudogene	ENSMUSG00000110596	Gm45859	predicted gene 45859 [Source:MGI Symbol;Acc:MGI:5804974]	NA	0	0	0	0	0	0	0	0	0	0	0	0	0	0	0	0	0	0	0	0	0	0	0	0	0	0	0	0	0	0	0	0	0	0	NA	NA	NA
ENSMUSG00000046330.11	Rpl37a	chr1	HAVANA	gene	72750449	72752972	+	protein_coding	ENSMUSG00000046330	Rpl37a	ribosomal protein L37a [Source:MGI Symbol;Acc:MGI:98068]	19981	5308	5238	5181	8443	13970	10117	11459	14614	17559	11506	11773	10708	9086	9447	17101	4711.61	5265.95	5147.86	8477.75	11242.2	9502.29	12176.2	19086.7	14825.3	12900.5	13780.6	10175.4	8830.03	8278.01	16770.4	5041.81	11789.2	12551.7	10744.7	1.31584	2.35536e-07	1.15289e-06
ENSMUSG00000120056.1	Gm30788	chr1	HAVANA	gene	72784313	72808825	-	lncRNA	ENSMUSG00000120056	Gm30788	predicted gene, 30788 [Source:MGI Symbol;Acc:MGI:5589947]	NA	11	11	15	3	5	10	6	25	8	10	4	7	6	6	15	9.76407	11.0587	14.9041	3.01235	4.02368	9.3924	6.37554	32.6514	6.75451	11.2119	4.6821	6.65184	5.83097	5.25755	14.71	11.9089	8.05741	10.3683	9.75208	-0.242321	0.710764	0.781039
ENSMUSG00000121273.1	Gm57179	chr1	HAVANA	gene	72844741	72845242	-	lncRNA	ENSMUSG00000121273	Gm57179	predicted gene, 57179 [Source:MGI Symbol;Acc:MGI:7338271]	NA	0	0	0	0	0	0	0	0	0	0	0	0	0	0	0	0	0	0	0	0	0	0	0	0	0	0	0	0	0	0	0	0	0	0	NA	NA	NA
ENSMUSG00000039323.19	Igfbp2	chr1	HAVANA	gene	72863662	72891633	+	protein_coding	ENSMUSG00000039323	Igfbp2	insulin-like growth factor binding protein 2 [Source:MGI Symbol;Acc:MGI:96437]	16008	4360	3784	3800	3686	1088	1882	1277	1480	2797	1874	1239	1567	1496	2168	1887	3870.12	3804.19	3775.69	3701.17	875.553	1767.65	1356.93	1932.96	2361.54	2101.12	1450.28	1489.06	1453.86	1899.73	1850.52	3816.67	1707.43	1999.3	2246.03	-0.932901	0.00236515	0.00551771
ENSMUSG00000026185.9	Igfbp5	chr1	HAVANA	gene	72897091	72914043	-	protein_coding	ENSMUSG00000026185	Igfbp5	insulin-like growth factor binding protein 5 [Source:MGI Symbol;Acc:MGI:96440]	16011	18303	18475	16438	3121	5713	5849	3145	2032	2644	2604	3143	5182	5767	6084	1711	16246.5	18573.6	16332.9	3133.85	4597.46	5493.61	3341.85	2653.91	2232.36	2919.59	3678.96	4924.26	5604.53	5331.16	1677.93	17051	4022.74	3575.51	6449.5	-2.25356	5.41098e-12	5.98575e-11
ENSMUSG00000101968.7	Teshl	chr1	HAVANA	gene	73024003	73064666	+	lncRNA	ENSMUSG00000101968	Teshl	testicular germ cell expressed HSF2 interacting lncRNA [Source:MGI Symbol;Acc:MGI:1916699]	69449	0	0	0	0	0	0	0	0	0	0	0	0	0	0	0	0	0	0	0	0	0	0	0	0	0	0	0	0	0	0	0	0	0	0	NA	NA	NA
ENSMUSG00000026182.7	Tnp1	chr1	HAVANA	gene	73054233	73055068	-	protein_coding	ENSMUSG00000026182	Tnp1	transition protein 1 [Source:MGI Symbol;Acc:MGI:98784]	21958	0	0	0	0	0	0	0	0	0	0	0	0	0	0	0	0	0	0	0	0	0	0	0	0	0	0	0	0	0	0	0	0	0	0	NA	NA	NA
ENSMUSG00000102266.2	Gm38106	chr1	HAVANA	gene	73246049	73248582	-	TEC	ENSMUSG00000102266	Gm38106	predicted gene, 38106 [Source:MGI Symbol;Acc:MGI:5611334]	NA	0	0	0	0	0	0	0	0	0	0	0	0	0	0	0	0	0	0	0	0	0	0	0	0	0	0	0	0	0	0	0	0	0	0	NA	NA	NA
ENSMUSG00000101112.2	Gm29185	chr1	HAVANA	gene	73308223	73345519	+	lncRNA	ENSMUSG00000101112	Gm29185	predicted gene 29185 [Source:MGI Symbol;Acc:MGI:5579891]	NA	0	0	0	0	0	0	0	0	0	0	0	0	0	0	0	0	0	0	0	0	0	0	0	0	0	0	0	0	0	0	0	0	0	0	NA	NA	NA
ENSMUSG00000100697.2	Gm29184	chr1	HAVANA	gene	73350876	73351209	-	processed_pseudogene	ENSMUSG00000100697	Gm29184	predicted gene 29184 [Source:MGI Symbol;Acc:MGI:5579890]	NA	0	0	0	0	0	0	0	0	0	0	0	0	0	0	0	0	0	0	0	0	0	0	0	0	0	0	0	0	0	0	0	0	0	0	NA	NA	NA
ENSMUSG00000099877.7	Pinc	chr1	HAVANA	gene	73429934	73446728	-	lncRNA	ENSMUSG00000099877	Pinc	pregnancy induced noncoding RNA [Source:MGI Symbol;Acc:MGI:3623820]	NA	3	0	0	0	0	1	0	0	0	0	2	0	0	0	0	2.66293	0	0	0	0	0.93924	0	0	0	0	2.34105	0	0	0	0	0.887643	0.390175	0.15654	0.396215	-1.82867	0.598776	NA
ENSMUSG00002076669.1	Gm56308	chr1	ENSEMBL	gene	73431405	73431558	+	misc_RNA	ENSMUSG00002076669	Gm56308	predicted gene, 56308 [Source:MGI Symbol;Acc:MGI:6849074]	NA	0	0	0	0	0	0	0	0	0	0	0	0	0	0	0	0	0	0	0	0	0	0	0	0	0	0	0	0	0	0	0	0	0	0	NA	NA	NA
ENSMUSG00000101812.2	D530049I02Rik	chr1	HAVANA	gene	73438127	73469949	+	lncRNA	ENSMUSG00000101812	D530049I02Rik	RIKEN cDNA D530049I02 gene [Source:MGI Symbol;Acc:MGI:1925968]	78718	0	0	0	0	0	0	0	0	0	0	0	0	0	0	0	0	0	0	0	0	0	0	0	0	0	0	0	0	0	0	0	0	0	0	NA	NA	NA
ENSMUSG00000100044.2	Gm9553	chr1	HAVANA	gene	73551205	73552200	+	processed_pseudogene	ENSMUSG00000100044	Gm9553	predicted gene 9553 [Source:MGI Symbol;Acc:MGI:3779963]	NA	0	0	0	0	0	0	0	0	0	0	0	3	0	0	0	0	0	0	0	0	0	0	0	0	0	0	2.85079	0	0	0	0	0.475131	0	0.190052	0.0295839	0.994388	NA
ENSMUSG00000100444.2	C530043A13Rik	chr1	HAVANA	gene	73561254	73568949	-	lncRNA	ENSMUSG00000100444	C530043A13Rik	RIKEN cDNA C530043A13 gene [Source:MGI Symbol;Acc:MGI:2441914]	NA	70	29	34	18	7	17	5	4	16	20	9	9	6	9	1	62.135	29.1548	33.7825	18.0741	5.63315	15.9671	5.31295	5.22422	13.509	22.4239	10.5347	8.55236	5.83097	7.88632	0.980669	41.6908	9.36816	10.6201	16.3334	-1.96597	0.000708557	0.00182906
ENSMUSG00000100429.2	Gm29186	chr1	HAVANA	gene	73568096	73575508	+	lncRNA	ENSMUSG00000100429	Gm29186	predicted gene 29186 [Source:MGI Symbol;Acc:MGI:5579892]	NA	2	5	3	0	0	1	1	0	0	0	0	0	0	0	4	1.77529	5.02668	2.98081	0	0	0.93924	1.06259	0	0	0	0	0	0	0	3.92268	3.26093	0.65378	0.333638	1.04715	-3.21116	0.0735807	0.119865
ENSMUSG00000100301.7	6030407O03Rik	chr1	HAVANA	gene	73657247	73903625	-	lncRNA	ENSMUSG00000100301	6030407O03Rik	RIKEN cDNA 6030407O03 gene [Source:MGI Symbol;Acc:MGI:1924410]	NA	7	19	6	2	16	4	18	7	21	15	21	13	14	10	15	6.2135	19.1014	5.96162	2.00823	12.8758	3.75696	19.1266	9.14239	17.7306	16.8179	24.581	12.3534	13.6056	8.76258	14.71	10.4255	15.1384	10.7734	12.4498	0.0608614	0.919741	0.942605
ENSMUSG00000101344.2	Gm29183	chr1	HAVANA	gene	73789480	73881076	-	lncRNA	ENSMUSG00000101344	Gm29183	predicted gene 29183 [Source:MGI Symbol;Acc:MGI:5579889]	NA	1	4	1	5	1	4	0	0	3	1	1	1	3	7	2	0.887643	4.02134	0.993604	5.02058	0.804736	3.75696	0	0	2.53294	1.12119	1.17053	0.950262	2.91549	6.13381	1.96134	1.96753	2.37544	2.0192	2.15136	0.0812237	0.941422	0.95848
ENSMUSG00002076885.1	Gm56310	chr1	ENSEMBL	gene	73802869	73802994	+	rRNA	ENSMUSG00002076885	Gm56310	predicted gene, 56310 [Source:MGI Symbol;Acc:MGI:6849078]	NA	0	0	0	0	0	0	0	0	0	0	0	0	0	0	0	0	0	0	0	0	0	0	0	0	0	0	0	0	0	0	0	0	0	0	NA	NA	NA
ENSMUSG00000098504.3	Mir6351	chr1	ENSEMBL	gene	73894636	73894734	-	miRNA	ENSMUSG00000098504	Mir6351	microRNA 6351 [Source:MGI Symbol;Acc:MGI:5531318]	102465179	0	0	0	0	0	0	0	0	0	0	0	0	0	0	0	0	0	0	0	0	0	0	0	0	0	0	0	0	0	0	0	0	0	0	NA	NA	NA
ENSMUSG00000055322.17	Tns1	chr1	HAVANA	gene	73949390	74163608	-	protein_coding	ENSMUSG00000055322	Tns1	tensin 1 [Source:MGI Symbol;Acc:MGI:104552]	21961	40743	34082	33861	16410	6909	11560	5020	2402	5569	4509	3553	7956	9116	10189	3081	36165.2	34263.9	33644.4	16477.5	5559.92	10857.6	5334.2	3137.15	4701.98	5055.46	4158.88	7560.29	8859.19	8928.2	3021.44	34691.2	6263.91	7678.07	12515	-2.17573	3.40423e-07	1.61969e-06
ENSMUSG00000061815.12	Rufy4	chr1	HAVANA	gene	74164700	74187382	+	protein_coding	ENSMUSG00000061815	Rufy4	RUN and FYVE domain containing 4 [Source:MGI Symbol;Acc:MGI:3588214]	435626	137	145	167	15	36	31	13	13	23	16	14	20	31	46	18	121.607	145.774	165.932	15.0617	28.9705	29.1164	13.8137	16.9787	19.4192	17.9391	16.3874	19.0052	30.1267	40.3079	17.652	144.438	23.5697	20.56	46.5394	-2.79588	6.4935e-19	1.58823e-17
ENSMUSG00000026180.10	Cxcr2	chr1	HAVANA	gene	74193150	74200405	+	protein_coding	ENSMUSG00000026180	Cxcr2	C-X-C motif chemokine receptor 2 [Source:MGI Symbol;Acc:MGI:105303]	12765	751	2278	2004	141	198	151	162	88	296	122	90	182	154	142	172	666.62	2290.16	1991.18	141.58	159.338	141.825	172.14	114.933	249.917	136.786	105.347	172.948	149.662	124.429	168.675	1649.32	142.974	163.289	452.369	-3.33381	1.92253e-26	7.64995e-25
ENSMUSG00000121276.1	Gm57183	chr1	HAVANA	gene	74214967	74220795	-	lncRNA	ENSMUSG00000121276	Gm57183	predicted gene, 57183 [Source:MGI Symbol;Acc:MGI:7338279]	NA	2	6	21	1	1	0	3	1	6	0	0	0	0	0	4	1.77529	6.03202	20.8657	1.00412	0.804736	0	3.18777	1.30606	5.06588	0	0	0	0	0	3.92268	9.55766	0.65378	1.89476	2.93095	-2.32185	0.0634129	0.105471
ENSMUSG00000048480.6	Cxcr1	chr1	HAVANA	gene	74230944	74233790	-	protein_coding	ENSMUSG00000048480	Cxcr1	C-X-C motif chemokine receptor 1 [Source:MGI Symbol;Acc:MGI:2448715]	227288	28	59	74	5	4	11	17	2	15	5	7	4	20	15	6	24.854	59.3148	73.5267	5.02058	3.21894	10.3316	18.064	2.61211	12.6647	5.60597	8.19368	3.80105	19.4366	13.1439	5.88402	52.5652	9.34419	8.652	17.7115	-2.59502	8.84712e-06	3.26481e-05
ENSMUSG00000087820.3	Mir1928	chr1	ENSEMBL	gene	74245713	74245779	-	miRNA	ENSMUSG00000087820	Mir1928	microRNA 1928 [Source:MGI Symbol;Acc:MGI:3836960]	100316687	0	0	0	0	0	0	0	0	0	0	0	0	0	0	0	0	0	0	0	0	0	0	0	0	0	0	0	0	0	0	0	0	0	0	NA	NA	NA
ENSMUSG00000118939.1	Gm25524	chr1	ENSEMBL	gene	74251972	74252078	+	snRNA	ENSMUSG00000118939	Gm25524	predicted gene, 25524 [Source:MGI Symbol;Acc:MGI:5455301]	115487588	0	0	0	0	0	0	0	0	0	0	0	0	0	0	0	0	0	0	0	0	0	0	0	0	0	0	0	0	0	0	0	0	0	0	NA	NA	NA
ENSMUSG00000006304.15	Arpc2	chr1	HAVANA	gene	74275243	74307368	+	protein_coding	ENSMUSG00000006304	Arpc2	actin related protein 2/3 complex, subunit 2 [Source:MGI Symbol;Acc:MGI:1923959]	76709	8245	8014	7797	12200	17747	14759	14084	11703	16942	11571	12843	15433	14033	14523	15315	7318.61	8056.76	7747.13	12250.2	14281.6	13862.2	14965.5	15284.8	14304.4	12973.3	15033.1	14665.4	13637.7	12725.9	15019	7707.5	14009.1	14158.1	12808.4	0.877287	5.40447e-23	1.76428e-21
ENSMUSG00000064272.4	Gpbar1	chr1	HAVANA	gene	74317709	74318783	+	protein_coding	ENSMUSG00000064272	Gpbar1	G protein-coupled bile acid receptor 1 [Source:MGI Symbol;Acc:MGI:2653863]	227289	0	0	0	0	0	0	0	0	0	2	3	1	0	4	2	0	0	0	0	0	0	0	0	0	2.24239	3.51158	0.950262	0	3.50503	1.96134	0	2.02843	0	0.811373	0.0296122	0.989194	NA
ENSMUSG00000006299.14	Aamp	chr1	HAVANA	gene	74318999	74323897	-	protein_coding	ENSMUSG00000006299	Aamp	angio-associated migratory protein [Source:MGI Symbol;Acc:MGI:107809]	227290	3120	2683	2741	3269	3203	2929	2978	2797	3646	2429	2384	2906	2774	3149	3313	2769.44	2697.32	2723.47	3282.46	2577.57	2751.03	3164.39	3653.04	3078.37	2723.38	2790.53	2761.46	2695.85	2759.34	3248.96	2730.08	2829.92	3084.48	2911.77	0.175396	0.107724	0.166681
ENSMUSG00000101503.2	Gm28364	chr1	HAVANA	gene	74320320	74321025	+	lncRNA	ENSMUSG00000101503	Gm28364	predicted gene 28364 [Source:MGI Symbol;Acc:MGI:5579070]	NA	1	0	0	0	6	1	3	0	2	1	0	1	1	0	1	0.887643	0	0	0	4.82842	0.93924	3.18777	0	1.68863	1.12119	0	0.950262	0.971828	0	0.980669	0.295881	0.670659	1.77401	1.03704	2.40672	0.152428	0.2246
ENSMUSG00000026179.15	Pnkd	chr1	HAVANA	gene	74324089	74392853	+	protein_coding	ENSMUSG00000026179	Pnkd	paroxysmal nonkinesiogenic dyskinesia [Source:MGI Symbol;Acc:MGI:1930773]	56695	855	618	589	559	589	413	496	516	577	432	420	430	426	525	594	758.934	621.298	585.233	561.301	473.99	387.906	527.045	673.925	487.169	484.356	491.621	408.613	413.999	460.036	582.518	655.155	473.524	518.556	527.863	-0.340091	0.0418658	0.0730246
ENSMUSG00000103013.2	Gm37503	chr1	HAVANA	gene	74326701	74327019	-	TEC	ENSMUSG00000103013	Gm37503	predicted gene, 37503 [Source:MGI Symbol;Acc:MGI:5610731]	NA	2	5	0	4	0	0	3	1	1	1	1	3	1	0	0	1.77529	5.02668	0	4.01646	0	0	3.18777	1.30606	0.844313	1.12119	1.17053	2.85079	0.971828	0	0	2.26732	1.01906	1.5591	1.48473	-0.566413	0.675026	0.750866
ENSMUSG00000006301.18	Tmbim1	chr1	HAVANA	gene	74327406	74344781	-	protein_coding	ENSMUSG00000006301	Tmbim1	transmembrane BAX inhibitor motif containing 1 [Source:MGI Symbol;Acc:MGI:1916910]	69660	5489	4993	5086	3341	3037	3002	2563	2189	3268	2195	2211	3041	3020	3092	2324	4872.27	5019.64	5053.47	3354.75	2443.98	2819.6	2723.42	2858.96	2759.22	2461.02	2588.03	2889.75	2934.92	2709.39	2279.08	4981.79	2643.7	2826.65	3184.5	-0.817796	2.47493e-14	3.87116e-13
ENSMUSG00000099931.2	Gm29358	chr1	HAVANA	gene	74334762	74338026	+	lncRNA	ENSMUSG00000099931	Gm29358	predicted gene 29358 [Source:MGI Symbol;Acc:MGI:5580064]	NA	2	2	2	0	2	3	0	0	0	1	0	0	1	0	0	1.77529	2.01067	1.98721	0	1.60947	2.81772	0	0	0	1.12119	0	0	0.971828	0	0	1.92439	0.348837	0.737865	0.819559	-1.32136	0.407572	NA
ENSMUSG00000103403.2	Gm37931	chr1	HAVANA	gene	74347007	74349872	+	TEC	ENSMUSG00000103403	Gm37931	predicted gene, 37931 [Source:MGI Symbol;Acc:MGI:5611159]	NA	1	0	2	0	4	0	0	1	0	0	0	0	0	0	0	0.887643	0	1.98721	0	3.21894	0	0	1.30606	0	0	0	0	0	0	0	0.958283	0	0.754167	0.493323	-0.333898	0.904821	NA
ENSMUSG00000073650.10	Catip	chr1	HAVANA	gene	74401267	74408480	+	protein_coding	ENSMUSG00000073650	Catip	ciliogenesis associated TTC17 interacting protein [Source:MGI Symbol;Acc:MGI:2685062]	241112	290	212	200	109	116	127	120	99	105	152	102	64	119	114	99	257.416	213.131	198.721	109.449	93.3494	119.283	127.511	129.3	88.6529	170.421	119.394	60.8168	115.648	99.8934	97.0863	223.089	110.543	111.257	133.338	-1.00866	2.9402e-05	9.87951e-05
ENSMUSG00000026177.12	Slc11a1	chr1	HAVANA	gene	74414354	74425221	+	protein_coding	ENSMUSG00000026177	Slc11a1	solute carrier family 11 (proton-coupled divalent metal ion transporters), member 1 [Source:MGI Symbol;Acc:MGI:1345275]	18173	472	557	453	1353	3120	2900	2881	2274	2727	1759	2274	3407	2527	2450	2484	418.967	559.972	450.102	1358.57	2510.78	2723.8	3061.32	2969.97	2302.44	1972.18	2661.78	3237.54	2455.81	2146.83	2435.98	476.347	2485.02	2487.81	2084.4	2.38495	1.1339e-26	4.58798e-25
ENSMUSG00000026176.14	Ctdsp1	chr1	HAVANA	gene	74430668	74436444	+	protein_coding	ENSMUSG00000026176	Ctdsp1	CTD small phosphatase 1 [Source:MGI Symbol;Acc:MGI:2654470]	227292	6020	5099	5306	4025	4224	3993	3017	2210	3490	2703	2795	3900	3890	4311	2935	5343.61	5126.21	5272.06	4041.57	3399.2	3750.38	3205.84	2886.38	2946.65	3030.59	3271.62	3706.02	3780.41	3777.55	2878.26	5247.29	3407.41	3371.67	3761.09	-0.637968	7.94004e-07	3.51955e-06
ENSMUSG00000065468.3	Mir26b	chr1	ENSEMBL	gene	74433469	74433553	+	miRNA	ENSMUSG00000065468	Mir26b	microRNA 26b [Source:MGI Symbol;Acc:MGI:2676901]	387219	0	0	3	0	0	0	0	0	0	0	0	0	0	0	0	0	0	2.98081	0	0	0	0	0	0	0	0	0	0	0	0	0.993604	0	0	0.198721	-2.45871	0.550678	NA
ENSMUSG00000026175.13	Vil1	chr1	HAVANA	gene	74448535	74474718	+	protein_coding	ENSMUSG00000026175	Vil1	villin 1 [Source:MGI Symbol;Acc:MGI:98930]	22349	13	19	7	16	20	27	22	16	25	8	24	24	6	11	14	11.5394	19.1014	6.95523	16.0659	16.0947	25.3595	23.377	20.8969	21.1078	8.96955	28.0926	22.8063	5.83097	9.63884	13.7294	12.532	14.8446	20.4836	16.6377	0.709075	0.128013	0.193605
ENSMUSG00000033364.14	Usp37	chr1	HAVANA	gene	74474670	74583443	-	protein_coding	ENSMUSG00000033364	Usp37	ubiquitin specific peptidase 37 [Source:MGI Symbol;Acc:MGI:2442483]	319651	647	453	488	437	579	497	429	275	532	374	402	536	524	627	467	574.305	455.417	484.879	438.799	465.942	466.802	455.851	359.165	449.175	419.327	470.551	509.341	509.238	549.414	457.973	504.867	485.974	439.289	471.079	-0.199107	0.0978405	0.153489
ENSMUSG00000103227.2	Gm37733	chr1	HAVANA	gene	74539499	74542460	-	TEC	ENSMUSG00000103227	Gm37733	predicted gene, 37733 [Source:MGI Symbol;Acc:MGI:5610961]	NA	0	0	0	0	2	0	0	0	0	0	0	2	0	0	0	0	0	0	0	1.60947	0	0	0	0	0	0	1.90052	0	0	0	0	0.316754	0.268245	0.234	0.991369	0.813663	NA
ENSMUSG00000026174.10	Cnot9	chr1	HAVANA	gene	74545217	74570001	+	protein_coding	ENSMUSG00000026174	Cnot9	CCR4-NOT transcription complex, subunit 9 [Source:MGI Symbol;Acc:MGI:1928902]	58184	798	679	670	1155	1687	1265	1227	1041	1418	1205	1069	1335	1292	1458	1346	708.339	682.623	665.714	1159.75	1357.59	1188.14	1303.8	1359.6	1197.24	1351.04	1251.29	1268.6	1255.6	1277.58	1319.98	685.559	1287.35	1261.02	1156.46	0.878084	1.5399e-29	7.38969e-28
ENSMUSG00000026173.17	Plcd4	chr1	HAVANA	gene	74582047	74606953	+	protein_coding	ENSMUSG00000026173	Plcd4	phospholipase C, delta 4 [Source:MGI Symbol;Acc:MGI:107469]	18802	13	27	36	8	6	6	8	7	6	5	0	6	18	9	2	11.5394	27.1441	35.7697	8.03293	4.82842	5.63544	8.50072	9.14239	5.06588	5.60597	0	5.70157	17.4929	7.88632	1.96134	24.8177	6.44135	6.86763	10.2871	-1.86769	0.00300788	0.00687736
ENSMUSG00000026135.18	Zfp142	chr1	HAVANA	gene	74604286	74627405	-	protein_coding	ENSMUSG00000026135	Zfp142	zinc finger protein 142 [Source:MGI Symbol;Acc:MGI:1924514]	77264	483	499	529	374	442	355	182	127	232	236	208	400	378	415	218	428.731	501.663	525.616	375.539	355.693	333.43	193.391	165.869	195.881	264.602	243.469	380.105	367.351	363.647	213.786	485.337	305.493	269.967	327.252	-0.843987	0.00195776	0.00465185
ENSMUSG00002075545.1	Gm56341	chr1	ENSEMBL	gene	74626055	74626131	-	miRNA	ENSMUSG00002075545	Gm56341	predicted gene, 56341 [Source:MGI Symbol;Acc:MGI:6849140]	NA	0	0	0	0	0	0	0	0	0	0	0	0	0	0	0	0	0	0	0	0	0	0	0	0	0	0	0	0	0	0	0	0	0	0	NA	NA	NA
ENSMUSG00000026172.13	Bcs1l	chr1	HAVANA	gene	74627448	74631602	+	protein_coding	ENSMUSG00000026172	Bcs1l	BCS1 homolog, ubiquinol-cytochrome c reductase complex chaperone [Source:MGI Symbol;Acc:MGI:1914071]	66821	241	222	267	172	401	277	258	223	382	251	243	293	232	361	296	213.922	223.185	265.292	172.708	322.699	260.169	274.148	291.251	322.528	281.42	284.438	278.427	225.464	316.329	290.278	234.133	279.393	273.917	268.151	0.228202	0.206405	0.289778
ENSMUSG00000026171.13	Rnf25	chr1	HAVANA	gene	74632907	74640556	-	protein_coding	ENSMUSG00000026171	Rnf25	ring finger protein 25 [Source:MGI Symbol;Acc:MGI:1890215]	57751	611	602	638	832	1046	987	1012	941	1185	818	763	924	826	899	1073	542.35	605.212	633.919	835.425	841.754	927.03	1075.34	1229	1000.51	917.137	893.111	878.042	802.73	787.756	1052.26	593.827	888.506	984.843	868.105	0.728789	1.63754e-07	8.22679e-07
ENSMUSG00000033276.19	Stk36	chr1	HAVANA	gene	74640604	74676053	+	protein_coding	ENSMUSG00000033276	Stk36	serine/threonine kinase 36 [Source:MGI Symbol;Acc:MGI:1920831]	269209	271	249	195	96	128	117	80	48	69	91	55	87	110	124	64	240.551	250.329	193.753	96.3951	103.006	109.891	85.0072	62.6907	58.2576	102.029	64.3789	82.6728	106.901	108.656	62.7628	228.211	87.9001	85.8747	115.152	-1.40627	2.7665e-09	1.94035e-08
ENSMUSG00000033257.15	Ttll4	chr1	HAVANA	gene	74700904	74742889	+	protein_coding	ENSMUSG00000033257	Ttll4	tubulin tyrosine ligase-like family, member 4 [Source:MGI Symbol;Acc:MGI:1914784]	67534	809	614	701	536	696	601	513	455	571	509	521	572	623	592	540	718.103	617.276	696.516	538.206	560.096	564.483	545.109	594.256	482.103	570.688	609.844	543.55	605.449	518.745	529.561	677.299	562.973	547.375	579.599	-0.309677	0.00114766	0.00285063
ENSMUSG00000026170.7	Cyp27a1	chr1	HAVANA	gene	74752733	74777051	+	protein_coding	ENSMUSG00000026170	Cyp27a1	cytochrome P450, family 27, subfamily a, polypeptide 1 [Source:MGI Symbol;Acc:MGI:88594]	104086	527	362	465	264	419	346	274	332	424	225	312	358	212	343	434	467.788	363.932	462.026	265.087	337.184	324.977	291.15	433.611	357.989	252.269	365.204	340.194	206.028	300.557	425.611	431.248	314.977	335	346.24	-0.365788	0.0828844	0.133043
ENSMUSG00000006542.14	Prkag3	chr1	HAVANA	gene	74778081	74788380	-	protein_coding	ENSMUSG00000006542	Prkag3	protein kinase, AMP-activated, gamma 3 non-catalytic subunit [Source:MGI Symbol;Acc:MGI:1891343]	241113	178	102	147	59	50	50	23	25	57	34	15	29	26	60	25	158	102.544	146.06	59.2429	40.2368	46.962	24.4396	32.6514	48.1259	38.1206	17.5579	27.5576	25.2675	52.5755	24.5167	135.535	30.9326	41.9431	56.2573	-1.68699	6.12263e-08	3.33499e-07
[truncated: 55,884 more rows]
[truncated: 28 more columns]

## Sheet: Key + info
Rodrigo Diaz Pino
David Brough
Gloria Lopez-castejon
NOVASEQ6000_240906#212_SP
[truncated: 84 more rows]
