# Supplementary material for: Inflammatory responses following CRISPR modification of the nuclear localisation sequence in endogenous interleukin-1 alpha
Source: Dis Model Mech. 2026 Apr 13;19(4):dmm052705. doi: 10.1242/dmm.052705 (PMC13133774; doi:10.1242/dmm.052705)
Supplement: Dataset 2. RNAseq LPS experiment differential expression raw data [file dmm-19-052705-Dataset2.xlsx]

## Sheet: resAll
									Raw counts												Normalised counts												Mean values
Original_ID	Gene_Symbol	description	Ensembl	chr	start	end	strand	gene_biotype	N1 WT VEH	N1 WT LPS	N1 HOM VEH	N1 HOM LPS	N2 WT VEH	N2 WT LPS	N2 HOM VEH	N2 HOM LPS	N3 WT VEH	N3 WT LPS	N3 HOM VEH	N3 HOM LPS	N1 WT VEH_normalised	N1 WT LPS_normalised	N1 HOM VEH_normalised	N1 HOM LPS_normalised	N2 WT VEH_normalised	N2 WT LPS_normalised	N2 HOM VEH_normalised	N2 HOM LPS_normalised	N3 WT VEH_normalised	N3 WT LPS_normalised	N3 HOM VEH_normalised	N3 HOM LPS_normalised	WT_VEH_mean	WT_LPS_mean	Mutant_VEH_mean	Mutant_LPS_mean	log2FoldChange_WT_LPS_vs_WT_VEH	pvalue_WT_LPS_vs_WT_VEH	padj_WT_LPS_vs_WT_VEH	log2FoldChange_Mutant_LPS_vs_Mutant_VEH	pvalue_Mutant_LPS_vs_Mutant_VEH	padj_Mutant_LPS_vs_Mutant_VEH	log2FoldChange_Mutant_VEH_vs_WT_VEH	pvalue_Mutant_VEH_vs_WT_VEH	padj_Mutant_VEH_vs_WT_VEH	log2FoldChange_Mutant_LPS_vs_WT_LPS	pvalue_Mutant_LPS_vs_WT_LPS	padj_Mutant_LPS_vs_WT_LPS	kmeans
ENSMUSG00000015854.7	Cd5l	CD5 antigen-like [Source:MGI Symbol;Acc:MGI:1334419]	ENSMUSG00000015854	3	87265188	87278380	1	protein_coding	2033	1428	4291	2544	1674	1195	3346	1890	1057	510	1350	831	1366.73	1888.14	3114.34	3994.72	1171.75	1593.64	2335.67	2986.56	674.384	652.319	1036.46	1151.16	1070.95	1378.03	2162.16	2710.81	0.363708	0.540435	0.627576	0.326161	0.58278	0.662039	0.937464	3.6073e-08	1.96381e-05	0.938241	2.28308e-24	NA	4
ENSMUSG00000064373.12	Selenop	selenoprotein P [Source:MGI Symbol;Acc:MGI:894288]	ENSMUSG00000064373	15	3298029	3309990	1	protein_coding	66310	37448	76102	41848	53625	32595	78516	37252	53119	25356	51965	29629	44578.2	49514.7	55233.7	65711.8	37536	43468.4	54807.9	58865.3	33890.8	32431.8	39896.1	41044.3	38668.4	41805	49979.2	55207.1	0.112518	0.587781	0.670386	0.14351	0.489327	0.577207	0.36415	0.000871886	0.0687905	0.391224	4.72999e-16	1.31068e-12	4
ENSMUSG00000097352.7	C920009B18Rik	RIKEN cDNA C920009B18 gene [Source:MGI Symbol;Acc:MGI:3583961]	ENSMUSG00000097352	10	22183107	22190095	1	transcribed_unprocessed_pseudogene	635	627	334	274	559	631	319	249	698	712	293	286	426.892	829.036	242.412	430.249	391.285	841.496	222.677	393.468	445.336	910.689	224.95	396.188	421.171	860.407	230.013	406.635	1.03014	3.97116e-29	2.72451e-28	0.821366	5.93212e-15	2.547e-14	-0.870812	3.11308e-10	NA	-1.08577	2.05674e-14	NA	2
ENSMUSG00000031779.3	Ccl22	chemokine (C-C motif) ligand 22 [Source:MGI Symbol;Acc:MGI:1306779]	ENSMUSG00000031779	8	95472218	95478327	1	protein_coding	26	2244	47	1184	83	3370	27	1811	40	3117	32	2122	17.479	2967.07	34.1119	1859.18	58.0977	4494.2	18.8473	2861.73	25.5207	3986.82	24.568	2939.55	33.6991	3816.03	25.8424	2553.49	6.82751	2.38504e-88	4.44617e-87	6.62766	2.0212e-79	3.36408e-78	-0.240759	0.642223	NA	-0.590924	7.42079e-14	1.02815e-10	1
ENSMUSG00000026712.3	Mrc1	mannose receptor, C type 1 [Source:MGI Symbol;Acc:MGI:97142]	ENSMUSG00000026712	2	14234203	14336868	1	protein_coding	5490	8270	6799	9139	3579	5532	6689	7447	3674	4765	3723	5858	3690.76	10934.8	4934.61	14350.5	2505.2	7377.43	4669.24	11767.7	2344.08	6094.71	2858.33	8114.93	2846.68	8135.65	4154.06	11411	1.51497	6.61402e-08	1.94234e-07	1.45776	2.00117e-07	5.75238e-07	0.534961	0.00160662	0.100296	0.48871	1.90099e-13	1.75588e-10	1
ENSMUSG00000026770.5	Il2ra	interleukin 2 receptor, alpha chain [Source:MGI Symbol;Acc:MGI:96549]	ENSMUSG00000026770	2	11647618	11698004	1	protein_coding	1	2360	1	2582	0	1973	2	2503	2	1145	1	1723	0.67227	3120.45	0.725785	4054.39	0	2631.18	1.39609	3955.22	1.27603	1464.52	0.767749	2386.83	0.649435	2405.38	0.963209	3465.48	11.8141	1.07844e-40	9.87625e-40	11.7999	9.80098e-52	1.09514e-50	0.943265	0.710457	NA	0.549688	5.38107e-11	3.72773e-08	1
ENSMUSG00000035493.10	Tgfbi	transforming growth factor, beta induced [Source:MGI Symbol;Acc:MGI:99959]	ENSMUSG00000035493	13	56757336	56787375	1	protein_coding	63557	35109	48137	19973	59343	42228	52400	26212	69205	44823	58495	35791	42727.5	46422	34937.1	31362.6	41538.5	56314.9	36577.7	41420	44154	57331.2	44909.5	49580.3	42806.6	53356	38808.1	40787.6	0.317817	0.0490125	0.0786819	0.0718057	0.656573	0.727249	-0.149198	0.0081253	0.320537	-0.409997	8.93512e-11	4.95184e-08	2
ENSMUSG00000000489.7	Pdgfb	platelet derived growth factor, B polypeptide [Source:MGI Symbol;Acc:MGI:97528]	ENSMUSG00000000489	15	79880075	79899178	-1	protein_coding	3658	2797	3256	1366	3844	2823	2851	1561	7845	5286	5651	3995	2459.16	3698.27	2363.16	2144.96	2690.69	3764.73	1990.13	2466.68	5005.25	6761.1	4338.55	5534.17	3385.03	4741.36	2897.28	3381.94	0.486127	0.333066	0.421771	0.223273	0.656728	0.727338	-0.231674	0.00266809	0.151303	-0.561038	9.53816e-10	4.0927e-07	2
ENSMUSG00000030830.18	Itgal	integrin alpha L [Source:MGI Symbol;Acc:MGI:96606]	ENSMUSG00000030830	7	126895432	126934310	1	protein_coding	3127	6191	1973	3596	3537	7505	2441	4119	5226	11848	3616	9451	2102.19	8185.9	1431.97	5646.62	2475.8	10008.6	1703.93	6508.81	3334.28	15154.3	2776.18	13092.2	2637.42	11116.3	1970.7	8415.88	2.07546	1.19269e-06	3.22455e-06	2.09449	9.59684e-07	2.62559e-06	-0.44966	2.07128e-09	1.61086e-06	-0.457963	1.03388e-09	4.0927e-07	1
ENSMUSG00000053931.11	Cnn3	calponin 3, acidic [Source:MGI Symbol;Acc:MGI:1919244]	ENSMUSG00000053931	3	121220146	121251856	1	protein_coding	132	3681	138	3843	261	3122	150	3713	38	1489	77	1934	88.7397	4867.11	100.158	6034.47	182.693	4163.47	104.707	5867.26	24.2447	1904.52	59.1167	2679.12	98.559	3645.03	87.994	4860.28	5.20954	5.64741e-15	2.40225e-14	5.78714	4.40155e-18	2.13891e-17	0.199827	0.727394	NA	0.426605	2.14961e-09	7.4457e-07	1
ENSMUSG00000032725.10	Folr2	folate receptor 2 (fetal) [Source:MGI Symbol;Acc:MGI:95569]	ENSMUSG00000032725	7	101489195	101506401	-1	protein_coding	17964	14573	19620	14318	14309	11510	17832	12549	9520	6276	9352	7609	12076.7	19268.8	14239.9	22482.8	10015.9	15349.6	12447.6	19829.8	6073.93	8027.36	7179.99	10540.5	9388.83	14215.3	11289.2	17617.7	0.598425	0.150283	0.213931	0.64207	0.122712	0.179665	0.264985	8.27212e-09	5.62918e-06	0.323504	5.9623e-09	1.83573e-06	1
ENSMUSG00000025357.8	Dgka	diacylglycerol kinase, alpha [Source:MGI Symbol;Acc:MGI:102952]	ENSMUSG00000025357	10	128556003	128580724	-1	protein_coding	984	4124	917	4429	1059	3847	997	4020	973	3256	823	3987	661.514	5452.86	665.545	6954.64	741.271	5130.33	695.953	6352.38	620.791	4164.61	631.857	5523.09	674.525	4915.93	664.452	6276.7	2.86578	1.38725e-112	3.32305e-111	3.23942	8.0124e-143	2.43495e-141	-0.0188566	0.851629	NA	0.351314	2.43308e-08	6.74207e-06	1
ENSMUSG00000053846.5	Lipg	lipase, endothelial [Source:MGI Symbol;Acc:MGI:1341803]	ENSMUSG00000053846	18	75072393	75094334	-1	protein_coding	6	56782	14	54780	7	39591	15	48333	9	49611	8	55913	4.03362	75078.6	10.161	86018.3	4.89981	52798.2	10.4707	76375.5	5.74216	63455.3	6.14199	77454.8	4.89186	63777.4	8.92456	79949.5	13.6664	0	0	13.1192	0	0	0.846033	0.341225	NA	0.334607	5.24837e-08	1.32211e-05	1
ENSMUSG00000059412.7	Fxyd2	FXYD domain-containing ion transport regulator 2 [Source:MGI Symbol;Acc:MGI:1195260]	ENSMUSG00000059412	9	45310967	45321576	1	protein_coding	2247	1418	2875	1651	2397	1461	3163	1618	2106	1238	2457	1641	1510.59	1874.92	2086.63	2592.48	1677.83	1948.38	2207.92	2556.75	1343.66	1583.47	1886.36	2273.23	1510.7	1802.26	2060.3	2474.16	0.254649	0.0297707	0.0500779	0.263644	0.0237154	0.0407333	0.450705	1.7545e-10	2.38787e-07	0.456128	6.53668e-08	NA	4
ENSMUSG00000029860.16	Zyx	zyxin [Source:MGI Symbol;Acc:MGI:103072]	ENSMUSG00000029860	6	42326564	42337147	1	protein_coding	8593	30789	8622	29615	8313	27738	8763	30059	7159	22652	6528	25405	5776.82	40710	6257.72	46503	5818.87	36991.2	6116.99	47499	4567.57	28973.2	5011.87	35192.9	5387.75	35558.1	5795.52	43064.9	2.72245	1.30582e-60	1.68042e-59	2.89345	3.17897e-68	4.60875e-67	0.107576	0.0415315	0.86452	0.273663	8.67263e-08	2.00265e-05	1
ENSMUSG00000074141.13	Il4i1	interleukin 4 induced 1 [Source:MGI Symbol;Acc:MGI:109552]	ENSMUSG00000074141	7	44465811	44490233	1	protein_coding	35	2014	21	1167	58	2936	28	1760	72	4435	69	3459	23.5295	2662.96	15.2415	1832.48	40.5984	3915.42	19.5453	2781.14	45.9373	5672.62	52.9747	4791.66	36.6884	4083.67	29.2538	3135.09	6.79809	1.44583e-33	1.11557e-32	6.74672	1.28383e-32	9.81076e-32	-0.468532	0.28795	NA	-0.425218	1.01959e-07	2.1733e-05	1
ENSMUSG00000035373.2	Ccl7	chemokine (C-C motif) ligand 7 [Source:MGI Symbol;Acc:MGI:99512]	ENSMUSG00000035373	11	81936538	81938351	1	protein_coding	19	22699	49	21909	44	20963	34	21359	19	18962	18	22470	12.7731	30013.2	35.5635	34402.6	30.7988	27956.1	23.7336	33751.3	12.1223	24253.5	13.8195	31127.1	18.5647	27407.6	24.3722	33093.7	10.5388	0	0	10.402	0	0	0.419329	0.447764	NA	0.272121	1.43858e-07	2.84735e-05	1
ENSMUSG00000053219.15	Raet1e	retinoic acid early transcript 1E [Source:MGI Symbol;Acc:MGI:2675273]	ENSMUSG00000053219	10	22034468	22250038	1	protein_coding	304	235	94	76	289	265	136	99	306	233	111	113	204.37	310.723	68.2238	119.339	202.292	353.402	94.9344	156.439	195.233	298.02	85.2201	156.536	200.632	320.715	82.7928	144.105	0.67653	4.96998e-06	1.28329e-05	0.801005	3.99106e-06	1.03798e-05	-1.28615	1.05488e-09	NA	-1.16198	3.18814e-07	NA	2
ENSMUSG00000018927.3	Ccl6	chemokine (C-C motif) ligand 6 [Source:MGI Symbol;Acc:MGI:98263]	ENSMUSG00000018927	11	83478708	83483913	-1	protein_coding	10795	4339	12002	4300	9030	4022	13029	4408	4039	2022	4735	2543	7257.16	5737.14	8710.87	6752.08	6320.75	5363.7	9094.85	6965.49	2576.95	2586.25	3635.29	3522.75	5384.95	4562.37	7147.01	5746.77	-0.239151	0.647666	0.723026	-0.314626	0.547658	0.630645	0.427421	1.35951e-13	3.70059e-10	0.346677	3.50593e-07	6.47662e-05	3
ENSMUSG00000039899.5	Fgl2	fibrinogen-like protein 2 [Source:MGI Symbol;Acc:MGI:103266]	ENSMUSG00000039899	5	21577640	21583372	1	protein_coding	746	20412	813	19691	700	18582	764	18656	668	18779	581	24459	501.513	26989.3	590.063	30919.8	489.981	24780.8	533.308	29480.1	426.196	24019.4	446.062	33882.4	472.563	25263.2	523.144	31427.4	5.74083	0	0	5.90808	0	0	0.142393	0.21388	NA	0.310319	4.7779e-07	8.27473e-05	1
ENSMUSG00000034663.13	Bmp2k	BMP2 inducible kinase [Source:MGI Symbol;Acc:MGI:2155456]	ENSMUSG00000034663	5	97145548	97239726	1	protein_coding	3246	3879	2999	4344	2548	2977	3051	3593	3451	3278	2897	3462	2182.19	5128.91	2176.63	6821.17	1783.53	3970.1	2129.74	5677.63	2201.8	4192.75	2224.17	4795.82	2055.84	4430.59	2176.85	5764.87	1.10767	2.76626e-14	1.14454e-13	1.4049	4.7121e-22	2.61426e-21	0.0890231	0.204438	0.999857	0.369855	7.38396e-07	0.000120359	1
ENSMUSG00000009185.2	Ccl8	chemokine (C-C motif) ligand 8 [Source:MGI Symbol;Acc:MGI:101878]	ENSMUSG00000009185	11	82006011	82007625	1	protein_coding	29	542	39	654	13	374	36	620	10	323	4	447	19.4958	716.646	28.3056	1026.94	9.09964	498.763	25.1297	979.72	6.38017	413.135	3.071	619.217	11.6585	542.848	18.8354	875.293	5.54221	5.2289e-17	2.4332e-16	5.53466	1.85282e-17	8.79384e-17	0.454932	0.492	NA	0.687672	1.24632e-06	NA	1
ENSMUSG00000036896.5	C1qc	complement component 1, q subcomponent, C chain [Source:MGI Symbol;Acc:MGI:88225]	ENSMUSG00000036896	4	136617115	136620376	-1	protein_coding	74488	49452	78478	47246	61478	40205	71628	42329	69676	39890	65367	42925	50076.1	65386.7	56958.1	74188	43032.9	53617	49999.7	66888	44454.5	51021.6	50185.4	59462.9	45854.5	56675.1	52381.1	66846.3	0.305649	0.0119645	0.0216009	0.351787	0.00381999	0.00747399	0.19301	2.89343e-06	0.000750088	0.236614	1.3148e-06	0.000202406	4
ENSMUSG00000008393.9	Carhsp1	calcium regulated heat stable protein 1 [Source:MGI Symbol;Acc:MGI:1196368]	ENSMUSG00000008393	16	8476444	8490019	-1	protein_coding	1358	5561	1246	5549	1302	4579	1369	5264	1003	4615	947	5049	912.943	7352.9	904.328	8713.32	911.364	6106.51	955.626	8318.13	639.931	5902.85	727.058	6994.25	821.413	6454.09	862.338	8008.57	2.97434	3.11106e-73	4.80289e-72	3.21487	3.33561e-85	6.02217e-84	0.0786704	0.394588	0.999857	0.307653	1.87566e-06	0.000273404	1
ENSMUSG00000031451.6	Gas6	growth arrest specific 6 [Source:MGI Symbol;Acc:MGI:95660]	ENSMUSG00000031451	8	13515374	13544490	-1	protein_coding	11897	7817	12747	7392	9258	6551	12009	6985	10167	4124	9361	5076	7998	10335.8	9251.58	11607.3	6480.34	8736.36	8382.85	11037.6	6486.72	5274.83	7186.9	7031.65	6988.35	8115.68	8273.77	9892.19	0.215736	0.366624	0.457656	0.257672	0.280861	0.366293	0.243794	4.70102e-06	0.00106635	0.301328	1.97333e-06	0.000273404	4
ENSMUSG00000036905.8	C1qb	complement component 1, q subcomponent, beta polypeptide [Source:MGI Symbol;Acc:MGI:88224]	ENSMUSG00000036905	4	136607440	136613498	-1	protein_coding	100135	73729	101520	71007	79516	60005	93392	62372	91639	62796	91061	66367	67317.8	97486.4	73681.7	111499	55659	80022.1	65192	98559.8	58467.3	80319.7	69912	91936.5	60481.3	85942.7	69595.2	100665	0.506883	1.0399e-05	2.61726e-05	0.532495	3.62822e-06	9.4819e-06	0.206023	1.70531e-06	0.000539583	0.225666	2.15236e-06	0.000284009	1
ENSMUSG00000012428.9	Steap4	STEAP family member 4 [Source:MGI Symbol;Acc:MGI:1923560]	ENSMUSG00000012428	5	8010457	8032213	1	protein_coding	1	869	0	915	0	436	4	689	3	679	0	949	0.67227	1149.01	0	1436.78	0	581.446	2.79219	1088.75	1.91405	868.48	0	1314.62	0.862107	866.313	0.930729	1280.05	9.92622	1.93635e-38	1.69131e-37	10.3658	9.29539e-42	8.62908e-41	-1.41343	0.621925	NA	0.598345	2.35351e-06	NA	1
ENSMUSG00000007872.3	Id3	inhibitor of DNA binding 3 [Source:MGI Symbol;Acc:MGI:96398]	ENSMUSG00000007872	4	135870808	135873066	1	protein_coding	8702	1542	7317	888	8629	1470	7360	883	9317	2823	7535	2198	5850.09	2038.87	5310.57	1394.38	6040.06	1960.38	5137.63	1395.31	5944.41	3610.78	5784.99	3044.83	5944.85	2536.68	5411.06	1944.84	-1.22864	2.09281e-05	5.14017e-05	-1.47581	3.31568e-07	9.38956e-07	-0.136733	0.019386	0.555461	-0.427352	3.03261e-06	NA	5
ENSMUSG00000021190.14	Lgmn	legumain [Source:MGI Symbol;Acc:MGI:1330838]	ENSMUSG00000021190	12	102360343	102406072	-1	protein_coding	66368	36340	65642	34462	51097	29970	65226	31364	62475	28176	54587	30289	44617.2	48049.7	47642	54114	35766.5	39967.7	45530.8	49561.2	39860.1	36038.7	41909.1	41958.6	40081.3	41352	45027.3	48544.6	0.0450229	0.738785	0.797437	0.108488	0.421667	0.51071	0.172278	0.000916264	0.0692798	0.229657	3.51674e-06	0.000442949	4
ENSMUSG00000048120.16	Entpd1	ectonucleoside triphosphate diphosphohydrolase 1 [Source:MGI Symbol;Acc:MGI:102805]	ENSMUSG00000048120	19	40600810	40730046	1	protein_coding	9266	3552	7945	3574	7053	3140	8908	3288	7317	1572	6514	1871	6229.25	4696.55	5766.36	5612.07	4936.91	4187.48	6218.2	5195.67	4668.37	2010.68	5001.12	2591.85	5278.18	3631.57	5661.89	4466.53	-0.539485	0.0777761	0.119538	-0.342265	0.263136	0.346704	0.107349	0.113611	0.999857	0.30594	8.50181e-06	0.00102428	3
ENSMUSG00000015852.13	Fcrls	Fc receptor-like S, scavenger receptor [Source:MGI Symbol;Acc:MGI:1933397]	ENSMUSG00000015852	3	87158065	87171045	-1	protein_coding	6837	3975	6763	3815	3900	2523	6676	3277	7054	3398	7161	3850	4596.31	5255.85	4908.48	5990.5	2729.89	3364.65	4660.16	5178.29	4500.57	4346.24	5497.85	5333.3	3942.26	4322.24	5022.17	5500.7	0.132713	0.510691	0.599782	0.13131	0.514987	0.601015	0.385022	0.033557	0.780701	0.363037	9.71845e-06	0.00111403	4
ENSMUSG00000019832.5	Rab32	RAB32, member RAS oncogene family [Source:MGI Symbol;Acc:MGI:1915094]	ENSMUSG00000019832	10	10420746	10434009	-1	protein_coding	3607	6322	2944	4358	3173	6779	2997	4752	5376	8547	4279	6906	2424.88	8359.11	2136.71	6843.15	2221.01	9040.41	2092.05	7509.08	3429.98	10932.1	3285.2	9566.7	2691.96	9443.88	2504.65	7972.98	1.81066	6.50946e-17	3.02142e-16	1.67068	1.31743e-14	5.55625e-14	-0.10909	0.0780191	0.999857	-0.253263	1.00508e-05	0.00111403	1
ENSMUSG00000051379.12	Flrt3	fibronectin leucine rich transmembrane protein 3 [Source:MGI Symbol;Acc:MGI:1918686]	ENSMUSG00000051379	2	140492834	140513389	-1	protein_coding	90	1922	99	1279	185	1982	117	1359	240	3724	152	2751	60.5043	2541.32	71.8527	2008.35	129.495	2643.18	81.6715	2147.48	153.124	4763.21	116.698	3810.89	114.374	3315.9	90.074	2655.57	4.85724	6.37114e-43	6.09031e-42	4.88278	8.45107e-43	8.05753e-42	-0.283902	0.274284	NA	-0.324478	1.2966e-05	0.00138188	1
ENSMUSG00000025949.16	Pikfyve	phosphoinositide kinase, FYVE type zinc finger containing [Source:MGI Symbol;Acc:MGI:1335106]	ENSMUSG00000025949	1	65225842	65317854	1	protein_coding	2789	8098	2469	9204	2440	7323	2732	7327	2679	6623	2193	6878	1874.96	10707.4	1791.96	14452.6	1707.93	9765.89	1907.06	11578.1	1709.25	8471.2	1683.67	9527.91	1764.05	9648.16	1794.23	11852.9	2.45135	1.69815e-63	2.27142e-62	2.72362	6.67837e-78	1.09171e-76	0.0246671	0.729357	0.999857	0.279057	1.47723e-05	0.00151607	1
ENSMUSG00000038235.4	F11r	F11 receptor [Source:MGI Symbol;Acc:MGI:1321398]	ENSMUSG00000038235	1	171265103	171292171	1	protein_coding	642	1006	361	628	918	1577	534	780	1495	1763	938	1385	431.597	1330.16	262.008	986.117	642.575	2103.07	372.757	1232.55	953.836	2254.98	720.148	1918.6	676.003	1896.07	451.638	1379.09	1.48785	0.00131518	0.00271008	1.61085	0.00051575	0.00112139	-0.630418	1.17378e-07	NA	-0.480304	1.75761e-05	NA	1
ENSMUSG00000025503.5	Taldo1	transaldolase 1 [Source:MGI Symbol;Acc:MGI:1274789]	ENSMUSG00000025503	7	140972112	140982881	1	protein_coding	15630	6768	11750	4606	15187	6755	13135	4976	20083	8335	15560	6592	10507.6	8948.82	8527.97	7232.57	10630.5	9008.41	9168.85	7863.04	12813.3	10660.9	11946.2	9131.72	11317.1	9539.39	9881	8075.78	-0.246536	0.0981749	0.14721	-0.290932	0.0512236	0.0822099	-0.204326	8.11964e-05	0.0107813	-0.246156	1.78406e-05	0.00172461	5
ENSMUSG00000001128.7	Cfp	complement factor properdin [Source:MGI Symbol;Acc:MGI:97545]	ENSMUSG00000001128	X	20791693	20797794	-1	protein_coding	15832	11365	17765	11388	13014	9853	16537	10410	13876	11874	14496	12185	10643.4	15027.1	12893.6	17882	9109.44	13139.9	11543.6	16449.8	8853.13	15187.5	11129.3	16879.6	9535.32	14451.5	11855.5	17070.5	0.59989	1.16372e-09	3.82173e-09	0.525929	9.44443e-08	2.7856e-07	0.316723	4.20897e-12	7.63787e-09	0.238241	1.8049e-05	0.00172461	1
ENSMUSG00000015316.11	Slamf1	signaling lymphocytic activation molecule family member 1 [Source:MGI Symbol;Acc:MGI:1351314]	ENSMUSG00000015316	1	171594695	171628752	1	protein_coding	9	1707	6	1815	12	1217	7	1232	2	1964	5	2530	6.05043	2257.04	4.35471	2850	8.39967	1622.98	4.88633	1946.8	1.27603	2512.07	3.83874	3504.74	5.24204	2130.7	4.35993	2767.18	8.68984	8.60153e-108	1.93878e-106	9.30581	4.44495e-106	9.92127e-105	-0.00584723	0.995692	NA	0.358314	1.82974e-05	NA	1
ENSMUSG00000078452.10	Raet1d	retinoic acid early transcript delta [Source:MGI Symbol;Acc:MGI:1861032]	ENSMUSG00000078452	10	22236451	22250038	1	protein_coding	133	159	214	235	148	152	336	221	91	162	261	288	89.4119	210.234	155.318	369.009	103.596	202.706	234.544	349.223	58.0596	207.207	200.382	398.959	83.6891	206.716	196.748	372.397	1.30743	1.35462e-09	4.42012e-09	0.920707	6.96244e-06	1.77401e-05	1.24784	6.45981e-08	NA	0.843878	1.99836e-05	NA	4
ENSMUSG00000017754.13	Pltp	phospholipid transfer protein [Source:MGI Symbol;Acc:MGI:103151]	ENSMUSG00000017754	2	164681438	164699631	-1	protein_coding	82865	58240	83507	51630	64500	44588	79090	50428	79526	49649	76214	56457	55707.7	77006.4	60608.1	81072	45148.2	59462.2	55208.5	79686	50739	63503.9	58513.2	78208.4	50531.6	66657.5	58110	79655.5	0.399577	0.000260351	0.000578155	0.454987	3.20358e-05	7.78072e-05	0.206414	1.78407e-06	0.000539583	0.261609	2.21649e-05	0.0020473	1
ENSMUSG00000050578.10	Mmp13	matrix metallopeptidase 13 [Source:MGI Symbol;Acc:MGI:1340026]	ENSMUSG00000050578	9	7272514	7283331	1	protein_coding	439	225301	351	221044	409	189639	481	173704	406	179196	326	211321	295.127	297899	254.751	347094	286.289	252901	335.761	274486	259.035	229202	250.286	292737	280.15	260001	280.266	304773	9.85843	0	0	10.0857	0	0	-0.0086547	0.954449	NA	0.2265	2.56921e-05	0.00229654	1
ENSMUSG00000027995.10	Tlr2	toll-like receptor 2 [Source:MGI Symbol;Acc:MGI:1346060]	ENSMUSG00000027995	3	83743579	83749074	-1	protein_coding	9714	24274	7578	16913	7944	22470	8899	16855	12055	31120	9920	25610	6530.43	32095.7	5500	26557.6	5560.58	29965.8	6211.92	26634.1	7691.3	39804.3	7616.07	35476.9	6594.1	33955.3	6442.66	29556.2	2.36436	4.03442e-41	3.73576e-40	2.19779	9.56649e-36	7.92523e-35	-0.0333767	0.603317	0.999857	-0.207082	2.93863e-05	0.00254467	1
ENSMUSG00000078485.3	Plekhn1	pleckstrin homology domain containing, family N member 1 [Source:MGI Symbol;Acc:MGI:2387630]	ENSMUSG00000078485	4	156305913	156314174	-1	protein_coding	3813	3460	3221	2637	3961	3969	3373	2188	4953	5137	3639	3863	2563.37	4574.9	2337.75	4140.75	2772.59	5293.02	2354.51	3457.46	3160.1	6570.52	2793.84	5351.31	2832.02	5479.48	2495.37	4316.51	0.952209	6.69958e-08	1.96639e-07	0.790898	7.60481e-06	1.93419e-05	-0.181617	0.00431501	0.20974	-0.354719	3.28936e-05	0.00276207	1
ENSMUSG00000022150.16	Dab2	disabled 2, mitogen-responsive phosphoprotein [Source:MGI Symbol;Acc:MGI:109175]	ENSMUSG00000022150	15	6329269	6470193	1	protein_coding	25581	21277	25239	22092	21258	18045	24668	16980	29571	22027	23982	23209	17197.3	28133	18318.1	34690	14880	24064.7	17219.4	26831.7	18866.8	28173.8	18412.2	32150.8	16981.4	26790.5	17983.2	31224.2	0.657752	4.76639e-08	1.41333e-07	0.796027	3.90778e-11	1.39863e-10	0.0893598	0.0816136	0.999857	0.21264	5.18043e-05	0.00422205	1
ENSMUSG00000050953.10	Gja1	gap junction protein, alpha 1 [Source:MGI Symbol;Acc:MGI:95713]	ENSMUSG00000050953	10	56253426	56278609	1	protein_coding	124	4889	183	5052	250	3921	177	4061	89	3281	77	3440	83.3615	6464.36	132.819	7932.9	174.993	5229.01	123.554	6417.16	56.7836	4196.59	59.1167	4765.34	105.046	5296.65	105.163	6371.8	5.65703	4.26495e-36	3.50787e-35	5.92027	2.67062e-39	2.37223e-38	0.0691685	0.799942	NA	0.254656	5.92431e-05	0.00465968	1
ENSMUSG00000028634.17	Hivep3	human immunodeficiency virus type I enhancer binding protein 3 [Source:MGI Symbol;Acc:MGI:106589]	ENSMUSG00000028634	4	119590981	119995242	1	protein_coding	511	2803	461	2011	428	2439	475	1800	678	5763	594	3804	343.53	3706.2	334.587	3157.77	299.588	3252.63	331.572	2844.35	432.576	7371.21	456.043	5269.58	358.565	4776.68	374.067	3757.23	3.73552	6.59586e-34	5.14556e-33	3.32868	3.16306e-27	2.06568e-26	0.0621577	0.629932	NA	-0.310404	6.05372e-05	0.00465968	1
ENSMUSG00000000732.9	Icosl	icos ligand [Source:MGI Symbol;Acc:MGI:1354701]	ENSMUSG00000000732	10	77905136	77919747	1	protein_coding	891	2869	691	1905	912	2752	898	1915	1097	3665	1005	2914	598.993	3793.47	501.517	2991.33	638.375	3670.04	626.846	3026.07	699.905	4687.74	771.588	4036.69	645.758	4050.42	633.317	3351.36	2.64894	5.32777e-52	5.98231e-51	2.40432	6.37099e-43	6.1029e-42	-0.0443523	0.685662	NA	-0.282264	6.58876e-05	0.00480862	1
ENSMUSG00000021477.9	Ctsl	cathepsin L [Source:MGI Symbol;Acc:MGI:88564]	ENSMUSG00000021477	13	64507151	64518704	-1	protein_coding	134006	34254	136096	37289	119010	35304	142608	35187	111359	27477	97013	27182	90088.2	45291.5	98776.4	58553.1	83303.7	47081.1	99547.1	55602.2	71049	35144.7	74481.6	37654.5	81480.3	42505.8	90935	50603.3	-0.938795	4.87133e-07	1.35397e-06	-0.845626	5.84393e-06	1.49839e-05	0.153268	0.00068126	0.059819	0.232777	6.67549e-05	0.00480862	5
ENSMUSG00000051343.11	Rab11fip5	RAB11 family interacting protein 5 (class I) [Source:MGI Symbol;Acc:MGI:1098586]	ENSMUSG00000051343	6	85311944	85351616	-1	protein_coding	7541	3240	7052	3266	5657	2754	7446	3193	7160	1833	6001	1938	5069.59	4284.01	5118.24	5128.44	3959.74	3672.71	5197.66	5045.56	4568.2	2344.51	4607.26	2684.66	4532.51	3433.74	4974.38	4286.22	-0.400583	0.106277	0.157847	-0.215001	0.385935	0.47551	0.139815	0.0421234	0.868635	0.301924	6.76782e-05	0.00480862	3
ENSMUSG00000029417.9	Cxcl9	chemokine (C-X-C motif) ligand 9 [Source:MGI Symbol;Acc:MGI:1352449]	ENSMUSG00000029417	5	92469206	92475938	-1	protein_coding	7	16102	8	16568	4	14325	7	12831	7	9589	8	11553	4.70589	21290.5	5.80628	26015.9	2.79989	19103.7	4.88633	20275.5	4.46612	12264.9	6.14199	16004.1	3.99063	17553	5.61153	20765.1	12.0957	3.38849e-189	1.50349e-187	11.8573	2.17992e-213	1.10351e-211	0.516347	0.619723	NA	0.248716	7.42001e-05	0.0050245	1
ENSMUSG00000015656.17	Hspa8	heat shock protein 8 [Source:MGI Symbol;Acc:MGI:105384]	ENSMUSG00000015656	9	40712280	40721383	1	protein_coding	23223	38135	22056	35662	20812	31485	23365	30056	23342	36681	21118	40366	15612.1	50423.1	16007.9	55998.3	14567.8	41988.1	16309.9	47494.3	14892.6	46917.1	16213.3	55918	15024.2	46442.8	16177	53136.8	1.62817	7.9995e-75	1.26809e-73	1.71578	6.95802e-83	1.21666e-81	0.107809	0.016048	0.49472	0.190067	7.43431e-05	0.0050245	1
ENSMUSG00000029223.12	Uchl1	ubiquitin carboxy-terminal hydrolase L1 [Source:MGI Symbol;Acc:MGI:103149]	ENSMUSG00000029223	5	66833434	66844577	1	protein_coding	507	404	307	207	686	482	409	257	953	578	577	395	340.841	534.179	222.816	325.042	480.181	642.791	285.501	406.11	608.031	739.295	442.991	547.183	476.351	638.755	317.103	426.111	0.423163	0.134507	0.194404	0.427795	0.134275	0.194713	-0.604094	3.92256e-06	NA	-0.604284	7.52265e-05	NA	2
ENSMUSG00000004730.15	Adgre1	adhesion G protein-coupled receptor E1 [Source:MGI Symbol;Acc:MGI:106912]	ENSMUSG00000004730	17	57665691	57790527	1	protein_coding	71575	53865	74219	52170	53817	42663	70196	44601	82623	60265	70682	60253	48117.7	71221.7	53867	81919.9	37670.4	56895	49000.1	70478.2	52714.9	77082.4	54266	83466.9	46167.7	68399.7	52377.7	78621.7	0.567103	9.41919e-05	0.000218572	0.585981	5.45816e-05	0.000130134	0.195196	0.000394306	0.0381775	0.204366	8.43076e-05	0.00556229	1
ENSMUSG00000028583.14	Pdpn	podoplanin [Source:MGI Symbol;Acc:MGI:103098]	ENSMUSG00000028583	4	142994001	143026134	-1	protein_coding	2335	9506	2848	9924	2252	7659	2979	8262	803	4726	826	4661	1569.75	12569.1	2067.04	15583.2	1576.34	10214	2079.48	13055.6	512.328	6044.82	634.161	6456.76	1219.47	9609.29	1593.56	11698.5	2.97821	5.50219e-07	1.52285e-06	2.87594	1.322e-06	3.57098e-06	0.372187	1.05784e-06	0.000383924	0.250814	9.2549e-05	0.00596403	1
ENSMUSG00000024677.13	Ms4a6b	membrane-spanning 4-domains, subfamily A, member 6B [Source:MGI Symbol;Acc:MGI:1917024]	ENSMUSG00000024677	19	11493876	11508620	1	protein_coding	3066	4319	2883	4205	2462	3464	3330	3390	2563	4971	2615	5693	2061.18	5710.69	2092.44	6602.9	1723.33	4619.56	2324.5	5356.85	1635.24	6358.19	2007.66	7886.36	1806.58	5562.82	2141.53	6615.37	1.62262	1.48795e-23	8.68091e-23	1.62726	1.06063e-23	6.21359e-23	0.250085	0.0014165	0.0929085	0.241145	0.000102458	0.00645252	1
ENSMUSG00000032018.14	Sc5d	sterol-C5-desaturase [Source:MGI Symbol;Acc:MGI:1353611]	ENSMUSG00000032018	9	42162891	42175552	-1	protein_coding	1972	3013	1826	3130	1497	2252	2162	2709	1934	2450	1736	2493	1325.72	3983.87	1325.28	4914.88	1047.86	3003.25	1509.18	4280.74	1233.93	3133.69	1332.81	3453.49	1202.5	3373.6	1389.09	4216.37	1.48814	1.20877e-21	6.63193e-21	1.60156	7.4427e-25	4.53566e-24	0.212366	0.0251039	0.647076	0.314046	0.000115567	0.00702483	1
ENSMUSG00000025612.5	Bach1	BTB and CNC homology 1, basic leucine zipper transcription factor 1 [Source:MGI Symbol;Acc:MGI:894680]	ENSMUSG00000025612	16	87495833	87530234	1	protein_coding	7195	6955	6380	7916	6301	6347	6702	6235	8301	5246	6707	5341	4836.98	9196.08	4630.51	12430.1	4410.53	8464.3	4678.31	9852.5	5296.18	6709.93	5149.29	7398.75	4847.9	8123.44	4819.37	9893.78	0.744686	2.44815e-05	5.98086e-05	1.03759	4.13249e-09	1.32739e-08	-0.00568169	0.915234	0.999857	0.261655	0.000116616	0.00702483	1
ENSMUSG00000031778.13	Cx3cl1	chemokine (C-X3-C motif) ligand 1 [Source:MGI Symbol;Acc:MGI:1097153]	ENSMUSG00000031778	8	95498637	95509055	1	protein_coding	472	338	408	176	698	592	497	224	290	374	277	281	317.311	446.912	296.12	276.364	488.581	789.486	346.929	353.963	185.025	478.367	212.666	389.262	330.306	571.589	285.239	339.863	0.791585	0.0158862	0.0280539	0.252894	0.444966	0.532943	-0.141188	0.385979	NA	-0.720857	0.00012	NA	2
ENSMUSG00000033326.15	Kdm4a	lysine (K)-specific demethylase 4A [Source:MGI Symbol;Acc:MGI:2446210]	ENSMUSG00000033326	4	117994154	118037240	-1	protein_coding	3409	5490	3138	3769	3039	5404	3401	3918	3693	7609	3047	6272	2291.77	7259.02	2277.51	5918.27	2127.22	7206.73	2374.06	6191.2	2356.2	9732.35	2339.33	8688.44	2258.39	8066.03	2330.3	6932.63	1.83656	3.97999e-31	2.88274e-30	1.57307	3.13586e-23	1.80366e-22	0.0468516	0.470933	0.999857	-0.229258	0.000127677	0.0073613	1
ENSMUSG00000031129.9	Slc9a9	solute carrier family 9 (sodium/hydrogen exchanger), member 9 [Source:MGI Symbol;Acc:MGI:2679732]	ENSMUSG00000031129	9	94551962	95112498	1	protein_coding	3023	1511	3342	1514	2190	1146	3224	1322	2981	1254	2741	1459	2032.27	1997.88	2425.57	2377.36	1532.94	1528.3	2250.5	2089.01	1901.93	1603.94	2104.4	2021.11	1822.38	1710.04	2260.16	2162.5	-0.0919406	0.504164	0.593906	-0.0639607	0.641475	0.714244	0.31836	5.11348e-05	0.00752372	0.340213	0.000128463	NA	3
ENSMUSG00000007655.16	Cav1	caveolin 1, caveolae protein [Source:MGI Symbol;Acc:MGI:102709]	ENSMUSG00000007655	6	17306334	17341451	1	protein_coding	3597	9327	2550	7511	3925	10824	2425	7169	10573	12457	5974	9120	2418.16	12332.4	1850.75	11794.1	2747.39	14434.8	1692.76	11328.4	6745.76	15933.2	4586.53	12633.7	3970.44	14233.5	2710.02	11918.7	1.8419	0.000297102	0.000654846	2.1369	2.71087e-05	6.62003e-05	-0.546548	3.20339e-14	1.74393e-10	-0.253984	0.000128934	0.0073613	1
ENSMUSG00000059089.4	Fcgr4	Fc receptor, IgG, low affinity IV [Source:MGI Symbol;Acc:MGI:2179523]	ENSMUSG00000059089	1	170846489	170857330	1	protein_coding	1797	17820	2145	16641	1793	16945	2131	16295	1148	14571	1165	16020	1208.07	23562.1	1556.81	26130.5	1255.05	22597.7	1487.54	25749.2	732.444	18637.1	894.428	22192.1	1065.19	21599	1312.92	24690.6	4.34197	3.30869e-81	5.66651e-80	4.23293	2.42296e-77	3.94323e-76	0.300541	0.000241973	0.0261934	0.192373	0.000130171	0.0073613	1
ENSMUSG00000111118.1	Gm6545	predicted gene 6545 [Source:MGI Symbol;Acc:MGI:3643874]	ENSMUSG00000111118	19	12506119	12507904	-1	processed_pseudogene	5	1183	4	1489	5	1138	8	1070	10	1397	6	1723	3.36135	1564.19	2.90314	2338.1	3.49986	1517.63	5.58438	1690.81	6.38017	1786.84	4.60649	2386.83	4.4138	1622.89	4.36467	2138.58	8.50881	9.70651e-123	2.51587e-121	8.93336	2.18821e-124	5.75307e-123	-0.00405995	0.997038	NA	0.382186	0.000149455	NA	1
ENSMUSG00000076441.9	Ass1	argininosuccinate synthetase 1 [Source:MGI Symbol;Acc:MGI:88090]	ENSMUSG00000076441	2	31360219	31410684	1	protein_coding	214	1856	161	1129	341	2343	222	1338	194	2860	163	2519	143.866	2454.05	116.851	1772.81	238.691	3124.6	154.966	2114.3	123.775	3658.1	125.143	3489.5	168.777	3078.92	132.32	2458.87	4.19025	6.58872e-50	7.11481e-49	4.21575	9.12217e-50	9.8972e-49	-0.309048	0.140938	NA	-0.367454	0.000163206	0.00904486	1
ENSMUSG00000029379.10	Cxcl3	chemokine (C-X-C motif) ligand 3 [Source:MGI Symbol;Acc:MGI:3037818]	ENSMUSG00000029379	5	90933962	90937459	1	protein_coding	5	3129	7	2335	2	3122	4	2061	2	4259	9	3299	3.36135	4137.24	5.08049	3666.53	1.39994	4163.47	2.79219	3256.78	1.27603	5447.5	6.90974	4570.02	2.01244	4582.74	4.92747	3831.11	11.1565	1.67493e-105	3.69351e-104	9.61956	7.18912e-152	2.34832e-150	1.32213	0.295548	NA	-0.264423	0.000184967	0.0100499	1
ENSMUSG00000046031.7	Calhm6	calcium homeostasis modulator family member 6 [Source:MGI Symbol;Acc:MGI:2443082]	ENSMUSG00000046031	10	34002063	34003980	-1	protein_coding	36	13910	36	12611	64	12921	41	12898	39	10705	44	11946	24.2017	18392.2	26.1283	19802.4	44.7982	17231.3	28.6199	20381.3	24.8827	13692.3	33.781	16548.5	31.2942	16438.6	29.5097	18910.7	9.04397	0	0	9.32624	0	0	-0.0377466	0.932224	NA	0.203192	0.00019484	0.0103827	1
ENSMUSG00000029915.14	Clec5a	C-type lectin domain family 5, member a [Source:MGI Symbol;Acc:MGI:1345151]	ENSMUSG00000029915	6	40551828	40562755	-1	protein_coding	541	964	382	624	660	1211	556	749	698	1197	557	898	363.698	1274.63	277.25	979.836	461.982	1614.98	388.114	1183.56	445.336	1531.03	427.636	1243.98	423.672	1473.55	364.333	1135.79	1.79832	3.5427e-25	2.17487e-24	1.64102	7.51015e-21	4.0229e-20	-0.231057	0.0750157	NA	-0.379545	0.000195575	NA	1
ENSMUSG00000020638.8	Cmpk2	cytidine monophosphate (UMP-CMP) kinase 2, mitochondrial [Source:MGI Symbol;Acc:MGI:99830]	ENSMUSG00000020638	12	26519203	26529836	1	protein_coding	438	260787	547	241253	522	225098	663	217318	583	216984	486	226689	294.454	344819	397.004	378828	365.386	300189	462.805	343404	371.964	277535	373.126	314026	343.935	307514	410.978	345419	9.80419	0	0	9.71441	0	0	0.258901	0.0588723	NA	0.165259	0.000203205	0.0106242	1
ENSMUSG00000038400.15	Pmepa1	prostate transmembrane protein, androgen induced 1 [Source:MGI Symbol;Acc:MGI:1929600]	ENSMUSG00000038400	2	173066251	173118326	-1	protein_coding	777	746	620	466	885	773	618	535	722	819	470	468	522.354	986.38	449.987	731.737	619.476	1030.87	431.393	845.403	460.649	1047.55	360.842	648.308	534.159	1021.6	414.074	741.816	0.936098	2.70624e-11	9.72391e-11	0.839584	5.01765e-09	1.60245e-08	-0.363181	0.0030245	NA	-0.473386	0.000204919	NA	1
ENSMUSG00000028859.14	Csf3r	colony stimulating factor 3 receptor (granulocyte) [Source:MGI Symbol;Acc:MGI:1339755]	ENSMUSG00000028859	4	125918343	125938233	1	protein_coding	1831	6984	1802	6746	1527	4443	1750	5417	2106	8727	1855	8753	1230.93	9234.43	1307.86	10592.9	1068.86	5925.15	1221.58	8559.9	1343.66	11162.3	1424.17	12125.3	1214.48	8773.97	1317.87	10426	2.85283	1.16077e-43	1.12545e-42	2.98402	1.32752e-47	1.38693e-46	0.121677	0.114038	0.999857	0.276937	0.000210167	0.0107847	1
ENSMUSG00000031538.6	Plat	plasminogen activator, tissue [Source:MGI Symbol;Acc:MGI:97610]	ENSMUSG00000031538	8	23247743	23272860	1	protein_coding	4	1438	24	737	27	1736	14	984	5	895	4	802	2.68908	1901.36	17.4188	1157.27	18.8993	2315.11	9.77266	1554.91	3.19009	1144.76	3.071	1110.99	8.25947	1787.08	10.0875	1274.39	7.76484	2.22155e-25	1.37394e-24	6.97797	5.08286e-21	2.73871e-20	0.480993	0.588245	NA	-0.451931	0.00022169	NA	1
ENSMUSG00000035181.6	Heatr5a	HEAT repeat containing 5A [Source:MGI Symbol;Acc:MGI:2444133]	ENSMUSG00000035181	12	51922654	52018104	-1	protein_coding	5706	3902	5186	4109	5922	3368	6034	3414	6503	3160	4471	3269	3835.97	5159.33	3763.92	6452.16	4145.24	4491.54	4212.02	5394.78	4149.03	4041.82	3432.61	4528.46	4043.41	4564.23	3802.85	5458.47	0.17476	0.212428	0.288052	0.521157	0.000201278	0.000454968	-0.091717	0.163299	0.999857	0.246794	0.000226947	0.011434	1
ENSMUSG00000044827.10	Tlr1	toll-like receptor 1 [Source:MGI Symbol;Acc:MGI:1341295]	ENSMUSG00000044827	5	65082022	65090906	-1	protein_coding	1339	5971	1322	5644	987	4706	1247	4689	1378	6633	1236	7224	900.17	7895.01	959.488	8862.49	690.873	6275.88	870.465	7409.52	879.188	8483.99	948.938	10007.2	823.41	7551.63	926.297	8759.74	3.1969	1.23972e-98	2.54114e-97	3.24152	1.98619e-101	4.16441e-100	0.178148	0.0518614	0.937121	0.210768	0.00023845	0.011799	1
ENSMUSG00000037849.8	Ifi206	interferon activated gene 206 [Source:MGI Symbol;Acc:MGI:3646410]	ENSMUSG00000037849	1	173296051	173318607	-1	protein_coding	45	10071	71	11321	40	9621	71	8952	71	12183	47	12584	30.2522	13316.1	51.5307	17776.8	27.9989	12830.5	49.5613	14145.9	45.2992	15582.8	36.0842	17432.3	34.5168	13909.8	45.7254	16451.7	8.64818	0	0	8.48734	0	0	0.421895	0.288477	NA	0.235744	0.00026494	0.0128798	1
ENSMUSG00000052684.4	Jun	jun proto-oncogene [Source:MGI Symbol;Acc:MGI:96646]	ENSMUSG00000052684	4	94937271	94940459	-1	protein_coding	5593	4165	4941	3807	4526	3142	4692	3507	5132	2074	4481	2356	3760.01	5507.07	3586.1	5977.94	3168.07	4190.14	3275.24	5541.74	3274.31	2652.76	3440.28	3263.7	3400.8	4116.66	3433.87	4927.79	0.27556	0.271041	0.355255	0.520972	0.0374513	0.0618841	0.0174645	0.763555	0.999857	0.268599	0.000270324	0.012915	1
ENSMUSG00000003363.15	Pld3	phospholipase D family, member 3 [Source:MGI Symbol;Acc:MGI:1333782]	ENSMUSG00000003363	7	27231425	27252643	-1	protein_coding	19211	13636	20537	12724	18128	12430	19999	13141	19151	10698	16037	10970	12915	18029.9	14905.4	19979.9	12689.1	16576.5	13960.2	20765.3	12218.7	13683.4	12312.4	15196.5	12607.6	16096.6	13726	18647.2	0.352452	0.0109334	0.0198686	0.441968	0.00141699	0.00293305	0.119231	0.0238987	0.634655	0.204204	0.000278031	0.013058	1
ENSMUSG00000041515.10	Irf8	interferon regulatory factor 8 [Source:MGI Symbol;Acc:MGI:96395]	ENSMUSG00000041515	8	121463097	121483433	1	protein_coding	5853	18129	5548	16471	4971	17428	5457	16714	8124	14363	6672	16531	3934.8	23970.6	4026.65	25863.6	3479.56	23241.8	3809.24	26411.3	5183.25	18371.1	5122.42	22900	4199.2	21861.2	4319.44	25058.3	2.3801	3.91779e-45	3.90819e-44	2.53642	5.29588e-51	5.85326e-50	0.0490701	0.374456	0.999857	0.199817	0.00029844	0.013783	1
ENSMUSG00000022901.13	Cd86	CD86 antigen [Source:MGI Symbol;Acc:MGI:101773]	ENSMUSG00000022901	16	36424231	36486443	-1	protein_coding	2315	6075	2179	6393	2070	5721	2131	5320	1507	6033	1507	6460	1556.31	8032.52	1581.49	10038.6	1448.94	7629.48	1487.54	8406.63	961.492	7716.55	1157	8948.87	1322.25	7792.85	1408.67	9131.37	2.55936	8.11256e-50	8.73458e-49	2.69634	4.39993e-55	5.1818e-54	0.107758	0.188191	0.999857	0.221277	0.000323607	0.0147003	1
ENSMUSG00000022529.11	Zfp263	zinc finger protein 263 [Source:MGI Symbol;Acc:MGI:1921370]	ENSMUSG00000022529	16	3561957	3568654	1	protein_coding	7708	7677	6944	5800	6608	7249	7255	5149	9414	10715	8057	8711	5181.86	10150.7	5039.85	9107.45	4625.42	9667.2	5064.33	8136.41	6006.3	13705.1	6185.75	12067.1	5271.19	11174.3	5429.98	9770.33	1.08398	1.81414e-09	5.88808e-09	0.847585	2.60341e-06	6.8832e-06	0.0449342	0.393412	0.999857	-0.20013	0.000338348	0.015122	1
ENSMUSG00000037946.11	Fgd3	FYVE, RhoGEF and PH domain containing 3 [Source:MGI Symbol;Acc:MGI:1353657]	ENSMUSG00000037946	13	49415030	49473787	-1	protein_coding	9571	535	8331	310	8233	511	8924	334	12360	651	11325	407	6434.3	707.391	6046.51	486.778	5762.87	681.465	6229.37	527.784	7885.9	832.666	8694.76	563.806	6694.36	740.507	6990.21	526.123	-3.1762	8.77998e-81	1.49668e-79	-3.73127	7.73898e-108	1.75516e-106	0.0554685	0.317177	0.999857	-0.495046	0.000363733	NA	5
ENSMUSG00000047945.6	Marcksl1	MARCKS-like 1 [Source:MGI Symbol;Acc:MGI:97143]	ENSMUSG00000047945	4	129407374	129409778	1	protein_coding	7038	120103	7738	111049	6025	98486	7025	103127	8256	121744	8144	122072	4731.44	158803	5616.12	174375	4217.33	131340	4903.78	162961	5267.47	155718	6252.55	169103	4738.75	148620	5590.82	168813	4.97091	0	0	4.91629	0	0	0.238198	6.21772e-06	0.0013019	0.184277	0.000405338	0.0177209	1
ENSMUSG00000041782.14	Lad1	ladinin [Source:MGI Symbol;Acc:MGI:109343]	ENSMUSG00000041782	1	135746336	135761080	1	protein_coding	0	367	4	186	1	428	0	277	4	719	1	474	0	485.257	2.90314	292.067	0.699972	570.777	0	437.713	2.55207	919.642	0.767749	656.62	1.08401	658.559	1.22363	462.133	9.21127	5.65532e-36	4.63271e-35	8.56992	2.01474e-31	1.48691e-30	-0.39187	0.869809	NA	-0.532863	0.000408216	NA	1
ENSMUSG00000035273.14	Hpse	heparanase [Source:MGI Symbol;Acc:MGI:1343124]	ENSMUSG00000035273	5	100827350	100867582	-1	protein_coding	2154	2635	2270	2566	1978	2500	2495	2666	1615	1843	1401	2003	1448.07	3484.07	1647.53	4029.26	1384.55	3333.98	1741.63	4212.79	1030.4	2357.3	1075.62	2774.7	1287.67	3058.45	1488.26	3672.25	1.24808	4.79821e-08	1.42208e-07	1.30274	1.20291e-08	3.75079e-08	0.195608	0.0135246	0.446229	0.257083	0.000415239	0.0177209	1
ENSMUSG00000004698.11	Hdac9	histone deacetylase 9 [Source:MGI Symbol;Acc:MGI:1931221]	ENSMUSG00000004698	12	34097579	34967094	-1	protein_coding	178	1888	184	1924	218	1733	197	1688	327	1982	291	2346	119.664	2496.36	133.544	3021.16	152.594	2311.11	137.515	2667.37	208.632	2535.09	223.415	3249.85	160.297	2447.52	164.825	2979.46	3.93152	4.14188e-75	6.59426e-74	4.17775	2.81071e-84	5.01034e-83	0.0364422	0.850127	NA	0.276779	0.000421156	0.0177209	1
ENSMUSG00000024754.13	Cemip2	cell migration inducing hyaluronidase 2 [Source:MGI Symbol;Acc:MGI:1890373]	ENSMUSG00000024754	19	21755706	21835724	1	protein_coding	602	21157	639	20438	579	18434	688	17955	481	18734	466	18927	404.707	27974.3	463.777	32092.8	405.284	24583.4	480.256	28372.4	306.886	23961.9	357.771	26219.1	372.292	25506.5	433.935	28894.7	6.09897	0	0	6.05645	0	0	0.221428	0.0710643	NA	0.174238	0.000422078	0.0177209	1
ENSMUSG00000030748.9	Il4ra	interleukin 4 receptor, alpha [Source:MGI Symbol;Acc:MGI:105367]	ENSMUSG00000030748	7	125151292	125178646	1	protein_coding	5723	91624	5401	81363	5482	86510	5895	85351	5565	70420	5012	76662	3847.4	121148	3919.96	127760	3837.25	115369	4114.99	134871	3550.57	90071.2	3847.96	106198	3745.07	108863	3960.97	122943	4.8614	0	0	4.95596	0	0	0.0818019	0.138709	0.999857	0.175803	0.000434664	0.0179769	1
ENSMUSG00000032261.16	Sh3bgrl2	SH3 domain binding glutamic acid-rich protein like 2 [Source:MGI Symbol;Acc:MGI:1915350]	ENSMUSG00000032261	9	83430380	83520854	1	protein_coding	5703	16420	5888	17692	5307	15182	5870	14407	4886	14521	4024	14503	3833.96	21710.9	4273.42	27780.9	3714.75	20246.6	4097.54	22765.8	3117.35	18573.2	3089.42	20090.6	3555.35	20176.9	3820.13	23545.8	2.50468	2.46913e-59	3.11403e-58	2.62367	6.36254e-65	8.75985e-64	0.096314	0.110342	0.999857	0.20883	0.000447408	0.0182319	1
ENSMUSG00000017756.9	Slc12a7	solute carrier family 12, member 7 [Source:MGI Symbol;Acc:MGI:1342283]	ENSMUSG00000017756	13	73881213	73964873	1	protein_coding	2672	4966	2645	4769	2327	3995	2610	4404	2996	4067	2267	4159	1796.31	6566.17	1919.7	7488.52	1628.84	5327.7	1821.9	6959.17	1911.5	5201.93	1740.49	5761.35	1778.88	5698.6	1827.36	6736.35	1.6795	6.30773e-41	5.80267e-40	1.88199	6.66891e-51	7.36191e-50	0.0413253	0.589275	0.999857	0.236621	0.000457726	0.018382	1
ENSMUSG00000021996.16	Esd	esterase D/formylglutathione hydrolase [Source:MGI Symbol;Acc:MGI:95421]	ENSMUSG00000021996	14	74969737	74988205	1	protein_coding	12198	8367	9959	5974	11565	8566	11276	6457	13456	10235	10617	8475	8200.35	11063.1	7228.09	9380.67	8095.18	11423.5	7871.18	10203.3	8585.16	13091.1	8151.19	11740.2	8293.56	11859.3	7750.15	10441.4	0.515961	3.23213e-07	9.0786e-07	0.430177	2.10843e-05	5.19384e-05	-0.0984748	0.0439812	0.886791	-0.189922	0.000484251	0.0191694	1
ENSMUSG00000020399.14	Havcr2	hepatitis A virus cellular receptor 2 [Source:MGI Symbol;Acc:MGI:2159682]	ENSMUSG00000020399	11	46345762	46372082	1	protein_coding	3553	464	2760	301	4019	725	3185	368	4037	367	2549	250	2388.58	613.513	2003.17	472.645	2813.19	966.854	2223.28	581.511	2575.68	469.414	1956.99	346.318	2592.48	683.26	2061.15	466.825	-1.92413	2.91072e-16	1.31344e-15	-2.14375	1.71227e-19	8.772e-19	-0.329513	7.33655e-07	0.000285287	-0.524399	0.000498963	NA	5
ENSMUSG00000019979.12	Apaf1	apoptotic peptidase activating factor 1 [Source:MGI Symbol;Acc:MGI:1306796]	ENSMUSG00000019979	10	90825173	90918632	-1	protein_coding	3262	7518	3092	7792	3114	7461	3274	6909	2911	5270	2403	5592	2192.95	9940.49	2244.13	12235.4	2179.71	9949.92	2285.41	10917.6	1857.27	6740.63	1844.9	7746.45	2076.64	8877.02	2124.81	10299.8	2.09584	3.56836e-28	2.38912e-27	2.27706	6.09019e-33	4.68329e-32	0.0314996	0.627825	0.999857	0.207534	0.000505304	0.0197211	1
ENSMUSG00000050010.8	Shisa3	shisa family member 3 [Source:MGI Symbol;Acc:MGI:3041225]	ENSMUSG00000050010	5	67765225	67780895	1	protein_coding	2	3379	2	2056	0	2950	0	2358	0	6093	0	4726	1.34454	4467.8	1.45157	3228.43	0	3934.09	0	3726.09	0	7793.3	0	6546.8	0.44818	5398.4	0.483857	4500.44	13.5625	8.596e-37	7.19935e-36	13.1763	8.3158e-35	6.73385e-34	0.125863	0.974466	NA	-0.26992	0.000529273	0.0203697	1
ENSMUSG00000031555.15	Adam9	a disintegrin and metallopeptidase domain 9 (meltrin gamma) [Source:MGI Symbol;Acc:MGI:105376]	ENSMUSG00000031555	8	25439627	25506943	-1	protein_coding	9044	13948	8556	13036	8475	11703	9290	11266	9681	13782	7857	14525	6080.01	18442.4	6209.82	20469.8	5932.27	15607	6484.86	17802.5	6176.65	17628	6032.2	20121.1	6062.97	17225.8	6242.29	19464.4	1.50646	3.78384e-75	6.02947e-74	1.64069	1.01666e-88	1.88756e-87	0.0422364	0.418155	0.999857	0.172997	0.000541129	0.0204822	1
ENSMUSG00000027533.10	Fabp5	fatty acid binding protein 5, epidermal [Source:MGI Symbol;Acc:MGI:101790]	ENSMUSG00000027533	3	10077608	10081667	1	protein_coding	8095	4414	8360	4306	5995	3615	8793	3783	5658	2155	4948	2245	5442.03	5836.3	6067.56	6761.5	4196.33	4820.93	6137.93	5977.87	3609.9	2756.37	3798.82	3109.94	4416.09	4471.2	5334.77	5283.1	0.0178754	0.954569	0.968737	-0.0141602	0.964003	0.972922	0.260402	0.0457569	0.90674	0.229279	0.00054698	0.0204822	4
ENSMUSG00000042745.9	Id1	inhibitor of DNA binding 1, HLH protein [Source:MGI Symbol;Acc:MGI:96396]	ENSMUSG00000042745	2	152578171	152579330	1	protein_coding	218	363	221	159	225	449	183	245	323	597	304	469	146.555	479.968	160.398	249.67	157.494	598.782	127.743	387.147	206.08	763.597	233.396	649.693	170.043	614.116	173.846	428.837	1.85238	1.1349e-08	3.49177e-08	1.30482	6.34092e-05	0.000150165	0.00805569	0.966937	NA	-0.591868	0.000562008	NA	1
ENSMUSG00000029810.15	Tmem176b	transmembrane protein 176B [Source:MGI Symbol;Acc:MGI:1916348]	ENSMUSG00000029810	6	48810752	48818430	-1	protein_coding	1665	1606	1982	1542	1151	1211	1443	1469	3387	3741	3613	3951	1119.33	2123.49	1438.51	2421.33	805.668	1614.98	1007.28	2321.3	2160.97	4784.95	2773.88	5473.22	1361.99	2841.14	1739.89	3405.28	1.06074	0.0784339	0.120397	0.968882	0.107926	0.16027	0.350256	1.72289e-06	0.000539583	0.293846	0.000586381	0.0213235	1
ENSMUSG00000024855.10	Pacs1	phosphofurin acidic cluster sorting protein 1 [Source:MGI Symbol;Acc:MGI:1277113]	ENSMUSG00000024855	19	5183186	5323147	-1	protein_coding	2486	3833	2282	3862	2482	3422	2533	3480	2853	3643	2464	3744	1671.26	5068.09	1656.24	6064.31	1737.33	4563.55	1768.15	5499.07	1820.26	4659.61	1891.73	5186.46	1742.95	4763.75	1772.04	5583.28	1.45047	1.06181e-64	1.45207e-63	1.65563	1.47593e-83	2.61318e-82	0.0233216	0.734558	0.999857	0.223411	0.000591271	0.0213235	1
ENSMUSG00000079316.10	Rab9	RAB9, member RAS oncogene family [Source:MGI Symbol;Acc:MGI:1890695]	ENSMUSG00000079316	X	165240249	165262863	-1	protein_coding	1287	2694	1155	2620	1213	2377	1258	2543	1373	2130	977	2277	865.212	3562.08	838.282	4114.06	849.066	3169.95	878.143	4018.43	875.998	2724.39	750.091	3154.27	863.425	3152.14	822.172	3762.25	1.86807	3.62147e-47	3.74723e-46	2.19349	4.25311e-64	5.74766e-63	-0.0725624	0.4423	0.999857	0.24982	0.000592533	0.0213235	1
ENSMUSG00000026582.6	Sele	selectin, endothelial cell [Source:MGI Symbol;Acc:MGI:98278]	ENSMUSG00000026582	1	163875773	163885246	1	protein_coding	0	829	0	1050	0	917	0	861	0	724	0	909	0	1096.13	0	1648.76	0	1222.9	0	1360.55	0	926.037	0	1259.21	0	1081.69	0	1422.84	13.1002	3.10281e-28	2.08046e-27	13.3709	2.39782e-29	1.66945e-28	0	NA	NA	0.391571	0.000649565	NA	1
ENSMUSG00000019818.15	Cd164	CD164 antigen [Source:MGI Symbol;Acc:MGI:1859568]	ENSMUSG00000019818	10	41395410	41407044	1	protein_coding	2850	9118	2797	9714	2705	9427	3103	8573	2250	6508	2036	6875	1915.97	12056.1	2030.02	15253.4	1893.43	12571.8	2166.04	13547	1435.54	8324.1	1563.14	9523.76	1748.31	10984	1919.73	12774.7	2.65142	4.23125e-36	3.48171e-35	2.73417	2.79483e-38	2.43883e-37	0.134128	0.0471441	0.907366	0.209918	0.000654331	0.0232455	1
ENSMUSG00000041936.18	Agrn	agrin [Source:MGI Symbol;Acc:MGI:87961]	ENSMUSG00000041936	4	156249747	156281945	-1	protein_coding	1386	4452	1309	3331	1306	3970	1407	2987	1536	6387	1288	4780	931.766	5886.55	950.052	5230.5	914.164	5294.36	982.152	4720.04	979.995	8169.34	988.861	6621.61	941.975	6450.08	973.688	5524.05	2.77555	1.07328e-63	1.44192e-62	2.50438	4.71238e-52	5.28808e-51	0.048723	0.567694	0.999857	-0.218094	0.000675002	0.0236763	1
ENSMUSG00000101389.1	Ms4a4a	membrane-spanning 4-domains, subfamily A, member 4A [Source:MGI Symbol;Acc:MGI:3643932]	ENSMUSG00000101389	19	11352887	11370154	1	protein_coding	2842	2686	2669	2570	1876	2030	2806	2252	1810	3343	1472	3520	1910.59	3551.5	1937.12	4035.54	1313.15	2707.19	1958.72	3558.59	1154.81	4275.89	1130.13	4876.16	1459.52	3511.53	1675.32	4156.77	1.26668	4.07046e-07	1.1362e-06	1.31099	1.57413e-07	4.56422e-07	0.189051	0.325255	0.999857	0.250553	0.000709513	0.0245758	1
ENSMUSG00000024640.9	Psat1	phosphoserine aminotransferase 1 [Source:MGI Symbol;Acc:MGI:2183441]	ENSMUSG00000024640	19	15882042	15924701	-1	protein_coding	701	3421	793	3264	747	2543	792	2749	524	3029	440	3187	471.261	4523.33	575.547	5125.3	522.879	3391.32	552.853	4343.95	334.321	3874.26	337.81	4414.87	442.821	3929.64	488.737	4628.04	3.15005	4.70856e-50	5.09653e-49	3.24275	5.91163e-53	6.72443e-52	0.130823	0.282286	NA	0.237195	0.000739921	0.0253126	1
ENSMUSG00000029084.5	Cd38	CD38 antigen [Source:MGI Symbol;Acc:MGI:107474]	ENSMUSG00000029084	5	44025895	44069717	1	protein_coding	0	964	4	1260	5	956	1	967	0	963	1	1041	0	1274.63	2.90314	1978.52	3.49986	1274.91	0.698047	1528.05	0	1231.73	0.767749	1442.07	1.16662	1260.42	1.45631	1649.54	10.1407	5.34814e-53	6.10241e-52	10.1427	1.36852e-62	1.80938e-61	1.87888	0.414502	NA	0.371229	0.000753908	NA	1
ENSMUSG00000025877.14	Hk3	hexokinase 3 [Source:MGI Symbol;Acc:MGI:2670962]	ENSMUSG00000025877	13	55153798	55169198	-1	protein_coding	5506	14910	5154	13820	5580	13651	5641	13059	5678	11136	4736	11811	3701.52	19714.4	3740.7	21700.9	3905.85	18204.9	3937.68	20635.7	3622.66	14243.6	3636.06	16361.5	3743.34	17387.6	3771.48	19566	2.21567	6.94462e-61	8.9873e-60	2.37506	1.21236e-69	1.79311e-68	0.0112915	0.838914	0.999857	0.16897	0.000774166	0.0261612	1
ENSMUSG00000019961.17	Tmpo	thymopoietin [Source:MGI Symbol;Acc:MGI:106920]	ENSMUSG00000019961	10	90983433	91017177	-1	protein_coding	1589	2823	1490	3061	1776	2850	1896	2615	1761	1915	1370	2174	1068.24	3732.64	1081.42	4806.54	1243.15	3800.73	1323.5	4132.2	1123.55	2449.39	1051.82	3011.58	1144.98	3327.59	1152.24	3983.44	1.53914	8.49008e-15	3.58812e-14	1.78926	1.91121e-19	9.76932e-19	0.00525635	0.948765	0.999857	0.257044	0.000794084	0.0265109	1
ENSMUSG00000020592.14	Sdc1	syndecan 1 [Source:MGI Symbol;Acc:MGI:1349162]	ENSMUSG00000020592	12	8821323	8843715	1	protein_coding	9498	5298	8195	3959	10714	5856	9719	4522	7011	6721	4889	4944	6385.22	7005.15	5947.81	6216.62	7499.5	7809.51	6784.32	7145.63	4473.14	8596.54	3753.52	6848.79	6119.29	7803.74	5495.22	6737.01	0.350845	0.107477	0.159436	0.293888	0.177816	0.248322	-0.165371	0.00260834	0.149471	-0.213905	0.000831583	0.0274324	1
ENSMUSG00000016496.7	Cd274	CD274 antigen [Source:MGI Symbol;Acc:MGI:1926446]	ENSMUSG00000016496	19	29344855	29365495	1	protein_coding	707	52943	664	53846	624	45274	660	43320	901	52943	580	51800	475.295	70002.6	481.921	84551.7	436.783	60377	460.711	68454	574.854	67717.1	445.294	71757.2	495.644	66032.2	462.642	74920.9	7.05696	0	0	7.33919	0	0	-0.0905214	0.473508	NA	0.175005	0.00085836	0.0279825	1
ENSMUSG00000020641.16	Rsad2	radical S-adenosyl methionine domain containing 2 [Source:MGI Symbol;Acc:MGI:1929628]	ENSMUSG00000020641	12	26492745	26506451	-1	protein_coding	523	540700	649	503694	797	465838	749	429095	841	467421	713	489699	351.597	714928	471.034	790926	557.878	621237	522.837	678053	536.573	597858	547.405	678367	482.016	644674	513.759	715782	10.3853	0	0	10.4443	0	0	0.115671	0.376752	NA	0.147365	0.000946836	0.0303904	1
ENSMUSG00000054150.12	Syne3	spectrin repeat containing, nuclear envelope family member 3 [Source:MGI Symbol;Acc:MGI:2442408]	ENSMUSG00000054150	12	104896192	104976068	-1	protein_coding	1623	2284	1449	2413	1809	1901	1621	2088	2614	1703	1953	1704	1091.09	3019.96	1051.66	3789.01	1266.25	2535.16	1131.53	3299.44	1667.78	2178.23	1499.41	2360.51	1341.71	2577.78	1227.54	3149.65	0.94192	1.28025e-05	3.20107e-05	1.35935	3.09572e-10	1.06214e-09	-0.123134	0.120222	0.999857	0.27167	0.000954154	0.0303904	1
ENSMUSG00000045294.11	Insig1	insulin induced gene 1 [Source:MGI Symbol;Acc:MGI:1916289]	ENSMUSG00000045294	5	28276361	28283660	1	protein_coding	3830	2656	3795	2483	3093	2197	4155	2387	3591	2049	3654	2245	2574.79	3511.83	2754.35	3898.93	2165.01	2929.9	2900.39	3771.92	2291.12	2620.79	2805.35	3109.94	2343.64	3020.84	2820.03	3593.6	0.366099	0.00387373	0.00751353	0.34941	0.00579753	0.011054	0.27077	8.11708e-05	0.0107813	0.249661	0.000969206	0.030519	4
ENSMUSG00000096210.2	H1f0	H1.0 linker histone [Source:MGI Symbol;Acc:MGI:95893]	ENSMUSG00000096210	15	78912650	78914704	1	protein_coding	7814	1202	6285	771	6649	1010	6171	677	9040	1542	7016	1213	5253.12	1589.32	4561.56	1210.66	4654.12	1346.93	4307.65	1069.79	5767.68	1972.31	5386.53	1680.34	5224.97	1636.18	4751.91	1320.26	-1.67499	1.13897e-19	5.83656e-19	-1.84689	2.08996e-23	1.21007e-22	-0.137222	0.00913588	0.347802	-0.321215	0.000974699	NA	5
ENSMUSG00000052336.7	Cx3cr1	chemokine (C-X3-C motif) receptor 1 [Source:MGI Symbol;Acc:MGI:1333815]	ENSMUSG00000052336	9	119730682	119898945	-1	protein_coding	6459	134	3292	68	6525	219	4599	96	16626	398	13650	265	4342.19	177.178	2389.28	106.777	4567.32	292.056	3210.32	151.699	10607.7	509.065	10479.8	367.097	6505.73	326.1	5359.79	208.524	-4.31823	1.82319e-08	5.54246e-08	-4.6831	1.11618e-09	3.70945e-09	-0.462018	0.0515829	0.937121	-0.70836	0.00106528	NA	5
ENSMUSG00000021765.9	Fst	follistatin [Source:MGI Symbol;Acc:MGI:95586]	ENSMUSG00000021765	13	114588826	114595487	-1	protein_coding	14	539	15	554	16	357	6	464	5	426	1	540	9.41178	712.68	10.8868	869.919	11.1996	476.092	4.18828	733.209	3.19009	544.878	0.767749	748.048	7.93381	577.883	5.28093	783.725	6.20214	3.51404e-72	5.34841e-71	7.19892	7.54112e-75	1.18721e-73	-0.92157	0.345422	NA	0.449347	0.00107615	NA	1
ENSMUSG00000019929.16	Dcn	decorin [Source:MGI Symbol;Acc:MGI:94872]	ENSMUSG00000019929	10	97315471	97354005	1	protein_coding	94	132	275	263	56	89	157	142	26	39	42	48	63.1934	174.534	199.591	412.976	39.1985	118.69	109.593	224.387	16.5885	49.8832	32.2455	66.4931	39.6601	114.369	113.81	234.619	1.52819	0.069346	0.107829	1.04291	0.21168	0.288191	1.41308	1.75482e-06	NA	0.898128	0.00109653	NA	4
ENSMUSG00000003206.7	Ebi3	Epstein-Barr virus induced gene 3 [Source:MGI Symbol;Acc:MGI:1354171]	ENSMUSG00000003206	17	56259640	56264022	1	protein_coding	1191	7427	1041	6982	1004	7073	1172	6813	1378	7797	1262	8218	800.674	9820.17	755.542	10963.5	702.772	9432.49	818.111	10765.9	879.188	9972.81	968.899	11384.2	794.211	9741.82	847.517	11037.8	3.61611	2.8587e-256	1.84456e-254	3.70357	2.25345e-268	1.5071e-266	0.0927897	0.331037	0.999857	0.176156	0.00113923	0.0354698	1
ENSMUSG00000016529.5	Il10	interleukin 10 [Source:MGI Symbol;Acc:MGI:96537]	ENSMUSG00000016529	1	130947582	130952711	1	protein_coding	95	26138	123	24940	81	19808	118	18816	156	26404	159	26641	63.8657	34560.3	89.2715	39162	56.6978	26415.8	82.3695	29732.9	99.5307	33772.2	122.072	36905.1	73.3647	31582.8	97.9044	35266.7	8.74654	0	0	8.49478	0	0	0.435994	0.0903607	NA	0.155579	0.00118087	0.0363576	1
ENSMUSG00000004317.14	Clcn5	chloride channel, voltage-sensitive 5 [Source:MGI Symbol;Acc:MGI:99486]	ENSMUSG00000004317	X	7020049	7185597	-1	protein_coding	1465	4476	1410	4572	1279	3922	1529	4089	1287	3622	1036	3556	984.876	5918.28	1023.36	7179.18	895.265	5230.34	1067.31	6461.41	821.128	4632.75	795.388	4926.03	900.423	5260.46	962.019	6188.87	2.54657	6.29422e-55	7.42702e-54	2.68512	7.56578e-61	9.66826e-60	0.0893162	0.3286	0.999857	0.220586	0.00120941	0.0365467	1
ENSMUSG00000038658.15	Ric1	RAB6A GEF complex partner 1 [Source:MGI Symbol;Acc:MGI:1924893]	ENSMUSG00000038658	19	29499682	29584229	1	protein_coding	1473	2294	1394	2355	1444	1950	1496	1946	1482	2834	1289	2981	990.254	3033.19	1011.74	3697.94	1010.76	2600.5	1044.28	3075.06	945.542	3624.85	989.628	4129.5	982.185	3086.18	1015.22	3634.16	1.65194	3.10975e-34	2.44891e-33	1.84004	5.12729e-42	4.78643e-41	0.0484447	0.564005	0.999857	0.234128	0.00123482	0.0365467	1
ENSMUSG00000033352.11	Map2k4	mitogen-activated protein kinase kinase 4 [Source:MGI Symbol;Acc:MGI:1346869]	ENSMUSG00000033352	11	65579069	65679123	-1	protein_coding	2783	11857	2693	11453	2568	10846	2600	10160	2585	9992	2069	10339	1870.93	15677.6	1954.54	17984.1	1797.53	14464.1	1814.92	16054.8	1649.28	12780.3	1588.47	14322.3	1772.58	14307.4	1785.98	16120.4	3.0129	3.22173e-142	9.97266e-141	3.17391	2.36475e-157	8.05465e-156	0.00861108	0.902734	0.999857	0.166965	0.00123851	0.0365467	1
ENSMUSG00000030096.8	Slc6a6	solute carrier family 6 (neurotransmitter transporter, taurine), member 6 [Source:MGI Symbol;Acc:MGI:98488]	ENSMUSG00000030096	6	91661034	91736047	1	protein_coding	56946	59913	57831	53977	47072	52288	57878	50533	66375	48042	58595	50035	38283.1	79218.5	41972.9	84757.4	32949.1	69730.8	40401.6	79851.9	42348.4	61448.5	44986.2	69312.2	37860.2	70132.6	42453.6	77973.8	0.889392	1.46359e-12	5.6168e-12	0.877097	2.95082e-12	1.12583e-11	0.171905	0.000245382	0.0261934	0.15151	0.00123976	0.0365467	1
ENSMUSG00000027848.12	Olfml3	olfactomedin-like 3 [Source:MGI Symbol;Acc:MGI:1914877]	ENSMUSG00000027848	3	103629538	103645317	-1	protein_coding	1275	260	788	174	1269	392	762	154	2834	445	1894	302	857.144	343.779	571.919	273.224	888.265	522.768	531.912	243.35	1808.14	569.18	1454.12	418.353	1184.52	478.576	852.649	311.642	-1.3075	0.00618324	0.0116404	-1.45132	0.0024615	0.00494811	-0.538662	8.01349e-08	3.96595e-05	-0.627081	0.00126621	NA	5
ENSMUSG00000026121.13	Sema4c	sema domain, immunoglobulin domain (Ig), transmembrane domain (TM) and short cytoplasmic domain, (semaphorin) 4C [Source:MGI Symbol;Acc:MGI:109252]	ENSMUSG00000026121	1	36587720	36597430	-1	protein_coding	302	8129	267	8600	262	7016	309	6841	283	10182	301	9928	203.026	10748.4	193.785	13504.2	183.393	9356.48	215.697	10810.1	180.559	13023.4	231.092	13753	188.992	11042.7	213.525	12689.1	5.86876	0	0	5.8935	0	0	0.175185	0.317132	NA	0.20106	0.00127735	0.0372583	1
ENSMUSG00000045658.16	Pid1	phosphotyrosine interaction domain containing 1 [Source:MGI Symbol;Acc:MGI:2138391]	ENSMUSG00000045658	1	84014017	84341901	-1	protein_coding	15314	12211	13476	9264	12102	11799	12716	9004	19646	17760	15810	14496	10295.1	16145.7	9780.68	14546.8	8471.07	15735	8876.37	14228.1	12534.5	22716.1	12138.1	20080.9	10433.6	18198.9	10265.1	16285.3	0.802614	7.24882e-05	0.000170039	0.665889	0.00099767	0.00210045	-0.0172099	0.715251	0.999857	-0.162054	0.00134134	0.0384499	1
ENSMUSG00000014547.10	Wdfy2	WD repeat and FYVE domain containing 2 [Source:MGI Symbol;Acc:MGI:2442811]	ENSMUSG00000014547	14	63075127	63198958	1	protein_coding	7159	8038	6419	8397	6385	7973	7179	7286	6101	5410	5120	5629	4812.78	10628.1	4658.81	13185.4	4469.32	10632.7	5011.28	11513.3	3892.54	6919.7	3930.87	7797.7	4391.55	9393.49	4533.66	10832.1	1.09693	1.36601e-07	3.92661e-07	1.25647	1.58304e-09	5.21278e-09	0.0448234	0.426208	0.999857	0.195659	0.00134595	0.0384499	1
ENSMUSG00000025480.5	Syce1	synaptonemal complex central element protein 1 [Source:MGI Symbol;Acc:MGI:1921325]	ENSMUSG00000025480	7	140357142	140367765	-1	protein_coding	1	1	37	20	0	0	7	7	1	0	10	5	0.67227	1.32223	26.854	31.405	0	0	4.88633	11.0613	0.638017	0	7.67749	6.92637	0.436763	0.440742	13.1393	16.4642	0.0825337	0.962975	0.975269	0.320475	0.724923	0.785334	4.71807	0.000312601	NA	4.93408	0.00145514	NA	4
ENSMUSG00000042613.9	Pbxip1	pre B cell leukemia transcription factor interacting protein 1 [Source:MGI Symbol;Acc:MGI:2441670]	ENSMUSG00000042613	3	89344013	89358259	1	protein_coding	8033	1800	6157	1183	8630	2191	7164	1472	8605	1807	7944	1534	5400.35	2380.01	4468.66	1857.61	6040.76	2921.9	5000.81	2326.04	5490.14	2311.26	6099	2125.01	5643.75	2537.72	5189.49	2102.89	-1.15318	1.51789e-16	6.93477e-16	-1.30315	1.51773e-20	8.03362e-20	-0.130878	0.331883	0.999857	-0.272993	0.00150623	NA	5
ENSMUSG00000017466.9	Timp2	tissue inhibitor of metalloproteinase 2 [Source:MGI Symbol;Acc:MGI:98753]	ENSMUSG00000017466	11	118191895	118246566	-1	protein_coding	20528	7337	20681	6563	14920	5818	21078	7010	17362	4628	14042	4725	13800.4	9701.17	15010	10305.6	10443.6	7758.83	14713.4	11077.2	11077.3	5919.48	10780.7	6545.42	11773.7	7793.16	13501.4	9309.37	-0.59531	0.00860085	0.0158786	-0.53644	0.0178958	0.0313759	0.192719	0.206577	0.999857	0.244729	0.0015559	0.0439938	3
ENSMUSG00000001156.9	Mxd1	MAX dimerization protein 1 [Source:MGI Symbol;Acc:MGI:96908]	ENSMUSG00000001156	6	86624024	86646143	-1	protein_coding	676	34380	541	29893	649	29373	678	29426	620	25312	533	27426	454.455	45458.1	392.65	46939.5	454.282	39171.6	473.276	46498.8	395.571	32375.5	409.21	37992.5	434.769	39001.7	425.045	43810.3	6.48745	0	0	6.68715	0	0	-0.0336219	0.784367	NA	0.170695	0.00157637	0.0441225	1
ENSMUSG00000039852.17	Rere	arginine glutamic acid dipeptide (RE) repeats [Source:MGI Symbol;Acc:MGI:2683486]	ENSMUSG00000039852	4	150366103	150706423	1	protein_coding	4932	1916	4488	1995	4466	1892	4704	1919	5285	1587	4382	1668	3315.64	2533.38	3257.32	3132.65	3126.08	2523.15	3283.61	3032.39	3371.92	2029.86	3364.28	2310.64	3271.21	2362.13	3301.74	2825.23	-0.469886	0.000173799	0.000393242	-0.22536	0.0717401	0.111269	0.0145921	0.797648	0.999857	0.249279	0.00160114	NA	3
ENSMUSG00000093930.2	Hmgcs1	3-hydroxy-3-methylglutaryl-Coenzyme A synthase 1 [Source:MGI Symbol;Acc:MGI:107592]	ENSMUSG00000093930	13	120151915	120169796	1	protein_coding	5660	4257	5204	3938	4714	3373	6358	4040	4908	3577	5076	3608	3805.05	5628.72	3776.98	6183.64	3299.67	4498.2	4438.18	6383.98	3131.39	4575.19	3897.09	4998.07	3412.04	4900.7	4037.42	5855.23	0.522362	8.10046e-05	0.000189266	0.536071	5.19127e-05	0.000123916	0.244762	0.000707861	0.0602125	0.251761	0.00161986	0.0448865	1
ENSMUSG00000021754.17	Map3k1	mitogen-activated protein kinase kinase kinase 1 [Source:MGI Symbol;Acc:MGI:1346872]	ENSMUSG00000021754	13	111882962	111945527	-1	protein_coding	2719	1312	2263	1644	2254	1184	2450	1205	3153	912	2651	932	1827.9	1734.76	1642.45	2581.49	1577.74	1578.97	1710.22	1904.13	2011.67	1166.5	2035.3	1291.07	1805.77	1493.41	1795.99	1925.57	-0.274144	0.225358	0.302786	0.100143	0.657733	0.728055	-0.00646546	0.928949	0.999857	0.32942	0.00163952	NA	3
ENSMUSG00000051495.7	Irf2bp2	interferon regulatory factor 2 binding protein 2 [Source:MGI Symbol;Acc:MGI:2443921]	ENSMUSG00000051495	8	127315035	127320725	-1	protein_coding	8366	711	7377	493	7410	969	7252	592	9717	1486	7703	1153	5624.21	940.103	5354.12	774.133	5186.8	1292.25	5062.24	935.474	6199.62	1900.68	5913.97	1597.22	5670.21	1377.68	5443.44	1102.28	-2.04106	1.72062e-14	7.17906e-14	-2.30331	5.78059e-18	2.7957e-17	-0.0574348	0.255876	0.999857	-0.335332	0.00169289	NA	5
ENSMUSG00000003420.8	Fcgrt	Fc fragment of IgG receptor and transporter [Source:MGI Symbol;Acc:MGI:103017]	ENSMUSG00000003420	7	44742414	44753275	-1	protein_coding	3273	1281	3293	1259	3219	1250	3874	1394	3190	1179	3160	1284	2200.34	1693.77	2390.01	1976.94	2253.21	1666.99	2704.23	2202.79	2035.28	1508.01	2426.09	1778.69	2162.94	1622.92	2506.78	1986.14	-0.414434	2.58359e-05	6.30836e-05	-0.336656	0.000612819	0.00132303	0.212561	0.000890942	0.0692798	0.283953	0.00180557	NA	3
ENSMUSG00000034248.7	Slc25a37	solute carrier family 25, member 37 [Source:MGI Symbol;Acc:MGI:1914962]	ENSMUSG00000034248	14	69479297	69522561	-1	protein_coding	2396	4344	1972	3330	1994	3983	2038	2882	3305	7893	2928	6349	1610.76	5743.75	1431.25	5228.93	1395.74	5311.69	1422.62	4554.12	2108.65	10095.6	2247.97	8795.1	1705.05	7050.35	1700.61	6192.72	2.04785	8.18846e-12	3.02649e-11	1.86469	4.92744e-10	1.66843e-09	-0.0149766	0.841835	0.999857	-0.189625	0.0018478	0.0506955	1
ENSMUSG00000032232.14	Cgnl1	cingulin-like 1 [Source:MGI Symbol;Acc:MGI:1915428]	ENSMUSG00000032232	9	71533791	71678884	-1	protein_coding	6463	937	5989	617	8287	1175	6274	638	5811	960	5084	816	4344.88	1238.93	4346.73	968.844	5800.67	1566.97	4379.55	1008.16	3707.52	1227.89	3903.24	1130.38	4617.69	1344.6	4209.84	1035.8	-1.78002	8.23683e-28	5.46686e-27	-2.02265	5.65537e-35	4.60599e-34	-0.109432	0.534834	0.999857	-0.373677	0.00189217	NA	5
ENSMUSG00000040747.9	Cd53	CD53 antigen [Source:MGI Symbol;Acc:MGI:88341]	ENSMUSG00000040747	3	106667237	106697465	-1	protein_coding	16844	21914	16484	21200	14627	19582	16020	18089	17450	20739	13885	21100	11323.7	28975.3	11963.8	33289.3	10238.5	26114.4	11182.7	28584.1	11133.4	26526.4	10660.2	29229.3	10898.5	27205.3	11268.9	30367.6	1.31973	9.60112e-55	1.13e-53	1.43015	6.04692e-64	8.14778e-63	0.0486317	0.342464	0.999857	0.152853	0.00190216	0.0516632	1
ENSMUSG00000027435.8	Cd93	CD93 antigen [Source:MGI Symbol;Acc:MGI:106664]	ENSMUSG00000027435	2	148278560	148285483	-1	protein_coding	17489	7446	18497	7593	15609	6626	17444	6464	18328	5902	16464	5800	11757.3	9845.29	13424.8	11922.9	10925.9	8836.38	12176.7	10214.4	11693.6	7549	12640.2	8034.59	11458.9	8743.55	12747.3	10057.3	-0.390209	0.00567908	0.0107421	-0.342068	0.0153266	0.0272151	0.153986	0.00119488	0.0855912	0.188164	0.00192036	0.0516632	3
ENSMUSG00000000409.14	Lck	lymphocyte protein tyrosine kinase [Source:MGI Symbol;Acc:MGI:96756]	ENSMUSG00000000409	4	129442137	129467434	-1	protein_coding	18	1342	13	1464	16	1277	15	1234	11	906	20	1034	12.1009	1774.43	9.4352	2298.85	11.1996	1703	10.4707	1949.96	7.01819	1158.83	15.355	1432.37	10.1062	1545.42	11.7536	1893.73	7.26296	1.7939e-122	4.63655e-121	7.33826	7.1264e-129	1.94912e-127	0.217934	0.761957	NA	0.287773	0.00194249	NA	1
ENSMUSG00000037894.13	H2az1	H2A.Z variant histone 1 [Source:MGI Symbol;Acc:MGI:1888388]	ENSMUSG00000037894	3	137570248	137572683	1	protein_coding	3659	7172	3029	6621	3744	6837	3433	6363	3519	6456	2865	7273	2459.84	9483	2198.4	10396.6	2620.7	9117.76	2396.4	10054.8	2245.18	8257.59	2199.6	10075.1	2441.91	8952.79	2264.8	10175.5	1.87449	2.73381e-119	6.91948e-118	2.1675	5.28133e-158	1.81237e-156	-0.10661	0.100191	0.999857	0.18291	0.00194827	0.0518828	1
ENSMUSG00000059714.13	Flot1	flotillin 1 [Source:MGI Symbol;Acc:MGI:1100500]	ENSMUSG00000059714	17	36134122	36143683	1	protein_coding	1755	2613	1657	2362	1493	2059	1696	2344	1483	2286	1506	2480	1179.83	3454.98	1202.63	3708.93	1045.06	2745.86	1183.89	3703.97	946.18	2923.92	1156.23	3435.48	1057.02	3041.59	1180.91	3616.13	1.52498	2.64704e-45	2.64921e-44	1.61434	1.22088e-50	1.34129e-49	0.165568	0.0518238	0.937121	0.250902	0.00196597	0.0518828	1
ENSMUSG00000026880.11	Stom	stomatin [Source:MGI Symbol;Acc:MGI:95403]	ENSMUSG00000026880	2	35203998	35226988	-1	protein_coding	12358	17111	11024	15874	13260	14509	13155	14784	13265	16755	10502	16569	8307.91	22624.6	8001.05	24926.2	9281.63	19349.1	9182.81	23361.6	8463.3	21430.6	8062.9	22952.6	8684.28	21134.8	8415.59	23746.8	1.28317	1.44923e-48	1.53332e-47	1.49653	2.4e-65	3.33182e-64	-0.0459658	0.329979	0.999857	0.166022	0.00209373	0.054176	1
ENSMUSG00000031309.15	Rps6ka3	ribosomal protein S6 kinase polypeptide 3 [Source:MGI Symbol;Acc:MGI:104557]	ENSMUSG00000031309	X	157993303	158151240	1	protein_coding	5974	10664	5255	10002	4865	8910	5716	8203	6395	10539	4724	11349	4016.14	14100.2	3814	15705.6	3405.37	11882.3	3990.04	12962.3	4080.12	13480	3626.85	15721.5	3833.88	13154.2	3810.29	14796.5	1.77858	8.76364e-59	1.09695e-57	1.95728	9.9891e-71	1.50041e-69	-0.0048508	0.944675	0.999857	0.163808	0.00210227	0.054176	1
ENSMUSG00000011179.8	Odc1	ornithine decarboxylase, structural 1 [Source:MGI Symbol;Acc:MGI:97402]	ENSMUSG00000011179	12	17594795	17601506	1	protein_coding	5787	10638	6557	9967	5372	8997	6023	9117	3301	6424	3056	6412	3890.43	14065.8	4758.97	15650.7	3760.25	11998.3	4204.34	14406.6	2106.1	8216.66	2346.24	8882.37	3252.26	11426.9	3769.85	12979.9	1.81295	4.62368e-09	1.46412e-08	1.78363	8.14589e-09	2.56483e-08	0.203989	0.000970986	0.0724116	0.173127	0.00211152	0.054176	1
ENSMUSG00000021608.15	Lpcat1	lysophosphatidylcholine acyltransferase 1 [Source:MGI Symbol;Acc:MGI:2384812]	ENSMUSG00000021608	13	73615316	73664541	1	protein_coding	1587	1151	1408	1180	1514	1126	1695	1106	1767	837	1455	1017	1066.89	1521.88	1021.91	1852.9	1059.76	1501.62	1183.19	1747.69	1127.38	1070.57	1117.07	1408.82	1084.68	1364.69	1107.39	1669.8	0.331024	0.0250965	0.0427768	0.591938	6.16778e-05	0.000146253	0.0286249	0.731131	0.999857	0.294704	0.00229004	NA	1
ENSMUSG00000052485.7	Tmem171	transmembrane protein 171 [Source:MGI Symbol;Acc:MGI:2685751]	ENSMUSG00000052485	13	98822743	98831342	-1	protein_coding	372	3706	374	3525	301	3045	376	2909	383	2716	287	3019	250.084	4900.17	271.444	5535.13	210.692	4060.79	262.466	4596.78	244.361	3473.92	220.344	4182.14	235.046	4144.96	251.418	4771.35	4.13985	7.70523e-153	2.60034e-151	4.24547	2.18064e-160	7.74423e-159	0.09649	0.55266	NA	0.203158	0.00229474	0.0583368	1
ENSMUSG00000000247.11	Lhx2	LIM homeobox protein 2 [Source:MGI Symbol;Acc:MGI:96785]	ENSMUSG00000000247	2	38229293	38259745	1	protein_coding	8	3838	14	3737	10	3127	7	3590	3	3368	9	3260	5.37816	5074.7	10.161	5868.02	6.99972	4170.14	4.88633	5672.89	1.91405	4307.86	6.90974	4515.99	4.76398	4517.57	7.31902	5352.3	9.91126	4.97038e-180	2.05738e-178	9.51835	5.88349e-220	3.08043e-218	0.716549	0.461739	NA	0.23643	0.00241542	0.0608466	1
ENSMUSG00000027339.15	Rassf2	Ras association (RalGDS/AF-6) domain family member 2 [Source:MGI Symbol;Acc:MGI:2442060]	ENSMUSG00000027339	2	131831335	131872178	-1	protein_coding	22236	3820	21002	3906	19485	3915	21289	3776	21814	2309	18392	2355	14948.6	5050.9	15242.9	6133.4	13639	5221.01	14860.7	5966.81	13917.7	2953.34	14120.4	3262.32	14168.4	4408.42	14741.4	5120.84	-1.68439	1.36433e-12	5.24245e-12	-1.52558	1.37003e-10	4.78753e-10	0.0581929	0.194406	0.999857	0.202496	0.00256091	0.0633836	5
ENSMUSG00000069792.5	Wfdc17	WAP four-disulfide core domain 17 [Source:MGI Symbol;Acc:MGI:3649773]	ENSMUSG00000069792	11	83594817	83597094	1	protein_coding	1752	6838	1954	5970	1806	5177	2084	6006	1074	9256	1149	9573	1177.82	9041.38	1418.18	9374.39	1264.15	6904	1454.73	9490.64	685.231	11839	882.144	13261.2	1042.4	9261.44	1251.69	10708.8	3.1515	1.6508e-31	1.20762e-30	3.09676	1.69979e-30	1.22536e-29	0.276616	0.000912607	0.0692798	0.2201	0.00256188	0.0633836	1
ENSMUSG00000019528.18	Gyg	glycogenin [Source:MGI Symbol;Acc:MGI:1351614]	ENSMUSG00000019528	3	20176248	20209481	-1	protein_coding	2159	3321	1919	3224	2297	3328	2408	3055	2356	2757	1626	3167	1451.43	4391.11	1392.78	5062.49	1607.84	4438.19	1680.9	4827.49	1503.17	3526.36	1248.36	4387.16	1520.81	4118.55	1440.68	4759.05	1.43728	9.62059e-29	6.54165e-28	1.72352	1.74837e-40	1.5853e-39	-0.0862796	0.288514	0.999857	0.209599	0.00270705	0.0658185	1
ENSMUSG00000030189.15	Ybx3	Y box protein 3 [Source:MGI Symbol;Acc:MGI:2137670]	ENSMUSG00000030189	6	131341818	131365439	-1	protein_coding	1746	2531	1373	1753	1581	2217	1546	1735	2019	3621	1498	2785	1173.78	3346.55	996.503	2752.65	1106.66	2956.57	1079.18	2741.63	1288.16	4631.47	1150.09	3857.99	1189.53	3644.86	1075.26	3117.42	1.61547	2.2308e-19	1.13083e-18	1.53603	1.38473e-17	6.61329e-17	-0.144765	0.0757433	0.999857	-0.223129	0.00273819	0.0658185	1
ENSMUSG00000047810.9	Ccdc88b	coiled-coil domain containing 88B [Source:MGI Symbol;Acc:MGI:1925567]	ENSMUSG00000047810	19	6821991	6835579	-1	protein_coding	3518	4970	2927	3685	3297	4687	3164	3524	4101	6416	3501	5265	2365.05	6571.46	2124.37	5786.37	2307.81	6250.54	2208.62	5568.6	2616.51	8206.43	2687.89	7293.47	2429.79	7009.48	2340.29	6216.15	1.52846	6.64163e-26	4.17523e-25	1.4096	3.27464e-22	1.82617e-21	-0.058686	0.374127	0.999857	-0.177513	0.00273884	0.0658185	1
ENSMUSG00000036894.3	Rap2b	RAP2B, member of RAS oncogene family [Source:MGI Symbol;Acc:MGI:1921262]	ENSMUSG00000036894	3	61269059	61275851	1	protein_coding	6637	6030	6011	4265	5297	4863	5768	3864	8672	8259	7150	6681	4461.86	7973.02	4362.69	6697.12	3707.75	6485.25	4026.34	6105.87	5532.89	10563.7	5489.4	9255.01	4567.5	8340.67	4626.14	7352.66	0.868744	7.21728e-05	0.000169321	0.668585	0.00226449	0.00457164	0.0252704	0.640371	0.999857	-0.180995	0.00275531	0.0658185	1
ENSMUSG00000028149.12	Rap1gds1	RAP1, GTP-GDP dissociation stimulator 1 [Source:MGI Symbol;Acc:MGI:2385189]	ENSMUSG00000028149	3	138631663	138780962	-1	protein_coding	5309	5791	5034	5514	4692	4977	5121	5118	6118	5701	5033	5651	3569.08	7657.01	3653.6	8658.36	3284.27	6637.28	3574.7	8087.43	3903.39	7291.9	3864.08	7828.18	3585.58	7195.4	3697.46	8191.32	1.00475	6.25068e-31	4.50428e-30	1.14754	8.73995e-40	7.82412e-39	0.0475729	0.402331	0.999857	0.18396	0.00289558	0.0684286	1
ENSMUSG00000001467.5	Cyp51	cytochrome P450, family 51 [Source:MGI Symbol;Acc:MGI:106040]	ENSMUSG00000001467	5	4131145	4154746	-1	protein_coding	3195	2735	3111	2461	2477	2152	3546	2643	2978	2648	3427	2745	2147.9	3616.29	2257.92	3864.39	1733.83	2869.89	2475.27	4176.45	1900.02	3386.94	2631.08	3802.58	1927.25	3291.04	2454.76	3947.8	0.771981	1.20739e-11	4.42066e-11	0.685433	1.63986e-09	5.3931e-09	0.352305	1.48606e-05	0.00278969	0.263151	0.00291396	0.0684286	1
ENSMUSG00000034271.16	Jdp2	Jun dimerization protein 2 [Source:MGI Symbol;Acc:MGI:1932093]	ENSMUSG00000034271	12	85645801	85686652	1	protein_coding	664	6262	606	4615	542	5893	601	4611	634	5638	535	4484	446.387	8279.78	439.826	7246.7	379.385	7858.85	419.526	7286.27	404.503	7211.32	410.746	6211.57	410.092	7783.32	423.366	6914.85	4.24609	0	0	4.02936	0	0	0.0489625	0.686741	NA	-0.176262	0.00304509	0.0709072	1
ENSMUSG00000031441.15	Atp11a	ATPase, class VI, type 11A [Source:MGI Symbol;Acc:MGI:1354735]	ENSMUSG00000031441	8	12807014	12918728	1	protein_coding	3084	14352	2831	13258	2952	11664	3126	11740	3235	13668	2757	13550	2073.28	18976.6	2054.7	20818.4	2066.32	15555	2182.09	18551.5	2063.99	17482.2	2116.68	18770.5	2067.86	17337.9	2117.83	19380.1	3.06773	3.77712e-292	2.80226e-290	3.19386	0	0	0.0346216	0.591863	0.999857	0.159231	0.00310237	0.071639	1
ENSMUSG00000031996.17	Aplp2	amyloid beta (A4) precursor-like protein 2 [Source:MGI Symbol;Acc:MGI:88047]	ENSMUSG00000031996	9	31060853	31123111	-1	protein_coding	20511	11510	21171	11316	17932	10810	21113	10183	19734	9648	18347	9591	13788.9	15218.8	15365.6	17769	12551.9	14416.1	14737.9	16091.1	12590.6	12340.3	14085.9	13286.2	12977.2	13991.8	14729.8	15715.4	0.108585	0.353914	0.443846	0.0933481	0.425484	0.51462	0.183842	3.43134e-05	0.00518896	0.158982	0.00321601	0.0736493	4
ENSMUSG00000036644.15	Tbc1d9b	TBC1 domain family, member 9B [Source:MGI Symbol;Acc:MGI:1924045]	ENSMUSG00000036644	11	50022223	50063612	1	protein_coding	4717	5681	4464	5481	4521	5037	4694	4937	4976	5534	4054	5557	3171.1	7511.57	3239.9	8606.54	3164.58	6717.3	3276.63	7801.41	3174.77	7078.3	3112.45	7697.97	3170.15	7102.39	3209.66	8035.31	1.16376	6.86553e-70	1.01706e-68	1.3237	1.33038e-89	2.49276e-88	0.0181528	0.75495	0.999857	0.17361	0.00326714	0.0740576	1
ENSMUSG00000027540.13	Ptpn1	protein tyrosine phosphatase, non-receptor type 1 [Source:MGI Symbol;Acc:MGI:97805]	ENSMUSG00000027540	2	167773977	167821305	1	protein_coding	5150	13594	4565	12370	4772	12653	4599	12261	5267	14768	4129	15109	3462.19	17974.3	3313.21	19424	3340.27	16873.9	3210.32	19374.7	3360.44	18889.1	3170.04	20930.1	3387.63	17912.5	3231.19	19909.6	2.40264	0	0	2.62339	0	0	-0.0676497	0.23653	0.999857	0.149008	0.00328729	0.0740576	1
ENSMUSG00000037071.3	Scd1	stearoyl-Coenzyme A desaturase 1 [Source:MGI Symbol;Acc:MGI:98239]	ENSMUSG00000037071	19	44382894	44396318	-1	protein_coding	632	278	733	361	485	267	658	280	317	124	316	189	424.875	367.579	532	566.86	339.487	356.069	459.315	442.454	202.252	158.603	242.609	261.817	322.204	294.084	411.308	423.71	-0.13188	0.737225	0.79609	0.0419179	0.914843	0.93714	0.344331	0.0079955	NA	0.544055	0.00334197	NA	4
ENSMUSG00000024610.15	Cd74	CD74 antigen (invariant polypeptide of major histocompatibility complex, class II antigen-associated) [Source:MGI Symbol;Acc:MGI:96534]	ENSMUSG00000024610	18	60936920	60945724	1	protein_coding	23204	29694	21574	24774	18459	22614	19496	22140	17226	22453	20410	27503	15599.4	39262.2	15658.1	38901.4	12920.8	30157.8	13609.1	34985.5	10990.5	28718.7	15669.8	38099.2	13170.2	32712.9	14979	37328.7	1.31259	1.33163e-18	6.57383e-18	1.31736	9.99245e-19	4.97857e-18	0.19759	0.196432	0.999857	0.198772	0.00339386	0.0757237	1
ENSMUSG00000062232.14	Rapgef2	Rap guanine nucleotide exchange factor (GEF) 2 [Source:MGI Symbol;Acc:MGI:2659071]	ENSMUSG00000062232	3	78969823	79193824	-1	protein_coding	1271	18393	1089	17749	1005	15020	1107	14390	1286	19488	1069	19080	854.455	24319.7	790.38	27870.4	703.472	20030.5	772.738	22739	820.49	24926.3	820.724	26431	792.806	23092.2	794.614	25680.1	4.86405	0	0	5.01439	0	0	0.00794521	0.932848	0.999857	0.150564	0.0034159	0.0757237	1
ENSMUSG00000035392.17	Dennd1a	DENN/MADD domain containing 1A [Source:MGI Symbol;Acc:MGI:2442794]	ENSMUSG00000035392	2	37689003	38177402	-1	protein_coding	2202	6399	2132	5951	1938	5610	2234	5585	2665	7306	2199	7400	1480.34	8460.92	1547.37	9344.56	1356.55	7481.45	1559.44	8825.38	1700.32	9344.79	1688.28	10251	1512.4	8429.05	1598.36	9473.65	2.47833	5.15675e-107	1.1496e-105	2.56751	1.32722e-114	3.17925e-113	0.085018	0.252026	0.999857	0.167377	0.00353317	0.0769691	1
ENSMUSG00000000711.3	Rab5b	RAB5B, member RAS oncogene family [Source:MGI Symbol;Acc:MGI:105938]	ENSMUSG00000000711	10	128513044	128532133	-1	protein_coding	6655	4102	6166	3953	5943	3750	6758	3682	6393	3315	5051	3401	4473.96	5423.77	4475.19	6207.2	4159.94	5000.97	4717.4	5818.27	4078.85	4240.07	3877.9	4711.32	4237.58	4888.27	4356.83	5578.93	0.206043	0.111867	0.165266	0.356439	0.00596587	0.0113525	0.0371653	0.533286	0.999857	0.184465	0.003552	0.0769691	1
ENSMUSG00000027367.16	Stard7	START domain containing 7 [Source:MGI Symbol;Acc:MGI:2139090]	ENSMUSG00000027367	2	127112138	127140852	1	protein_coding	1449	10648	1151	10671	1243	9601	1370	8752	1605	12711	1279	12873	974.119	14079.1	835.378	16756.1	870.066	12803.8	956.324	13829.8	1024.02	16258.1	981.951	17832.6	956.068	14380.3	924.551	16139.5	3.91066	2.5766e-204	1.28655e-202	4.12583	2.59478e-226	1.41516e-224	-0.0479429	0.604435	0.999857	0.161228	0.00359745	0.0769691	1
ENSMUSG00000016524.12	Il19	interleukin 19 [Source:MGI Symbol;Acc:MGI:1890472]	ENSMUSG00000016524	1	130860393	130867852	-1	protein_coding	0	1957	0	2051	0	1409	0	1444	0	3540	0	3524	0	2587.6	0	3220.58	0	1879.03	0	2281.8	0	4527.86	0	4881.7	0	2998.16	0	3461.36	14.5711	6.04695e-30	4.23911e-29	14.6539	2.87986e-30	2.05905e-29	0	NA	NA	0.227988	0.00360142	0.0769691	1
ENSMUSG00000032727.14	Mier3	MIER family member 3 [Source:MGI Symbol;Acc:MGI:2442317]	ENSMUSG00000032727	13	111817513	111855130	1	protein_coding	492	4432	496	4363	433	3629	483	3467	487	3873	356	3979	330.757	5860.1	359.989	6851	303.088	4839.6	337.157	5478.53	310.714	4953.79	273.319	5512	314.853	5217.83	323.488	5947.18	4.05063	1.46993e-200	7.12606e-199	4.19952	2.42497e-214	1.24127e-212	0.0325184	0.819749	NA	0.182247	0.00361096	0.0769691	1
ENSMUSG00000037679.9	Inf2	inverted formin, FH2 and WH2 domain containing [Source:MGI Symbol;Acc:MGI:1917685]	ENSMUSG00000037679	12	112555218	112581991	1	protein_coding	6777	1133	6029	711	7505	1220	6333	937	9591	1361	8058	1015	4555.97	1498.08	4375.76	1116.45	5253.29	1626.98	4420.73	1480.64	6119.23	1740.8	6186.52	1406.05	5309.5	1621.95	4994.34	1334.38	-1.71082	1.39144e-24	8.38202e-24	-1.9039	8.2284e-30	5.8039e-29	-0.0961529	0.13754	0.999857	-0.292452	0.00371994	NA	5
ENSMUSG00000078763.2	Slfn1	schlafen 1 [Source:MGI Symbol;Acc:MGI:1313259]	ENSMUSG00000078763	11	83007675	83013496	1	protein_coding	30	5198	54	5016	13	3924	70	4018	51	4779	35	4709	20.1681	6872.93	39.1924	7876.37	9.09964	5233.01	48.8633	6349.21	32.5389	6112.61	26.8712	6523.25	20.6022	6072.85	38.309	6916.28	8.19204	3.39309e-191	1.52398e-189	7.49185	1.29046e-181	5.46136e-180	0.995886	0.0549112	NA	0.185368	0.00373121	0.078925	1
ENSMUSG00000045636.16	Mtus1	mitochondrial tumor suppressor 1 [Source:MGI Symbol;Acc:MGI:2142572]	ENSMUSG00000045636	8	41443951	41586763	-1	protein_coding	1906	4148	1161	4176	1791	3811	1554	3610	2076	2816	1642	2890	1281.35	5484.59	842.636	6557.36	1253.65	5082.32	1084.77	5704.5	1324.52	3601.82	1260.64	4003.44	1286.51	4722.91	1062.68	5421.77	1.87616	1.16573e-19	5.97205e-19	2.35102	7.18414e-30	5.08103e-29	-0.292428	0.00302684	0.166446	0.188835	0.00383751	0.0801242	1
ENSMUSG00000026981.15	Il1rn	interleukin 1 receptor antagonist [Source:MGI Symbol;Acc:MGI:96547]	ENSMUSG00000026981	2	24226865	24241506	1	protein_coding	761	160093	862	147786	800	146411	890	133036	735	175182	771	181083	511.598	211679	625.627	232061	559.978	195252	621.262	210223	468.943	224068	591.934	250849	513.506	210333	612.941	231044	8.67877	0	0	8.55802	0	0	0.258771	0.0185616	NA	0.129984	0.00384573	0.0801242	1
ENSMUSG00000035725.13	Prkx	protein kinase, X-linked [Source:MGI Symbol;Acc:MGI:1309999]	ENSMUSG00000035725	X	76805017	76839884	-1	protein_coding	2409	16936	2432	15682	2464	15148	2589	14021	2703	16918	2205	17517	1619.5	22393.2	1765.11	24624.7	1724.73	20201.2	1807.24	22155.9	1724.56	21639.1	1692.89	24265.8	1689.6	21411.2	1755.08	23682.1	3.66361	0	0	3.75405	0	0	0.0555103	0.441691	0.999857	0.14117	0.00391869	0.081035	1
ENSMUSG00000039308.6	Ndst2	N-deacetylase/N-sulfotransferase (heparan glucosaminyl) 2 [Source:MGI Symbol;Acc:MGI:97040]	ENSMUSG00000039308	14	20773798	20784630	-1	protein_coding	3103	3085	2803	3029	2826	2735	3094	2743	3139	2460	2429	2504	2086.05	4079.07	2034.38	4756.29	1978.12	3647.37	2159.76	4334.47	2002.74	3146.48	1864.86	3468.72	2022.3	3624.31	2019.66	4186.49	0.841638	1.26252e-10	4.36356e-10	1.05123	9.86788e-16	4.38267e-15	-0.00328296	0.962216	0.999857	0.200032	0.00396627	0.0814115	1
ENSMUSG00000049866.12	Arl4c	ADP-ribosylation factor-like 4C [Source:MGI Symbol;Acc:MGI:2445172]	ENSMUSG00000049866	1	88600847	88629943	-1	protein_coding	17405	705	16126	805	14769	615	16754	719	17546	480	15130	494	11700.9	932.169	11704	1264.05	10337.9	820.159	11695.1	1136.16	11194.7	613.947	11616	684.325	11077.8	788.758	11671.7	1028.18	-3.81215	1.46783e-80	2.49748e-79	-3.50585	1.22475e-68	1.78833e-67	0.0777684	0.103895	0.999857	0.355146	0.00398528	NA	5
ENSMUSG00000015947.10	Fcgr1	Fc receptor, IgG, high affinity I [Source:MGI Symbol;Acc:MGI:95498]	ENSMUSG00000015947	3	96190225	96201285	-1	protein_coding	11108	43761	11874	38773	9404	37948	10957	36554	10568	40283	9444	41597	7467.58	57861.9	8617.97	60883.3	6582.54	50607.1	7648.5	57762.4	6742.57	51524.3	7250.62	57623.2	6930.89	53331.1	7839.03	58756.3	2.94386	4.15306e-239	2.455e-237	2.90597	4.15535e-233	2.35021e-231	0.176758	0.000499657	0.046802	0.137797	0.00419113	0.0853944	1
ENSMUSG00000041308.6	Sntb2	syntrophin, basic 2 [Source:MGI Symbol;Acc:MGI:101771]	ENSMUSG00000041308	8	107662382	107746346	1	protein_coding	1501	1209	1249	1413	1317	1102	1404	1201	1716	947	1178	913	1009.08	1598.57	906.505	2218.76	921.864	1469.62	980.058	1897.81	1094.84	1211.27	904.408	1264.75	1008.59	1426.49	930.324	1793.78	0.49992	0.0062733	0.0117991	0.946526	2.31157e-07	6.61455e-07	-0.113586	0.222431	0.999857	0.30025	0.00428982	NA	1
ENSMUSG00000029380.11	Cxcl1	chemokine (C-X-C motif) ligand 1 [Source:MGI Symbol;Acc:MGI:108068]	ENSMUSG00000029380	5	91039100	91040974	1	protein_coding	88	2771	50	2140	50	1663	41	1074	48	4906	53	4057	59.1598	3663.89	36.2892	3360.34	34.9986	2217.76	28.6199	1697.13	30.6248	6275.05	40.6907	5620.05	41.5944	4052.23	35.2	3559.17	6.60647	2.71552e-37	2.30272e-36	6.66068	1.9362e-37	1.65566e-36	-0.200516	0.615166	NA	-0.222127	0.00430166	0.0870066	1
ENSMUSG00000004207.14	Psap	prosaposin [Source:MGI Symbol;Acc:MGI:97783]	ENSMUSG00000004207	10	60113449	60138376	1	protein_coding	304437	162931	298003	141269	290704	158869	322130	155734	246822	103081	216479	107883	204664	215432	216286	221828	203485	211866	224862	246090	157477	131846	166202	149447	188542	186381	202450	205788	-0.0166261	0.940728	0.957288	0.0235928	0.915973	0.937721	0.101136	0.0115995	0.412731	0.142278	0.00433492	0.087044	4
ENSMUSG00000020108.4	Ddit4	DNA-damage-inducible transcript 4 [Source:MGI Symbol;Acc:MGI:1921997]	ENSMUSG00000020108	10	59785491	59787656	-1	protein_coding	237	1371	289	1028	345	1419	250	798	118	2593	120	2200	159.328	1812.77	209.752	1614.22	241.49	1892.37	174.512	1260.99	75.2861	3316.6	92.1299	3047.6	158.702	2340.58	158.798	1974.27	3.88301	5.42865e-14	2.21559e-13	3.63587	1.96179e-12	7.54614e-12	0.0637622	0.775341	NA	-0.290694	0.00435226	NA	1
ENSMUSG00000026822.14	Lcn2	lipocalin 2 [Source:MGI Symbol;Acc:MGI:96757]	ENSMUSG00000026822	2	32274645	32278264	-1	protein_coding	0	3400	5	2164	5	3032	2	2252	4	6028	8	5360	0	4495.57	3.62892	3398.02	3.49986	4043.45	1.39609	3558.59	2.55207	7710.16	6.14199	7425.07	2.01731	5416.39	3.72234	4793.89	11.3954	4.07556e-58	5.05651e-57	10.3456	8.04421e-59	1.00347e-57	1.25359	0.404874	NA	-0.215612	0.0044023	0.0877609	1
ENSMUSG00000032802.8	Srxn1	sulfiredoxin 1 homolog (S. cerevisiae) [Source:MGI Symbol;Acc:MGI:104971]	ENSMUSG00000032802	2	151947436	151953296	1	protein_coding	6641	1118	6215	806	6599	1408	6341	1014	6230	1218	4959	876	4464.55	1478.25	4510.75	1265.62	4619.12	1877.7	4426.32	1602.32	3974.85	1557.89	3807.27	1213.5	4352.84	1637.95	4248.11	1360.48	-1.41011	8.99923e-26	5.63028e-25	-1.64332	5.36127e-34	4.24203e-33	-0.0356054	0.527631	0.999857	-0.275128	0.00442172	NA	5
ENSMUSG00000036887.5	C1qa	complement component 1, q subcomponent, alpha polypeptide [Source:MGI Symbol;Acc:MGI:88223]	ENSMUSG00000036887	4	136623228	136626114	-1	protein_coding	45057	27922	46549	28817	27068	17804	40101	22222	40967	22107	41566	22800	30290.5	36919.2	33784.6	45249.9	18946.9	23743.3	27992.4	35115	26137.7	28276.1	31912.3	31584.2	25125	29646.2	31229.7	37316.4	0.238718	0.241948	0.32203	0.25688	0.207959	0.28382	0.336659	0.000814308	0.0651925	0.335074	0.0044622	0.0883196	4
ENSMUSG00000030894.5	Tpp1	tripeptidyl peptidase I [Source:MGI Symbol;Acc:MGI:1336194]	ENSMUSG00000030894	7	105394018	105401442	-1	protein_coding	12292	6959	12362	6293	11602	6719	12980	6395	11858	5260	9264	5686	8263.54	9201.37	8972.15	9881.58	8121.08	8960.4	9060.65	10105.3	7565.61	6727.84	7112.43	7876.67	7983.41	8296.54	8381.74	9287.86	0.0554795	0.708129	0.772929	0.14797	0.318105	0.406476	0.0634398	0.265698	0.999857	0.163635	0.00458122	0.0900323	4
ENSMUSG00000021939.8	Ctsb	cathepsin B [Source:MGI Symbol;Acc:MGI:88561]	ENSMUSG00000021939	14	63359911	63383372	1	protein_coding	479176	316605	493085	283342	440337	307526	492793	282473	412678	235995	368267	249064	322136	418623	357874	444918	308224	410114	343993	446362	263296	301851	282737	345022	297885	376863	328201	412100	0.339284	0.031511	0.052739	0.328414	0.0373747	0.0617743	0.138254	0.000787482	0.0639858	0.130242	0.00468316	0.0913875	1
ENSMUSG00000000078.7	Klf6	Kruppel-like factor 6 [Source:MGI Symbol;Acc:MGI:1346318]	ENSMUSG00000000078	13	5911481	5920393	1	protein_coding	10645	39447	8914	36082	8618	30200	9646	28993	13337	42149	9691	41919	7156.32	52157.8	6469.65	56657.8	6032.36	40274.5	6733.36	45814.5	8509.24	53911	7440.25	58069.3	7232.64	48781.1	6881.09	53513.9	2.75369	6.27656e-71	9.44319e-70	2.95923	1.38156e-81	2.3772e-80	-0.0600103	0.337247	0.999857	0.133368	0.00475341	0.0916793	1
ENSMUSG00000020271.17	Fbxw11	F-box and WD-40 domain protein 11 [Source:MGI Symbol;Acc:MGI:2144023]	ENSMUSG00000020271	11	32592724	32696816	1	protein_coding	3573	10348	3398	9518	3174	9110	3522	9063	4296	10716	3344	10673	2402.02	13682.4	2466.22	14945.6	2221.71	12149	2458.52	14321.3	2740.92	13706.4	2567.35	14785	2454.89	13179.3	2497.36	14684	2.42432	4.52576e-172	1.78354e-170	2.55583	1.25867e-190	5.6532e-189	0.0301698	0.651032	0.999857	0.153781	0.0047724	0.0916793	1
ENSMUSG00000037851.13	Iars	isoleucine-tRNA synthetase [Source:MGI Symbol;Acc:MGI:2145219]	ENSMUSG00000037851	13	49835576	49887743	1	protein_coding	2750	1024	2246	669	2272	824	2325	648	3144	1647	2386	1151	1848.74	1353.96	1630.11	1050.5	1590.34	1098.88	1622.96	1023.96	2005.93	2106.61	1831.85	1594.45	1815	1519.82	1694.97	1222.97	-0.255961	0.26636	0.349745	-0.470253	0.0417308	0.0682235	-0.0941762	0.184354	0.999857	-0.297542	0.00477725	NA	5
ENSMUSG00000003746.16	Man1a	mannosidase 1, alpha [Source:MGI Symbol;Acc:MGI:104677]	ENSMUSG00000003746	10	53780881	53952705	-1	protein_coding	10197	6844	9039	6058	7821	5444	10282	5600	8944	5908	7869	6171	6855.14	9049.31	6560.37	9512.58	5474.48	7260.07	7177.32	8849.08	5706.43	7556.67	6041.42	8548.52	6012.02	7955.35	6593.04	8970.06	0.404064	0.000685853	0.00145314	0.444087	0.000190551	0.000432106	0.137026	0.22472	0.999857	0.17413	0.00479837	0.0916793	1
ENSMUSG00000032501.9	Trib1	tribbles pseudokinase 1 [Source:MGI Symbol;Acc:MGI:2443397]	ENSMUSG00000032501	15	59520199	59528948	1	protein_coding	2497	1308	2388	801	2003	1132	2156	847	2941	2967	2576	2477	1678.66	1729.47	1733.17	1257.77	1402.04	1509.63	1504.99	1338.42	1876.41	3794.96	1977.72	3431.32	1652.37	2344.69	1738.63	2009.17	0.504883	0.275476	0.360321	0.208877	0.651975	0.723222	0.075406	0.275219	0.999857	-0.259632	0.00479917	NA	1
ENSMUSG00000004040.16	Stat3	signal transducer and activator of transcription 3 [Source:MGI Symbol;Acc:MGI:103038]	ENSMUSG00000004040	11	100775924	100830366	-1	protein_coding	9151	35805	9337	32953	8896	32519	9136	31310	7014	40775	6361	40272	6151.94	47342.3	6776.65	51744.5	6226.95	43367.1	6377.36	49475.8	4475.05	52153.6	4883.65	55787.7	5617.98	47621	6012.55	52336	3.08353	2.47774e-89	4.66166e-88	3.12172	1.68267e-91	3.20862e-90	0.100457	0.0678291	0.999857	0.13441	0.00483045	0.0916793	1
ENSMUSG00000041481.17	Serpina3g	serine (or cysteine) peptidase inhibitor, clade A, member 3G [Source:MGI Symbol;Acc:MGI:105046]	ENSMUSG00000041481	12	104202504	104208198	1	protein_coding	1	122	4	167	2	114	1	135	1	109	1	181	0.67227	161.312	2.90314	262.232	1.39994	152.029	0.698047	213.326	0.638017	139.417	0.767749	250.735	0.903411	150.919	1.45631	242.097	7.40141	2.24177e-23	1.29919e-22	7.37531	3.10736e-33	2.41384e-32	0.478762	0.814999	NA	0.676028	0.00484768	NA	1
ENSMUSG00000027293.13	Ehd4	EH-domain containing 4 [Source:MGI Symbol;Acc:MGI:1919619]	ENSMUSG00000027293	2	119919656	119985087	-1	protein_coding	6539	23817	6189	21183	5794	20415	6263	19987	7945	23207	6507	23651	4395.97	31491.5	4491.88	33262.6	4055.64	27225.3	4371.87	31583.3	5069.05	29683.1	4995.74	32763.1	4506.89	29466.6	4619.83	32536.3	2.70877	1.34164e-168	5.1542e-167	2.81622	6.23087e-182	2.6492e-180	0.039877	0.460178	0.999857	0.14108	0.00497568	0.0937932	1
ENSMUSG00000030717.9	Nupr1	nuclear protein transcription regulator 1 [Source:MGI Symbol;Acc:MGI:1891834]	ENSMUSG00000030717	7	126222421	126230033	-1	protein_coding	275	8028	307	7840	283	7268	287	6459	410	6933	341	7432	184.874	10614.8	222.816	12310.8	198.092	9692.54	200.339	10206.5	261.587	8867.7	261.802	10295.4	214.851	9725.02	228.319	10937.5	5.49906	1.1821e-295	8.8057e-294	5.58319	7.22056e-304	5.49032e-302	0.0951121	0.568154	NA	0.164052	0.005018	0.093952	1
ENSMUSG00000059498.13	Fcgr3	Fc receptor, IgG, low affinity III [Source:MGI Symbol;Acc:MGI:95500]	ENSMUSG00000059498	1	170878743	170892504	-1	protein_coding	18469	23008	16164	20425	14706	20835	18476	19197	11811	16949	11132	18680	12416.2	30421.8	11731.6	32072.4	10293.8	27785.4	12897.1	30335	7535.62	21678.7	8546.58	25876.9	10081.9	26628.6	11058.4	29428.1	1.40123	5.99888e-12	2.23298e-11	1.41201	4.13782e-12	1.56309e-11	0.142127	0.0224068	0.607065	0.148548	0.00523923	0.0974356	1
ENSMUSG00000022912.8	Pros1	protein S (alpha) [Source:MGI Symbol;Acc:MGI:1095733]	ENSMUSG00000022912	16	62674670	62749709	1	protein_coding	1267	1254	1280	1305	1249	1244	1401	1197	1191	897	1063	1018	851.766	1658.07	929.005	2049.18	874.265	1658.99	977.964	1891.49	759.879	1147.31	816.117	1410.21	828.637	1488.12	907.695	1783.63	0.844633	9.9577e-07	2.70774e-06	0.97388	1.66584e-08	5.1478e-08	0.130709	0.140032	0.999857	0.259818	0.00525386	NA	1
ENSMUSG00000002997.15	Prkar2b	protein kinase, cAMP dependent regulatory, type II beta [Source:MGI Symbol;Acc:MGI:97760]	ENSMUSG00000002997	12	32008475	32111295	-1	protein_coding	983	780	745	524	1020	845	924	612	938	969	817	688	660.842	1031.34	540.71	822.811	713.972	1126.88	644.995	967.078	598.46	1239.41	627.251	953.068	657.758	1132.54	604.319	914.319	0.784526	1.64681e-11	5.97699e-11	0.597737	4.56767e-07	1.27966e-06	-0.12228	0.261106	NA	-0.31296	0.00532115	NA	1
ENSMUSG00000005087.17	Cd44	CD44 antigen [Source:MGI Symbol;Acc:MGI:88338]	ENSMUSG00000005087	2	102641486	102732010	-1	protein_coding	24718	43706	21508	34491	22510	42241	23325	32503	26820	45725	20625	37982	16617.2	57789.2	15610.2	54159.5	15756.4	56332.2	16281.9	51361	17111.6	58484.9	15834.8	52615.5	16495.1	57535.4	15909	52712	1.80238	0	0	1.72827	1.3241e-282	9.44129e-281	-0.0509884	0.272618	0.999857	-0.130548	0.00537272	0.0992521	1
ENSMUSG00000030956.15	Fam53b	family with sequence similarity 53, member B [Source:MGI Symbol;Acc:MGI:1925188]	ENSMUSG00000030956	7	132313811	132415615	-1	protein_coding	1394	680	1213	701	1507	700	1448	728	2226	562	1601	671	937.145	899.114	880.377	1100.75	1054.86	933.514	1010.77	1150.38	1420.23	718.83	1229.17	929.519	1137.41	850.486	1040.11	1060.21	-0.419758	0.0222098	0.0382333	0.0273534	0.881539	0.911637	-0.120627	0.146783	0.999857	0.316966	0.00551126	NA	3
ENSMUSG00000022377.16	Asap1	ArfGAP with SH3 domain, ankyrin repeat and PH domain1 [Source:MGI Symbol;Acc:MGI:1342335]	ENSMUSG00000022377	15	63958706	64254768	-1	protein_coding	7064	6130	5718	4220	6193	5679	6255	4601	9021	7590	6825	6254	4748.92	8105.24	4150.04	6626.46	4334.93	7573.46	4366.28	7270.47	5755.56	9708.04	5239.89	8663.5	4946.47	8462.25	4585.4	7520.14	0.774616	3.36689e-07	9.44844e-07	0.713867	2.64537e-06	6.9881e-06	-0.106042	0.0552076	0.961829	-0.175241	0.00556316	0.101699	1
ENSMUSG00000021408.15	Ripk1	receptor (TNFRSF)-interacting serine-threonine kinase 1 [Source:MGI Symbol;Acc:MGI:108212]	ENSMUSG00000021408	13	34186346	34221130	1	protein_coding	4557	3190	3933	3138	4174	2832	4654	2788	4651	2822	3806	2855	3063.53	4217.9	2854.51	4927.44	2921.68	3776.73	3248.71	4405.58	2967.42	3609.5	2922.05	3954.96	2984.21	3868.04	3008.43	4429.33	0.374199	0.000159941	0.000363233	0.5577	1.88307e-08	5.8054e-08	0.0103473	0.869736	0.999857	0.18887	0.00561738	0.101699	1
ENSMUSG00000045092.8	S1pr1	sphingosine-1-phosphate receptor 1 [Source:MGI Symbol;Acc:MGI:1096355]	ENSMUSG00000045092	3	115504082	115508721	-1	protein_coding	9214	371	8336	573	6844	476	8290	424	6574	213	5557	277	6194.3	490.546	6050.14	899.753	4790.61	634.789	5786.81	670.002	4194.33	272.439	4266.38	383.721	5059.74	465.925	5367.78	651.159	-3.4412	9.82968e-28	6.50937e-27	-3.04404	4.00684e-22	2.22974e-21	0.0883046	0.14518	0.999857	0.47821	0.00563956	NA	5
ENSMUSG00000050737.13	Ptges	prostaglandin E synthase [Source:MGI Symbol;Acc:MGI:1927593]	ENSMUSG00000050737	2	30779483	30819875	-1	protein_coding	85	25027	82	19245	118	24111	113	17571	95	39046	95	34382	57.143	33091.3	59.5144	30219.5	82.5967	32154.2	78.8793	27765.6	60.6117	49942.1	72.9361	47628.5	66.7838	38395.9	70.4433	35204.5	9.16866	1.64891e-300	1.26428e-298	8.96484	2.64212e-286	1.90617e-284	0.0849929	0.767094	NA	-0.140828	0.00566233	0.101699	1
ENSMUSG00000031885.14	Cbfb	core binding factor beta [Source:MGI Symbol;Acc:MGI:99851]	ENSMUSG00000031885	8	105897306	105944621	1	protein_coding	4597	7685	4354	7206	3955	5834	4504	6103	5145	5927	4188	5747	3090.43	10161.3	3160.07	11315.2	2768.39	7780.17	3144	9643.92	3282.6	7580.97	3215.33	7961.17	3047.14	8507.48	3173.13	9640.1	1.48121	4.32638e-24	2.5558e-23	1.60304	6.33644e-28	4.22084e-27	0.0623216	0.311379	0.999857	0.174456	0.00567292	0.101699	1
ENSMUSG00000021423.6	Ly86	lymphocyte antigen 86 [Source:MGI Symbol;Acc:MGI:1321404]	ENSMUSG00000021423	13	37529184	37603012	1	protein_coding	5392	7540	5511	7046	4932	6917	5383	6488	5360	7350	4893	7585	3624.88	9969.58	3999.8	11064	3452.26	9224.45	3757.59	10252.3	3419.77	9401.07	3756.6	10507.3	3498.97	9531.7	3837.99	10607.9	1.44582	6.68325e-134	1.94707e-132	1.46667	1.18448e-137	3.45081e-136	0.133919	0.0172788	0.520789	0.15035	0.00568871	0.101699	1
ENSMUSG00000024180.14	Pgap6	post-glycosylphosphatidylinositol attachment to proteins 6 [Source:MGI Symbol;Acc:MGI:1926283]	ENSMUSG00000024180	17	26332273	26342228	1	protein_coding	3152	719	3330	822	2642	693	3132	738	3187	493	2738	525	2119	950.68	2416.86	1290.75	1849.33	924.179	2186.28	1166.18	2033.36	630.575	2102.1	727.269	2000.56	835.145	2235.08	1061.4	-1.26055	6.12697e-10	2.04102e-09	-1.07526	1.26144e-07	3.68323e-07	0.160478	0.0187024	0.544789	0.326149	0.00571965	NA	5
ENSMUSG00000024349.10	Sting1	stimulator of interferon response cGAMP interactor 1 [Source:MGI Symbol;Acc:MGI:1919762]	ENSMUSG00000024349	18	35866732	35873607	-1	protein_coding	2270	2118	2044	1944	2308	2013	2360	1929	2416	1451	2048	1778	1526.05	2800.47	1483.5	3052.57	1615.54	2684.52	1647.39	3048.19	1541.45	1855.91	1572.35	2463.02	1561.01	2446.97	1567.75	2854.59	0.648399	1.3633e-05	3.40037e-05	0.864292	6.82317e-09	2.15763e-08	0.00592918	0.933632	0.999857	0.233199	0.0057322	0.10182	1
ENSMUSG00000004455.16	Ppp1cc	protein phosphatase 1 catalytic subunit gamma [Source:MGI Symbol;Acc:MGI:104872]	ENSMUSG00000004455	5	122296341	122313336	1	protein_coding	2435	1853	2089	1707	1887	1296	2102	1444	2321	1476	1874	1581	1636.98	2450.08	1516.16	2680.42	1320.85	1728.33	1467.29	2281.8	1480.84	1887.89	1438.76	2190.12	1479.55	2022.1	1474.07	2384.11	0.450604	0.00132163	0.00272245	0.693415	7.84445e-07	2.15938e-06	-5.56859e-06	0.999942	0.999942	0.242859	0.00574369	NA	1
ENSMUSG00000031714.9	Gab1	growth factor receptor bound protein 2-associated protein 1 [Source:MGI Symbol;Acc:MGI:108088]	ENSMUSG00000031714	8	81491067	81607148	-1	protein_coding	1331	485	1365	636	1219	415	1495	463	1118	416	1006	428	894.792	641.28	990.696	998.679	853.266	553.44	1043.58	731.629	713.303	532.088	772.355	592.897	820.454	575.603	935.544	774.402	-0.511308	0.00745652	0.0138792	-0.273934	0.150304	0.214544	0.185365	0.0385521	0.846282	0.398296	0.00584425	NA	3
ENSMUSG00000022108.8	Itm2b	integral membrane protein 2B [Source:MGI Symbol;Acc:MGI:1309517]	ENSMUSG00000022108	14	73599666	73622729	-1	protein_coding	93018	61668	89774	55354	79363	56969	89554	52936	92295	52937	79870	54535	62533.2	81539	65156.6	86919.6	55551.9	75973.4	62512.9	83649.1	58885.8	67709.4	61320.1	75545.9	58990.3	75073.9	62996.5	82038.2	0.347827	8.33867e-05	0.000194435	0.381007	1.63503e-05	4.05767e-05	0.0966094	0.0210352	0.584368	0.125616	0.00610906	0.107168	1
ENSMUSG00000021701.8	Plk2	polo like kinase 2 [Source:MGI Symbol;Acc:MGI:1099790]	ENSMUSG00000021701	13	110531580	110537378	1	protein_coding	2191	2420	2108	2422	1767	1843	1868	1926	2924	2797	1990	2749	1472.94	3199.79	1529.95	3803.15	1236.85	2457.81	1303.95	3043.45	1865.56	3577.52	1527.82	3808.12	1525.12	3078.37	1453.91	3551.57	1.01313	1.08095e-08	3.3325e-08	1.28868	3.66392e-13	1.45706e-12	-0.0528054	0.541813	0.999857	0.210515	0.00611061	0.107168	1
ENSMUSG00000030122.12	Ptms	parathymosin [Source:MGI Symbol;Acc:MGI:1916452]	ENSMUSG00000030122	6	124890644	124897066	-1	protein_coding	15575	13714	14425	12537	13824	12125	14975	11850	16234	12270	14362	12219	10470.6	18133	10469.4	19686.2	9676.42	16169.8	10453.3	18725.3	10357.6	15694	11026.4	16926.7	10168.2	16665.6	10649.7	18446.1	0.712777	1.5954e-18	7.84432e-18	0.792434	1.64584e-22	9.26288e-22	0.0677741	0.14537	0.999857	0.142352	0.00626113	0.109117	1
ENSMUSG00000026482.13	Rgl1	ral guanine nucleotide dissociation stimulator,-like 1 [Source:MGI Symbol;Acc:MGI:107484]	ENSMUSG00000026482	1	152392511	152642102	-1	protein_coding	250	15205	317	14131	189	12909	279	12638	777	17764	534	17366	168.068	20104.4	230.074	22189.2	132.295	17215.3	194.755	19970.5	495.74	22721.2	409.978	24056.7	265.367	20013.6	278.269	22072.1	6.23644	8.34503e-34	6.47977e-33	6.30986	1.47921e-34	1.18836e-33	0.229008	0.205536	NA	0.142014	0.00640345	0.1109	1
ENSMUSG00000022500.15	Litaf	LPS-induced TN factor [Source:MGI Symbol;Acc:MGI:1929512]	ENSMUSG00000022500	16	10777139	10884021	-1	protein_coding	8038	8172	7528	7209	7308	7491	8034	7342	6761	6837	5845	7241	5403.71	10805.2	5463.71	11319.9	5115.4	9989.93	5608.11	11601.8	4313.64	8744.91	4487.49	10030.8	4944.25	9846.69	5186.44	10984.2	0.993912	3.3588e-15	1.44416e-14	1.08248	9.74412e-18	4.6805e-17	0.0691569	0.182005	0.999857	0.156145	0.00654199	0.112595	1
ENSMUSG00000057897.14	Camk2b	calcium/calmodulin-dependent protein kinase II, beta [Source:MGI Symbol;Acc:MGI:88257]	ENSMUSG00000057897	11	5919644	6016362	-1	protein_coding	41	21	73	53	36	7	101	21	55	12	61	28	27.5631	27.7667	52.9823	83.2233	25.199	9.33514	70.5027	33.184	35.091	15.3487	46.8327	38.7877	29.2843	17.4835	56.7726	51.7317	-0.745575	0.100407	0.150168	-0.138338	0.735188	0.793516	0.946437	0.0123308	NA	1.57005	0.00660141	NA	3
ENSMUSG00000038179.13	Slamf7	SLAM family member 7 [Source:MGI Symbol;Acc:MGI:1922595]	ENSMUSG00000038179	1	171459971	171480603	-1	protein_coding	2560	51871	2251	51925	2151	44831	2446	39771	3248	60247	2608	60303	1721.01	68585.2	1633.74	81535.2	1505.64	59786.2	1707.42	62845.8	2072.28	77059.4	2002.29	83536.2	1766.31	68476.9	1781.15	75972.4	5.27666	1.81294e-250	1.14166e-248	5.4147	2.16299e-263	1.41056e-261	0.0189085	0.796232	0.999857	0.141965	0.00673511	0.113867	1
ENSMUSG00000038037.5	Socs1	suppressor of cytokine signaling 1 [Source:MGI Symbol;Acc:MGI:1354910]	ENSMUSG00000038037	16	10600104	10603400	-1	protein_coding	29	15473	34	13286	39	13632	32	13777	15	10635	13	11226	19.4958	20458.8	24.6767	20862.3	27.2989	18179.5	22.3375	21770.3	9.57026	13602.8	9.98074	15551.1	18.7883	17413.7	18.9983	19394.6	9.86539	1.18004e-238	6.93086e-237	9.98828	3.37093e-240	2.02532e-238	0.0339209	0.950476	NA	0.156275	0.00673666	0.113867	1
ENSMUSG00000030342.8	Cd9	CD9 antigen [Source:MGI Symbol;Acc:MGI:88348]	ENSMUSG00000030342	6	125437229	125471754	-1	protein_coding	16495	11763	12544	8185	16560	12079	13815	8447	17232	9038	13029	8471	11089.1	15553.3	9104.25	12852.5	11591.5	16108.4	9643.52	13347.9	10994.3	11560.1	10003	11734.7	11225	14407.3	9583.59	12645	0.360061	0.00248955	0.00495289	0.399887	0.000792262	0.00169111	-0.228174	7.85973e-06	0.00158475	-0.179294	0.00673913	0.113867	1
ENSMUSG00000044811.13	Cd300c2	CD300C molecule 2 [Source:MGI Symbol;Acc:MGI:2153249]	ENSMUSG00000044811	11	114887547	114892706	-1	protein_coding	10662	3892	9648	3666	8865	3456	9707	3286	9928	3402	8639	3592	7167.74	5146.1	7002.37	5756.54	6205.26	4608.89	6775.94	5192.51	6334.24	4351.35	6632.58	4975.9	6569.08	4702.12	6803.63	5308.32	-0.482434	1.51427e-07	4.34393e-07	-0.358229	9.72802e-05	0.000227062	0.0537214	0.287706	0.999857	0.171683	0.00681263	0.114411	5
ENSMUSG00000027641.13	Rbl1	RB transcriptional corepressor like 1 [Source:MGI Symbol;Acc:MGI:103300]	ENSMUSG00000027641	2	156987813	157046454	-1	protein_coding	835	5594	800	5139	802	5156	929	4723	700	5203	588	5773	561.346	7396.53	580.628	8069.52	561.378	6876	648.486	7463.25	446.612	6654.93	451.436	7997.18	523.112	6975.82	560.183	7843.32	3.73764	4.03879e-172	1.59506e-170	3.80672	2.78103e-178	1.15299e-176	0.0924869	0.397257	NA	0.16574	0.00690026	0.115184	1
ENSMUSG00000036478.8	Btg1	BTG anti-proliferation factor 1 [Source:MGI Symbol;Acc:MGI:88215]	ENSMUSG00000036478	10	96452868	96458671	1	protein_coding	22323	7379	20881	5388	20952	6991	22324	5585	16989	8234	15212	6781	15007.1	9756.7	15155.1	8460.51	14665.8	9323.14	15583.2	8825.38	10839.3	10531.8	11679	9393.54	13504.1	9870.53	14139.1	8893.14	-0.45216	0.00166223	0.00338297	-0.668911	3.33248e-06	8.73144e-06	0.0702247	0.121779	0.999857	-0.154067	0.00706217	0.117181	5
ENSMUSG00000035385.5	Ccl2	chemokine (C-C motif) ligand 2 [Source:MGI Symbol;Acc:MGI:98259]	ENSMUSG00000035385	11	81926397	81928279	1	protein_coding	64	17486	103	15376	97	17776	111	16460	45	15726	71	17315	43.0253	23120.4	74.7558	24144.2	67.8973	23705.9	77.4832	26010	28.7108	20114.5	54.5102	23986	46.5445	22313.6	68.9164	24713.4	8.91207	0	0	8.48378	0	0	0.625677	0.0548856	NA	0.146031	0.00711904	0.117422	1
ENSMUSG00000030103.11	Bhlhe40	basic helix-loop-helix family, member e40 [Source:MGI Symbol;Acc:MGI:1097714]	ENSMUSG00000030103	6	108637590	108643886	1	protein_coding	1104	419	964	272	1190	494	1146	328	1191	706	781	503	742.186	554.013	699.657	427.108	832.967	658.794	799.962	518.303	759.879	903.014	599.612	696.793	778.344	705.274	699.743	547.401	-0.14189	0.493455	0.583843	-0.353062	0.0911618	0.13797	-0.160067	0.113244	NA	-0.369405	0.00730493	NA	5
ENSMUSG00000028480.14	Glipr2	GLI pathogenesis-related 2 [Source:MGI Symbol;Acc:MGI:1917770]	ENSMUSG00000028480	4	43957401	43979118	1	protein_coding	124	4545	109	4396	205	4819	128	4154	70	2975	54	3594	83.3615	6009.52	79.1106	6902.82	143.494	6426.58	89.35	6564.12	44.6612	3805.2	41.4584	4978.67	90.5057	5413.76	69.973	6148.54	5.90384	3.56248e-45	3.55762e-44	6.456	4.6637e-53	5.31152e-52	-0.302012	0.281218	NA	0.20083	0.0073228	0.120068	1
ENSMUSG00000049969.3	Plekhf2	pleckstrin homology domain containing, family F (with FYVE domain) member 2 [Source:MGI Symbol;Acc:MGI:1919051]	ENSMUSG00000049969	4	10988662	11007927	-1	protein_coding	1796	6400	1447	5884	1431	5301	1531	5289	2069	4764	1504	4786	1207.4	8462.25	1050.21	9239.35	1001.66	7069.37	1068.71	8357.64	1320.06	6093.43	1154.69	6629.92	1176.37	7208.35	1091.21	8075.64	2.61511	6.77478e-62	8.86138e-61	2.88761	7.60575e-75	1.19635e-73	-0.10049	0.244369	0.999857	0.159297	0.00762963	0.123869	1
ENSMUSG00000024737.2	Slc15a3	solute carrier family 15, member 3 [Source:MGI Symbol;Acc:MGI:1929691]	ENSMUSG00000024737	19	10817091	10836726	1	protein_coding	18800	47210	20844	44881	18742	39949	19499	40101	11688	65064	11441	61057	12638.7	62422.3	15128.3	70474.4	13118.9	53275.6	13611.2	63367.3	7457.15	83220.6	8783.82	84580.6	11071.6	66306.2	12507.8	72807.5	2.5823	6.28639e-25	3.83227e-24	2.54125	3.42294e-24	2.04118e-23	0.183311	0.00145383	0.0942221	0.145357	0.00768172	0.123869	1
ENSMUSG00000045672.15	Col27a1	collagen, type XXVII, alpha 1 [Source:MGI Symbol;Acc:MGI:2672118]	ENSMUSG00000045672	4	63132241	63253228	1	protein_coding	18	3595	14	2866	48	3646	22	2724	12	4181	21	3145	12.1009	4753.4	10.161	4500.34	33.5987	4862.27	15.357	4304.45	7.65621	5347.74	16.1227	4356.69	17.7852	4987.8	13.8803	4387.16	8.14662	2.85693e-171	1.11866e-169	8.30541	3.6905e-159	1.28571e-157	-0.141688	0.82459	NA	-0.187911	0.00768874	0.123869	1
ENSMUSG00000020919.11	Stat5b	signal transducer and activator of transcription 5B [Source:MGI Symbol;Acc:MGI:103035]	ENSMUSG00000020919	11	100671557	100741550	-1	protein_coding	2169	4175	1904	3922	2174	3808	2275	3585	2616	3789	2050	3997	1458.15	5520.29	1381.89	6158.52	1521.74	5078.32	1588.06	5664.99	1669.05	4846.35	1573.89	5536.94	1549.65	5148.32	1514.61	5786.82	1.73196	2.00515e-82	3.48288e-81	1.93372	8.45099e-102	1.77801e-100	-0.0329619	0.650543	0.999857	0.165218	0.00782025	0.12526	1
ENSMUSG00000050299.8	Gm9843	predicted gene 9843 [Source:MGI Symbol;Acc:MGI:3708621]	ENSMUSG00000050299	16	76200139	76200540	-1	processed_pseudogene	115	60	272	92	172	60	136	145	136	171	154	171	77.3111	79.3336	197.413	144.463	120.395	80.0155	94.9344	229.128	86.7704	218.719	118.233	236.882	94.8256	126.023	136.86	203.491	0.411904	0.312897	0.400604	0.572925	0.156317	0.222099	0.485718	0.317576	NA	0.807574	0.00796909	NA	4
ENSMUSG00000017707.9	Serinc3	serine incorporator 3 [Source:MGI Symbol;Acc:MGI:1349457]	ENSMUSG00000017707	2	163465192	163487051	-1	protein_coding	38819	19347	34131	16998	34857	18282	40213	17205	37266	17744	32361	18843	26096.9	25581.1	24771.8	26691.1	24398.9	24380.7	28070.6	27187.2	23776.4	22695.6	24845.1	26102.7	24757.4	24219.1	25895.8	26660.3	-0.0317205	0.669962	0.741189	0.0419393	0.573165	0.653431	0.0641114	0.203233	0.999857	0.136035	0.00803352	0.127361	4
ENSMUSG00000022148.16	Fyb	FYN binding protein [Source:MGI Symbol;Acc:MGI:1346327]	ENSMUSG00000022148	15	6552334	6692794	1	protein_coding	8419	11026	7223	8365	7036	10908	7806	8369	13596	16240	11027	13932	5659.84	14578.9	5242.34	13135.1	4925.01	14546.8	5448.95	13224.6	8674.48	20771.9	8465.97	19299.6	6419.78	16632.5	6385.76	15219.8	1.37339	8.23665e-08	2.4046e-07	1.25308	1.00205e-06	2.73781e-06	0.000333919	0.995181	0.999857	-0.135229	0.00804337	0.127361	1
ENSMUSG00000052331.14	Ankrd44	ankyrin repeat domain 44 [Source:MGI Symbol;Acc:MGI:3045243]	ENSMUSG00000052331	1	54684499	54965546	-1	protein_coding	4466	5862	3622	5374	4298	4786	4384	4954	4020	3711	3189	3685	3002.36	7750.89	2628.79	8438.52	3008.48	6382.57	3060.24	7828.28	2564.83	4746.58	2448.35	5104.73	2858.56	6293.35	2712.46	7123.84	1.13854	3.03821e-08	9.11364e-08	1.39289	1.24937e-11	4.60101e-11	-0.0773456	0.215278	0.999857	0.170359	0.00814114	0.128177	1
ENSMUSG00000027429.16	Sec23b	SEC23 homolog B, COPII coat complex component [Source:MGI Symbol;Acc:MGI:1350925]	ENSMUSG00000027429	2	144398149	144432669	1	protein_coding	2514	4961	2554	4656	2505	4887	2503	4616	2352	4608	1991	4757	1690.09	6559.56	1853.65	7311.08	1753.43	6517.26	1747.21	7294.17	1500.62	5893.9	1528.59	6589.75	1648.04	6323.57	1709.82	7065	1.94015	7.69934e-88	1.43094e-86	2.04652	2.45785e-97	4.97131e-96	0.0523432	0.477995	0.999857	0.155935	0.00823525	0.128926	1
ENSMUSG00000029752.12	Asns	asparagine synthetase [Source:MGI Symbol;Acc:MGI:1350929]	ENSMUSG00000029752	6	7675169	7693254	-1	protein_coding	522	739	425	402	404	410	391	338	1196	1232	651	883	350.925	977.125	308.459	631.241	282.789	546.772	272.936	534.105	763.069	1575.8	499.805	1223.2	465.594	1033.23	360.4	796.181	1.14992	0.0315313	0.0527632	1.14395	0.0326809	0.0546371	-0.291036	0.0367003	NA	-0.353703	0.00831024	NA	1
ENSMUSG00000021508.11	Cxcl14	chemokine (C-X-C motif) ligand 14 [Source:MGI Symbol;Acc:MGI:1888514]	ENSMUSG00000021508	13	56436456	56444364	-1	protein_coding	3130	181	2401	119	3271	274	1856	116	3200	216	2384	147	2104.21	239.323	1742.61	186.86	2289.61	365.404	1295.58	183.302	2041.66	276.276	1830.31	203.635	2145.16	293.668	1622.83	191.266	-2.86917	3.46617e-64	4.70153e-63	-3.08349	3.73245e-68	5.39835e-67	-0.415442	0.0474194	0.907366	-0.602637	0.00835659	NA	5
ENSMUSG00000045664.5	Cdc42ep2	CDC42 effector protein (Rho GTPase binding) 2 [Source:MGI Symbol;Acc:MGI:1929744]	ENSMUSG00000045664	19	5965664	5974844	-1	protein_coding	163	1345	132	903	145	1288	148	998	196	2135	172	1666	109.58	1778.39	95.8036	1417.94	101.496	1717.67	103.311	1577.03	125.051	2730.79	132.053	2307.87	112.042	2075.62	110.389	1767.61	4.21084	5.96168e-74	9.31354e-73	4.0026	2.8563e-66	4.01085e-65	-0.027842	0.902058	NA	-0.235127	0.00848837	NA	1
ENSMUSG00000052560.15	Cpne8	copine VIII [Source:MGI Symbol;Acc:MGI:1914121]	ENSMUSG00000052560	15	90371685	90563635	-1	protein_coding	71	241	60	148	184	364	51	96	24	46	25	41	47.7312	318.656	43.5471	232.397	128.795	485.427	35.6004	151.699	15.3124	58.8366	19.1937	56.7962	63.9462	287.64	32.7804	146.964	2.16992	0.0150303	0.0266657	2.16342	0.0161255	0.0285121	-0.599562	0.164182	NA	-0.778143	0.00856882	NA	1
ENSMUSG00000036019.8	Tmtc2	transmembrane and tetratricopeptide repeat containing 2 [Source:MGI Symbol;Acc:MGI:1914057]	ENSMUSG00000036019	10	105023524	105410312	-1	protein_coding	307	2243	317	2316	350	2228	372	1964	179	1390	117	1596	206.387	2965.75	230.074	3636.7	244.99	2971.24	259.673	3103.5	114.205	1777.89	89.8266	2210.9	188.527	2571.63	193.191	2983.7	3.77021	1.10615e-17	5.28284e-17	3.94838	3.14782e-19	1.59833e-18	-0.0192192	0.917166	NA	0.218925	0.00863721	0.134459	1
ENSMUSG00000053101.3	Gpr141	G protein-coupled receptor 141 [Source:MGI Symbol;Acc:MGI:2672983]	ENSMUSG00000053101	13	19933852	20008427	-1	protein_coding	513	430	314	255	714	552	655	298	906	796	694	709	344.875	568.557	227.896	400.414	499.78	736.142	457.221	470.897	578.044	1018.13	532.818	982.159	474.233	774.276	405.978	617.823	0.70728	0.0561718	0.089098	0.606777	0.102348	0.152867	-0.271537	0.0386541	NA	-0.394914	0.0086544	NA	1
ENSMUSG00000024241.7	Sos1	SOS Ras/Rac guanine nucleotide exchange factor 1 [Source:MGI Symbol;Acc:MGI:98354]	ENSMUSG00000024241	17	80701180	80787882	-1	protein_coding	1305	2394	1178	2516	1165	2264	1376	2106	1294	3159	972	3211	877.312	3165.41	854.975	3950.75	815.468	3019.25	960.513	3327.89	825.595	4040.54	746.252	4448.11	839.458	3408.4	853.913	3908.92	2.02164	3.23838e-43	3.11513e-42	2.19451	1.62816e-50	1.78232e-49	0.019142	0.845503	0.999857	0.195287	0.0087641	0.135672	1
ENSMUSG00000022353.10	Mtss1	MTSS I-BAR domain containing 1 [Source:MGI Symbol;Acc:MGI:2384818]	ENSMUSG00000022353	15	58813083	58953854	-1	protein_coding	9378	423	8800	288	8366	445	9033	327	12918	550	9364	305	6304.55	559.302	6386.91	452.232	5855.97	593.448	6305.46	516.723	8241.91	703.481	7189.2	422.508	6800.81	618.744	6627.19	463.821	-3.45805	2.68429e-121	6.86047e-120	-3.83776	9.74312e-144	2.99568e-142	-0.0237134	0.695779	0.999857	-0.419046	0.00908662	NA	5
ENSMUSG00000032554.15	Trf	transferrin [Source:MGI Symbol;Acc:MGI:98821]	ENSMUSG00000032554	9	103081200	103107643	-1	protein_coding	18264	4852	17995	4357	15798	3949	18544	4145	8916	2767	8651	2812	12278.3	6415.44	13060.5	6841.58	11058.2	5266.35	12944.6	6549.9	5688.56	3539.15	6641.8	3895.39	9675.02	5073.65	10882.3	5762.29	-0.931246	0.00504835	0.00962453	-0.917344	0.00574568	0.0109642	0.179976	0.000187675	0.0222449	0.178128	0.00912149	0.14042	5
ENSMUSG00000028362.2	Tnfsf8	tumor necrosis factor (ligand) superfamily, member 8 [Source:MGI Symbol;Acc:MGI:88328]	ENSMUSG00000028362	4	63749545	63779584	-1	protein_coding	22	704	3	474	25	1084	22	573	25	863	22	779	14.7899	930.847	2.17735	744.299	17.4993	1445.61	15.357	905.45	15.9504	1103.83	16.8905	1079.13	16.0799	1160.1	11.475	909.626	6.17367	8.84607e-86	1.61458e-84	6.31264	1.39649e-77	2.27675e-76	-0.77514	0.269782	NA	-0.346848	0.00913634	NA	1
ENSMUSG00000078616.2	Trim30c	tripartite motif-containing 30C [Source:MGI Symbol;Acc:MGI:4821257]	ENSMUSG00000078616	7	104031272	104050044	-1	protein_coding	29	20462	36	21282	28	19163	32	16226	34	18467	35	19357	19.4958	27055.4	26.1283	33418.1	19.5992	25555.6	22.3375	25640.2	21.6926	23620.3	26.8712	26814.7	20.2626	25410.4	25.1123	28624.3	10.2906	0	0	10.1575	0	0	0.307989	0.528722	NA	0.160286	0.00954604	0.146144	1
ENSMUSG00000039206.13	Daglb	diacylglycerol lipase, beta [Source:MGI Symbol;Acc:MGI:2442032]	ENSMUSG00000039206	5	143450339	143491697	1	protein_coding	5050	992	4584	942	4380	940	4754	1068	5787	548	4824	599	3394.96	1311.65	3327	1479.18	3065.88	1253.58	3318.52	1687.65	3692.21	700.923	3703.62	829.779	3384.35	1088.72	3449.71	1332.2	-1.63643	1.61703e-10	5.55013e-10	-1.3732	8.01248e-08	2.37318e-07	0.0303046	0.596538	0.999857	0.279217	0.00973367	NA	5
ENSMUSG00000021670.14	Hmgcr	3-hydroxy-3-methylglutaryl-Coenzyme A reductase [Source:MGI Symbol;Acc:MGI:96159]	ENSMUSG00000021670	13	96785475	96807444	-1	protein_coding	4461	5069	4242	4473	3760	3981	4961	4504	3992	4472	3664	4444	2999	6702.36	3078.78	7023.73	2631.9	5309.03	3463.01	7117.19	2546.97	5719.94	2813.03	6156.16	2725.95	5910.44	3118.27	6765.69	1.11653	1.03129e-20	5.48574e-20	1.11726	9.51609e-21	5.08403e-20	0.193025	0.00528668	0.235907	0.194318	0.00976748	0.148713	1
ENSMUSG00000018143.10	Mafk	v-maf musculoaponeurotic fibrosarcoma oncogene family, protein K (avian) [Source:MGI Symbol;Acc:MGI:99951]	ENSMUSG00000018143	5	139777268	139788408	1	protein_coding	1078	6672	1068	6173	1085	5460	1002	5580	1412	5269	1178	5143	724.707	8821.89	775.138	9693.15	759.47	7281.41	699.443	8817.48	900.881	6739.35	904.408	7124.46	795.019	7614.22	792.997	8545.03	3.25942	1.22343e-98	2.51056e-97	3.42991	9.26666e-109	2.12264e-107	-0.0044437	0.963673	0.999857	0.160055	0.00986523	0.14938	1
ENSMUSG00000022122.15	Ednrb	endothelin receptor type B [Source:MGI Symbol;Acc:MGI:102720]	ENSMUSG00000022122	14	104052061	104081838	-1	protein_coding	44	1143	46	1290	53	1097	51	1098	65	887	35	891	29.5799	1511.3	33.3861	2025.62	37.0985	1462.95	35.6004	1735.05	41.4711	1134.52	26.8712	1234.28	36.0499	1369.59	31.9526	1664.98	5.2462	5.13558e-120	1.30345e-118	5.69997	9.24554e-134	2.63491e-132	-0.169308	0.68054	NA	0.261378	0.00992967	NA	1
ENSMUSG00000009376.15	Met	met proto-oncogene [Source:MGI Symbol;Acc:MGI:96969]	ENSMUSG00000009376	6	17463799	17573979	1	protein_coding	26	666	28	488	46	736	31	492	37	788	30	556	17.479	880.602	20.322	766.282	32.1987	981.523	21.6395	777.455	23.6066	1007.9	23.0325	770.212	24.4281	956.674	21.6646	771.316	5.29701	4.80629e-203	2.374e-201	5.15528	7.46701e-167	2.81549e-165	-0.137293	0.78133	NA	-0.313082	0.00993044	NA	1
ENSMUSG00000026463.17	Atp2b4	ATPase, Ca++ transporting, plasma membrane 4 [Source:MGI Symbol;Acc:MGI:88111]	ENSMUSG00000026463	1	133627195	133728779	-1	protein_coding	1237	831	918	589	1598	958	1098	656	997	874	907	664	831.598	1098.77	666.271	924.877	1118.56	1277.58	766.456	1036.61	636.103	1117.9	696.348	919.822	862.086	1164.75	709.691	960.435	0.434496	0.0136811	0.0244783	0.436218	0.0140433	0.0251189	-0.245558	0.233237	0.999857	-0.281435	0.00993388	NA	1
ENSMUSG00000075297.10	H60b	histocompatibility 60b [Source:MGI Symbol;Acc:MGI:3649078]	ENSMUSG00000075297	10	22034485	22164748	1	protein_coding	80	60	45	16	65	46	34	17	138	62	59	33	53.7816	79.3336	32.6603	25.124	45.4982	61.3452	23.7336	26.8633	88.0464	79.3015	45.2972	45.714	62.4421	73.3268	33.897	32.5671	0.230209	0.506117	0.59548	-0.0447338	0.907109	0.931118	-0.871842	0.0114923	NA	-1.20513	0.0100196	NA	2
ENSMUSG00000044864.16	Ankrd50	ankyrin repeat domain 50 [Source:MGI Symbol;Acc:MGI:2139777]	ENSMUSG00000044864	3	38503408	38538993	-1	protein_coding	3054	4042	3119	4277	2658	3546	3333	3516	2602	3342	2242	3131	2053.11	5344.44	2263.72	6715.96	1860.53	4728.91	2326.59	5555.96	1660.12	4274.61	1721.29	4337.29	1857.92	4782.65	2103.87	5536.4	1.36415	2.93329e-15	1.26506e-14	1.39563	6.62896e-16	2.96644e-15	0.173253	0.0152986	0.483465	0.191226	0.0100392	0.150804	1
ENSMUSG00000035953.14	Pip4p1	phosphatidylinositol-4,5-bisphosphate 4-phosphatase 1 [Source:MGI Symbol;Acc:MGI:2448501]	ENSMUSG00000035953	14	51163525	51168313	-1	protein_coding	2987	2034	2849	1961	2801	1938	2949	2017	3509	2165	2739	2168	2008.07	2689.41	2067.76	3079.26	1960.62	2584.5	2058.54	3187.25	2238.8	2769.16	2102.86	3003.27	2069.17	2681.02	2076.39	3089.93	0.373524	3.54545e-08	1.05918e-07	0.573298	3.09473e-17	1.45542e-16	0.00781934	0.908278	0.999857	0.200573	0.0100681	0.150804	1
ENSMUSG00000003031.14	Cdkn1b	cyclin-dependent kinase inhibitor 1B [Source:MGI Symbol;Acc:MGI:104565]	ENSMUSG00000003031	6	134897364	134902476	1	protein_coding	3358	1043	2960	758	3197	1168	3472	795	2974	1798	2535	1454	2257.48	1379.08	2148.32	1190.25	2237.81	1557.63	2423.62	1256.25	1897.46	2299.74	1946.24	2014.19	2130.92	1745.49	2172.73	1486.9	-0.2877	0.197262	0.27047	-0.546653	0.0144849	0.0258633	0.0273553	0.677819	0.999857	-0.241145	0.0100988	NA	5
ENSMUSG00000053559.13	Smagp	small cell adhesion glycoprotein [Source:MGI Symbol;Acc:MGI:2448476]	ENSMUSG00000053559	15	100519220	100534821	-1	protein_coding	946	325	967	408	788	299	905	299	1053	238	1035	303	635.968	429.723	701.834	640.662	551.578	398.744	631.733	472.478	671.832	304.416	794.62	419.738	619.793	377.628	709.396	510.959	-0.715485	8.2458e-05	0.000192421	-0.474389	0.00863785	0.0160049	0.194396	0.0503685	NA	0.425445	0.0101621	NA	3
ENSMUSG00000044350.14	Lacc1	laccase domain containing 1 [Source:MGI Symbol;Acc:MGI:2445077]	ENSMUSG00000044350	14	77261640	77274344	-1	protein_coding	2374	16258	1844	15387	2117	14770	2353	13385	2360	15816	2036	15942	1595.97	21496.7	1338.35	24161.4	1481.84	19697.1	1642.5	21150.9	1505.72	20229.6	1563.14	22084	1527.84	20474.5	1514.66	22465.5	3.74424	0	0	3.89058	0	0	-0.0160998	0.847314	0.999857	0.128613	0.0103626	0.154338	1
ENSMUSG00000026356.15	Dars	aspartyl-tRNA synthetase [Source:MGI Symbol;Acc:MGI:2442544]	ENSMUSG00000026356	1	128291444	128345105	-1	protein_coding	2980	1483	2671	963	2784	1329	2860	967	4006	1551	2881	1316	2003.36	1960.86	1938.57	1512.15	1948.72	1772.34	1996.41	1528.05	2555.9	1983.82	2211.88	1823.02	2169.33	1905.67	2048.96	1621.07	-0.187068	0.136505	0.196906	-0.337262	0.00764495	0.0143031	-0.0737791	0.293052	0.999857	-0.240108	0.010379	NA	5
ENSMUSG00000028367.5	Txn1	thioredoxin 1 [Source:MGI Symbol;Acc:MGI:98874]	ENSMUSG00000028367	4	57943373	57956411	-1	protein_coding	6383	18388	5410	15919	6017	15817	5606	15695	6749	16710	5649	17172	4291.1	24313.1	3926.5	24996.8	4211.73	21093.4	3913.25	24801.1	4305.98	21373	4337.01	23787.9	4269.6	22259.8	4058.92	24528.6	2.38224	1.21329e-235	7.05829e-234	2.59539	2.1793e-278	1.52426e-276	-0.073887	0.197965	0.999857	0.138567	0.0104587	0.154338	1
ENSMUSG00000002204.9	Napsa	napsin A aspartic peptidase [Source:MGI Symbol;Acc:MGI:109365]	ENSMUSG00000002204	7	44221804	44236286	1	protein_coding	2568	2082	1930	1521	3347	2659	2258	1728	2839	2247	2351	1996	1726.39	2752.87	1400.76	2388.35	2342.81	3546.02	1576.19	2730.57	1811.33	2874.04	1804.98	2765.01	1960.18	3057.64	1593.98	2627.98	0.641516	2.05216e-05	5.04167e-05	0.721531	1.83103e-06	4.89691e-06	-0.292227	0.110623	0.999857	-0.216672	0.0104972	0.154338	1
ENSMUSG00000079227.10	Ccr5	chemokine (C-C motif) receptor 5 [Source:MGI Symbol;Acc:MGI:107182]	ENSMUSG00000079227	9	123921580	123947736	1	protein_coding	8161	6518	7713	5712	5726	4885	8307	5469	8481	6895	7561	6823	5486.4	8618.27	5597.98	8969.27	4008.04	6514.59	5798.68	8642.07	5411.03	8819.1	5804.95	9451.72	4968.49	7983.99	5733.87	9021.02	0.684274	1.27731e-06	3.4452e-06	0.653818	3.69198e-06	9.64029e-06	0.221318	0.0864052	0.999857	0.18356	0.0105883	0.154338	1
ENSMUSG00000025246.13	Tbl1x	transducin (beta)-like 1 X-linked [Source:MGI Symbol;Acc:MGI:1336172]	ENSMUSG00000025246	X	76554619	76706589	1	protein_coding	2740	3417	2437	3408	2401	3347	2661	3072	3152	3265	2446	3367	1842.02	4518.05	1768.74	5351.41	1680.63	4463.53	1857.5	4854.35	2011.03	4176.12	1877.91	4664.22	1844.56	4385.9	1834.72	4956.66	1.24928	4.97394e-48	5.22036e-47	1.43364	1.88171e-62	2.48074e-61	-0.00403112	0.955294	0.999857	0.171002	0.0106205	0.154338	1
ENSMUSG00000020077.14	Srgn	serglycin [Source:MGI Symbol;Acc:MGI:97756]	ENSMUSG00000020077	10	62329612	62363230	-1	protein_coding	4097	25288	4411	25781	4486	24496	4864	21445	2957	26296	2840	26318	2754.29	33436.4	3201.44	40482.6	3140.08	32667.6	3395.3	33887.2	1886.62	33634.1	2180.41	36457.6	2593.66	33246.1	2925.71	36942.5	3.68023	1.03288e-81	1.7789e-80	3.65833	8.98576e-81	1.52608e-79	0.179459	0.00483751	0.229003	0.144339	0.0106382	0.154338	1
ENSMUSG00000048537.16	Phldb1	pleckstrin homology like domain, family B, member 1 [Source:MGI Symbol;Acc:MGI:2143230]	ENSMUSG00000048537	9	44597601	44646495	-1	protein_coding	2026	2666	2001	2049	2303	2634	2071	2060	2516	3493	2033	2579	1362.02	3525.05	1452.3	3217.44	1612.04	3512.68	1445.66	3255.2	1605.25	4467.75	1560.83	3572.62	1526.44	3835.16	1486.26	3348.42	1.32922	2.29569e-31	1.67403e-30	1.17208	1.47309e-24	8.89145e-24	-0.0348414	0.667722	0.999857	-0.193144	0.0107118	0.154596	1
ENSMUSG00000006782.16	Cnp	2',3'-cyclic nucleotide 3' phosphodiesterase [Source:MGI Symbol;Acc:MGI:88437]	ENSMUSG00000006782	11	100465730	100482555	1	protein_coding	2613	5206	2606	4697	2160	4829	2404	4578	2477	4136	2220	4413	1756.64	6883.51	1891.4	7375.46	1511.94	6439.91	1678.1	7234.12	1580.37	5290.18	1704.4	6113.21	1616.32	6204.53	1757.97	6907.6	1.94053	1.07712e-58	1.34548e-57	1.97413	1.17181e-60	1.49432e-59	0.122689	0.0763018	0.999857	0.154412	0.0109253	0.15686	1
ENSMUSG00000029814.10	Igf2bp3	insulin-like growth factor 2 mRNA binding protein 3 [Source:MGI Symbol;Acc:MGI:1890359]	ENSMUSG00000029814	6	49062157	49191891	-1	protein_coding	42	166	58	191	28	118	85	202	71	152	65	174	28.2353	219.489	42.0955	299.918	19.5992	157.364	59.334	319.199	45.2992	194.417	49.9037	241.038	31.0446	190.423	50.4444	286.718	2.61039	1.09692e-21	6.0309e-21	2.50476	1.04099e-21	5.72686e-21	0.754172	0.0612448	NA	0.586771	0.0110937	NA	1
ENSMUSG00000095562.8	Gm55594	predicted gene, 55594 [Source:MGI Symbol;Acc:MGI:6847656]	ENSMUSG00000095562	X	168792655	168802277	1	lncRNA	210	106	71	33	335	149	130	41	153	89	186	92	141.177	140.156	51.5307	51.8183	234.491	198.705	90.7461	64.7879	97.6167	113.836	142.801	127.445	157.761	150.899	95.026	81.3504	-0.0638848	0.883545	0.912046	-0.219118	0.623675	0.698414	-0.776415	0.196873	NA	-0.954771	0.0111639	NA	2
ENSMUSG00000005142.10	Man2b1	mannosidase 2, alpha B1 [Source:MGI Symbol;Acc:MGI:107286]	ENSMUSG00000005142	8	85809899	85824911	1	protein_coding	35155	20077	32958	17278	30415	18023	35390	18168	33003	15653	27170	15995	23633.7	26546.3	23920.4	27130.8	21289.7	24035.3	24703.9	28708.9	21056.5	20021.1	20859.7	22157.5	21993.3	23534.2	23161.3	25999.1	0.0976894	0.456	0.548127	0.166688	0.203417	0.278659	0.0734432	0.137313	0.999857	0.140601	0.0115241	0.164604	4
ENSMUSG00000006205.13	Htra1	HtrA serine peptidase 1 [Source:MGI Symbol;Acc:MGI:1929076]	ENSMUSG00000006205	7	130537841	130587390	1	protein_coding	138	661	204	691	176	604	157	621	56	410	69	478	92.7733	873.991	148.06	1085.04	123.195	805.489	109.593	981.3	35.729	524.413	52.9747	662.161	83.8991	734.631	103.543	909.501	3.13173	2.25155e-14	9.33901e-14	3.13379	1.90406e-14	7.98077e-14	0.346891	0.203095	NA	0.306683	0.0118664	NA	1
ENSMUSG00000020346.16	Mgat1	mannoside acetylglucosaminyltransferase 1 [Source:MGI Symbol;Acc:MGI:96973]	ENSMUSG00000020346	11	49135018	49153857	1	protein_coding	4517	8394	4301	7580	4162	7928	4691	7618	4771	6209	3785	6312	3036.64	11098.8	3121.6	11902.5	2913.29	10572.7	3274.54	12037.9	3043.98	7941.67	2905.93	8743.85	2997.97	9871.05	3100.69	10894.8	1.71918	4.45953e-31	3.22497e-30	1.81283	2.39392e-34	1.91566e-33	0.0478967	0.447096	0.999857	0.138268	0.0119208	0.16777	1
ENSMUSG00000007880.16	Arid1a	AT rich interactive domain 1A (SWI-like) [Source:MGI Symbol;Acc:MGI:1935147]	ENSMUSG00000007880	4	133406319	133484080	-1	protein_coding	5274	5475	5241	5925	5246	5101	5340	5186	5954	6349	5095	5696	3545.55	7239.19	3803.84	9303.73	3672.06	6802.65	3727.57	8194.88	3798.76	8120.73	3911.68	7890.52	3672.12	7387.52	3814.36	8463.04	1.00851	1.52979e-30	1.09292e-29	1.14965	3.79297e-39	3.36104e-38	0.0556943	0.336381	0.999857	0.192141	0.0119292	0.16777	1
ENSMUSG00000037344.14	Slc12a9	solute carrier family 12 (potassium/chloride transporters), member 9 [Source:MGI Symbol;Acc:MGI:1933532]	ENSMUSG00000037344	5	137312820	137331859	-1	protein_coding	2095	2312	1973	2043	1906	2174	1993	2145	2000	1959	1685	2245	1408.41	3056.99	1431.97	3208.02	1334.15	2899.23	1391.21	3389.51	1276.03	2505.67	1293.66	3109.94	1339.53	2820.63	1372.28	3235.82	1.07423	8.02332e-33	6.08557e-32	1.2372	7.38886e-43	7.05948e-42	0.0353751	0.635844	0.999857	0.198038	0.0119636	0.16777	1
ENSMUSG00000008036.11	Ap2s1	adaptor-related protein complex 2, sigma 1 subunit [Source:MGI Symbol;Acc:MGI:2141861]	ENSMUSG00000008036	7	16472335	16483219	1	protein_coding	6103	4265	6230	3910	5870	4219	5890	4059	6027	3818	5747	3954	4102.86	5639.29	4521.64	6139.68	4108.84	5626.42	4111.5	6414	3845.33	4883.44	4412.25	5477.37	4019.01	5383.05	4348.46	6010.35	0.421557	1.2747e-06	3.43867e-06	0.466738	8.28845e-08	2.45254e-07	0.113863	0.0674098	0.999857	0.15503	0.0119879	0.16777	1
ENSMUSG00000000562.5	Adora3	adenosine A3 receptor [Source:MGI Symbol;Acc:MGI:104847]	ENSMUSG00000000562	3	105778174	105816242	1	protein_coding	63	575	26	537	46	634	54	680	38	259	21	357	42.353	760.28	18.8704	843.224	32.1987	845.497	37.6945	1074.53	24.2447	331.276	16.1227	494.543	32.9321	645.684	24.2292	804.099	4.29408	1.04019e-26	6.71416e-26	5.04782	6.67383e-35	5.4186e-34	-0.4976	0.285488	NA	0.345944	0.0120432	NA	1
ENSMUSG00000020547.5	Bzw2	basic leucine zipper and W2 domains 2 [Source:MGI Symbol;Acc:MGI:1914162]	ENSMUSG00000020547	12	36141834	36208079	-1	protein_coding	699	2009	627	1799	665	1984	655	1962	637	1541	528	1759	469.917	2656.35	455.067	2824.88	465.482	2645.84	457.221	3100.34	406.417	1971.03	405.371	2436.7	447.272	2424.41	439.22	2787.3	2.43859	1.58957e-67	2.25456e-66	2.66523	7.65592e-80	1.28358e-78	-0.0248839	0.832554	NA	0.203237	0.0123958	NA	1
ENSMUSG00000024513.16	Mbd2	methyl-CpG binding domain protein 2 [Source:MGI Symbol;Acc:MGI:1333813]	ENSMUSG00000024513	18	70701260	70759202	1	protein_coding	4249	9398	4239	8732	3849	8707	4358	8074	4674	9210	3772	9295	2856.48	12426.3	3076.6	13711.4	2694.19	11611.6	3042.09	12758.5	2982.09	11780.1	2895.95	12876.1	2844.25	11939.3	3004.88	13115.3	2.06941	3.61614e-246	2.20886e-244	2.12573	4.58255e-259	2.9362e-257	0.0806066	0.206183	0.999857	0.131353	0.0124071	0.171963	1
ENSMUSG00000057191.13	AB124611	cDNA sequence AB124611 [Source:MGI Symbol;Acc:MGI:3043001]	ENSMUSG00000057191	9	21437472	21456629	1	protein_coding	3933	6611	3837	6220	3797	5436	3886	5095	3926	6130	3517	6174	2644.04	8741.24	2784.84	9766.96	2657.8	7249.4	2712.61	8051.08	2504.86	7840.62	2700.17	8552.68	2602.23	7943.75	2732.54	8790.24	1.61013	3.54868e-67	5.00998e-66	1.68561	2.36608e-73	3.66513e-72	0.0714416	0.251239	0.999857	0.141563	0.0124116	0.171963	1
ENSMUSG00000026580.16	Selp	selectin, platelet [Source:MGI Symbol;Acc:MGI:98280]	ENSMUSG00000026580	1	163942833	163977595	1	protein_coding	13	1501	4	1648	11	1706	10	1664	2	1060	1	1773	8.73951	1984.66	2.90314	2587.77	7.6997	2275.11	6.98047	2629.44	1.27603	1355.8	0.767749	2456.09	5.90508	1871.86	3.55045	2557.77	8.32802	1.3842e-118	3.46522e-117	9.45963	5.18559e-105	1.14077e-103	-0.814946	0.473229	NA	0.477859	0.0126707	NA	1
ENSMUSG00000022973.18	Synj1	synaptojanin 1 [Source:MGI Symbol;Acc:MGI:1354961]	ENSMUSG00000022973	16	90732980	90808196	-1	protein_coding	6485	12738	5819	11691	5768	11161	6315	10450	6420	12715	4974	12720	4359.67	16842.5	4223.34	18357.8	4037.44	14884.2	4408.17	16513	4096.07	16263.2	3818.78	17620.7	4164.39	15996.6	4150.1	17497.2	1.94159	1.86939e-129	5.19827e-128	2.07579	2.18485e-147	6.86748e-146	-0.00600016	0.918545	0.999857	0.125826	0.0127993	0.176452	1
ENSMUSG00000073412.6	Lst1	leukocyte specific transcript 1 [Source:MGI Symbol;Acc:MGI:1096324]	ENSMUSG00000073412	17	35404071	35407415	-1	protein_coding	1997	1396	2186	1391	1945	1411	1968	1384	2132	1459	2339	1533	1342.52	1845.83	1586.57	2184.22	1361.45	1881.7	1373.76	2186.99	1360.25	1866.14	1795.76	2123.62	1354.74	1864.56	1585.36	2164.94	0.460812	8.23275e-07	2.25138e-06	0.449846	1.43501e-06	3.86715e-06	0.219683	0.0132818	0.443596	0.211253	0.0128324	NA	1
ENSMUSG00000045216.7	Hs6st1	heparan sulfate 6-O-sulfotransferase 1 [Source:MGI Symbol;Acc:MGI:1354958]	ENSMUSG00000045216	1	36107481	36145527	1	protein_coding	2470	478	2228	323	2252	514	2327	361	2605	1044	2048	766	1660.51	632.024	1617.05	507.191	1576.34	685.466	1624.36	570.45	1662.04	1335.34	1572.35	1061.12	1632.96	884.275	1604.58	712.92	-0.884713	0.00237988	0.004745	-1.16939	6.21324e-05	0.000147255	-0.0243901	0.731117	0.999857	-0.309854	0.0128986	NA	5
ENSMUSG00000024030.7	Abcg1	ATP binding cassette subfamily G member 1 [Source:MGI Symbol;Acc:MGI:107704]	ENSMUSG00000024030	17	31276649	31336962	1	protein_coding	3952	1088	4038	1087	3385	1002	4161	1061	4327	794	3223	827	2656.81	1438.58	2930.72	1706.86	2369.41	1336.26	2904.57	1676.58	2760.7	1015.57	2474.45	1145.62	2595.64	1263.47	2769.92	1509.69	-1.0389	1.15937e-09	3.80878e-09	-0.876323	2.81802e-07	8.02864e-07	0.0933359	0.234339	0.999857	0.2462	0.0131681	NA	5
ENSMUSG00000029373.7	Pf4	platelet factor 4 [Source:MGI Symbol;Acc:MGI:1888711]	ENSMUSG00000029373	5	90920294	90921242	1	protein_coding	1649	1328	1494	1203	962	864	1507	1030	1279	1177	1557	1235	1108.57	1755.92	1084.32	1889.01	673.373	1152.22	1051.96	1627.6	816.024	1505.45	1195.39	1710.81	865.99	1471.2	1110.55	1742.47	0.764521	5.23697e-05	0.000124488	0.649907	0.00057522	0.00124597	0.387893	0.0458034	0.90674	0.256074	0.0134032	NA	1
ENSMUSG00000057440.8	Mpp7	membrane protein, palmitoylated 7 (MAGUK p55 subfamily member 7) [Source:MGI Symbol;Acc:MGI:1922989]	ENSMUSG00000057440	18	7347959	7626866	-1	protein_coding	733	1048	726	863	549	703	842	866	377	175	291	247	492.774	1385.69	526.92	1355.13	384.285	937.515	587.756	1368.45	240.533	223.835	223.415	342.163	372.53	849.014	446.03	1021.91	1.18843	0.0994309	0.148838	1.19581	0.0972947	0.146201	0.210911	0.146726	NA	0.352001	0.0134593	NA	1
ENSMUSG00000022797.16	Tfrc	transferrin receptor [Source:MGI Symbol;Acc:MGI:98822]	ENSMUSG00000022797	16	32427738	32451612	1	protein_coding	892	797	1039	933	644	482	1076	668	1234	843	883	725	599.665	1053.81	754.091	1465.04	450.782	642.791	751.099	1055.57	787.314	1078.25	677.922	1004.32	612.587	924.95	727.704	1174.98	0.594265	0.0123872	0.0223047	0.69089	0.00359773	0.00706704	0.284178	0.279139	NA	0.35589	0.0134773	NA	1
ENSMUSG00000020021.4	Fgd6	FYVE, RhoGEF and PH domain containing 6 [Source:MGI Symbol;Acc:MGI:1261419]	ENSMUSG00000020021	10	93871863	93981201	1	protein_coding	1322	2724	1328	2814	1192	2350	1412	2485	1605	1951	1145	1803	888.741	3601.74	963.842	4418.68	834.367	3133.94	985.642	3926.78	1024.02	2495.44	879.073	2497.65	915.709	3077.04	942.852	3614.37	1.74842	1.03589e-18	5.13182e-18	1.93829	1.28041e-22	7.23287e-22	0.0462394	0.647757	0.999857	0.205183	0.013664	0.18744	1
ENSMUSG00000021703.9	Serinc5	serine incorporator 5 [Source:MGI Symbol;Acc:MGI:2444223]	ENSMUSG00000021703	13	92747599	92848455	1	protein_coding	1931	817	1771	872	1901	916	1999	929	1641	554	1406	589	1298.15	1080.26	1285.37	1369.26	1330.65	1221.57	1395.4	1468	1046.99	708.598	1079.45	815.926	1225.26	1003.48	1253.41	1217.73	-0.288192	0.223476	0.300675	-0.0423601	0.85797	0.892434	0.0332267	0.667002	0.999857	0.267602	0.0137257	NA	3
ENSMUSG00000036606.17	Plxnb2	plexin B2 [Source:MGI Symbol;Acc:MGI:2154239]	ENSMUSG00000036606	15	89039752	89064991	-1	protein_coding	27799	14965	26711	14280	26408	13552	27660	13202	39244	15621	31601	14759	18688.4	19787.1	19386.4	22423.2	18484.9	18072.8	19308	20861.7	25038.4	19980.2	24261.6	20445.3	20737.2	19280	20985.4	21243.4	-0.105129	0.433947	0.525861	0.0176343	0.89559	0.922264	0.0239137	0.601921	0.999857	0.136075	0.0138144	0.18857	3
ENSMUSG00000021493.15	Pdlim7	PDZ and LIM domain 7 [Source:MGI Symbol;Acc:MGI:1914649]	ENSMUSG00000021493	13	55643608	55661489	-1	protein_coding	858	252	625	160	1036	350	787	189	826	337	702	254	576.808	333.201	453.616	251.24	725.171	466.757	549.363	298.656	527.002	431.042	538.96	351.859	609.661	410.333	513.979	300.585	-0.57082	0.00133993	0.00275766	-0.77195	2.24592e-05	5.51844e-05	-0.238907	0.0473868	NA	-0.45151	0.0138455	NA	5
ENSMUSG00000037217.15	Syn1	synapsin I [Source:MGI Symbol;Acc:MGI:98460]	ENSMUSG00000037217	X	20726750	20787243	-1	protein_coding	1645	581	1806	581	1247	478	1882	590	1082	454	891	481	1105.88	768.213	1310.77	912.315	872.866	637.457	1313.72	932.314	690.335	580.692	684.064	666.317	889.695	662.121	1102.85	836.982	-0.426208	0.0954625	0.143554	-0.398641	0.118387	0.174042	0.278635	0.00822957	0.322315	0.328067	0.0141448	NA	3
ENSMUSG00000029772.17	Ahcyl2	S-adenosylhomocysteine hydrolase-like 2 [Source:MGI Symbol;Acc:MGI:1921590]	ENSMUSG00000029772	6	29768010	29912309	1	protein_coding	4277	2144	3840	2157	4118	2272	4059	2105	4199	1776	3354	1861	2875.3	2834.85	2787.01	3387.03	2882.49	3029.92	2833.37	3326.31	2679.04	2271.61	2575.03	2577.99	2812.27	2712.13	2731.81	3097.11	-0.0523996	0.68807	0.756598	0.18062	0.166685	0.234691	-0.0416843	0.484676	0.999857	0.187293	0.0142081	0.192779	4
ENSMUSG00000024187.15	Fam234a	family with sequence similarity 234, member A [Source:MGI Symbol;Acc:MGI:2146854]	ENSMUSG00000024187	17	26430796	26463216	-1	protein_coding	7870	2742	7509	2477	7447	2728	7906	2685	7877	2126	6871	2279	5290.77	3625.54	5449.92	3889.51	5212.69	3638.04	5518.76	4242.82	5025.66	2719.28	5275.2	3157.04	5176.37	3327.62	5414.63	3763.12	-0.637546	1.23677e-06	3.33979e-06	-0.525259	6.48361e-05	0.000153445	0.0655831	0.198562	0.999857	0.175324	0.014294	0.192779	5
ENSMUSG00000060802.8	B2m	beta-2 microglobulin [Source:MGI Symbol;Acc:MGI:88127]	ENSMUSG00000060802	2	121978167	121983564	1	protein_coding	84184	131770	84932	118110	81852	118767	78660	108500	94134	134908	78572	136802	56594.4	174230	61642.4	185462	57294.1	158387	54908.4	171451	60059.1	172555	60323.6	189508	57982.6	168390	58958.1	182140	1.53812	2.67457e-104	5.84862e-103	1.6273	1.67788e-116	4.08873e-115	0.0233503	0.651186	0.999857	0.109176	0.0143315	0.192779	1
ENSMUSG00000006154.13	Eps8l1	EPS8-like 1 [Source:MGI Symbol;Acc:MGI:1914675]	ENSMUSG00000006154	7	4463673	4483486	1	protein_coding	599	237	446	190	511	236	338	101	662	282	462	170	402.69	313.368	323.7	298.348	357.686	314.728	235.94	159.599	422.368	360.694	354.7	235.497	394.248	329.596	304.78	231.148	-0.258398	0.219626	0.296541	-0.397912	0.065202	0.102061	-0.385168	0.00597268	NA	-0.551142	0.0143762	NA	2
ENSMUSG00000039158.11	Akna	AT-hook transcription factor [Source:MGI Symbol;Acc:MGI:2140340]	ENSMUSG00000039158	4	63285362	63321591	-1	protein_coding	3702	4422	3121	3066	3399	3799	3730	3142	3861	7156	3292	5884	2488.74	5846.88	2265.17	4814.39	2379.21	5066.31	2603.72	4964.97	2463.39	9152.93	2527.43	8150.95	2443.78	6688.71	2465.44	5976.77	1.45264	2.39848e-10	8.16649e-10	1.27766	2.58508e-08	7.90184e-08	0.0112176	0.866394	0.999857	-0.163302	0.0145713	0.195059	1
ENSMUSG00000115338.2	Pnp	purine-nucleoside phosphorylase [Source:MGI Symbol;Acc:MGI:97365]	ENSMUSG00000115338	14	51168539	51202694	1	protein_coding	1702	21753	1642	19069	1613	19545	1744	19977	2256	26552	1966	26035	1144.2	28762.4	1191.74	29943.1	1129.06	26065	1217.39	31567.5	1439.37	33961.5	1509.39	36065.6	1237.54	29596.3	1306.18	32525.4	4.57967	4.06469e-221	2.19075e-219	4.63837	1.29287e-226	7.0722e-225	0.079193	0.300273	0.999857	0.136165	0.0147145	0.196028	1
ENSMUSG00000038608.15	Dock10	dedicator of cytokinesis 10 [Source:MGI Symbol;Acc:MGI:2146320]	ENSMUSG00000038608	1	80478790	80736244	-1	protein_coding	2886	13740	2131	11264	2822	13639	2739	9941	4835	19235	3257	16108	1940.17	18167.4	1546.65	17687.3	1975.32	18188.8	1911.95	15708.7	3084.81	24602.7	2500.56	22314	2333.44	20319.6	1986.39	18570	3.12227	6.02913e-43	5.77543e-42	3.22486	1.2267e-45	1.23785e-44	-0.225484	0.00147739	0.0946226	-0.134361	0.0150005	0.198371	1
ENSMUSG00000004296.14	Il12b	interleukin 12b [Source:MGI Symbol;Acc:MGI:96540]	ENSMUSG00000004296	11	44290890	44304860	1	protein_coding	0	2305	0	1815	1	2185	1	1558	2	3151	0	2535	0	3047.73	0	2850	0.699972	2913.9	0.698047	2461.94	1.27603	4030.31	0	3511.67	0.658669	3330.65	0.232682	2941.2	12.2818	5.57418e-47	5.73859e-46	13.4574	1.52068e-29	1.06646e-28	-1.13395	0.759713	NA	-0.183555	0.0150335	0.198371	1
ENSMUSG00000028517.8	Plpp3	phospholipid phosphatase 3 [Source:MGI Symbol;Acc:MGI:1915166]	ENSMUSG00000028517	4	105014544	105089961	1	protein_coding	92	2612	136	1873	111	2505	111	1880	87	2045	76	1724	61.8488	3453.65	98.7067	2941.08	77.6969	3340.65	77.4832	2970.76	55.5075	2615.67	58.3489	2388.21	65.0178	3136.66	78.1796	2766.68	5.59461	5.40574e-184	2.34185e-182	5.14298	2.64799e-158	9.12114e-157	0.250372	0.392817	NA	-0.181769	0.0152895	0.200545	1
ENSMUSG00000064337.1	mt-Rnr1	mitochondrially encoded 12S rRNA [Source:MGI Symbol;Acc:MGI:102493]	ENSMUSG00000064337	MT	70	1024	1	Mt_rRNA	6639	6828	7232	7148	7147	7079	7886	6117	5886	5497	5898	5621	4463.2	9028.16	5248.88	11224.1	5002.7	9440.49	5504.8	9666.04	3755.37	7030.98	4528.18	7786.62	4407.09	8499.88	5093.95	9558.94	0.947639	8.4089e-09	2.61352e-08	0.907943	3.40905e-08	1.03566e-07	0.214185	0.0001959	0.0226911	0.161285	0.015343	0.200545	1
ENSMUSG00000024816.12	Frmd8	FERM domain containing 8 [Source:MGI Symbol;Acc:MGI:1914707]	ENSMUSG00000024816	19	5899730	5925302	-1	protein_coding	3743	1948	3848	1817	3747	1911	4029	1913	3851	1690	3129	1773	2516.31	2575.7	2792.82	2853.14	2622.8	2548.49	2812.43	3022.91	2457.01	2161.61	2402.29	2456.09	2532.04	2428.6	2669.18	2777.38	-0.0602512	0.57637	0.660289	0.056751	0.598861	0.676204	0.0737475	0.261795	0.999857	0.18873	0.0154957	NA	4
ENSMUSG00000026159.13	Agfg1	ArfGAP with FG repeats 1 [Source:MGI Symbol;Acc:MGI:1333754]	ENSMUSG00000026159	1	82817204	82878903	1	protein_coding	2459	5760	2355	5370	2169	4782	2363	4661	2914	6289	2293	6174	1653.11	7616.02	1709.22	8432.24	1518.24	6377.23	1649.49	7365.28	1859.18	8043.99	1760.45	8552.68	1676.85	7345.75	1706.39	8116.73	2.131	5.62475e-81	9.60611e-80	2.2501	6.90532e-90	1.29785e-88	0.0299214	0.68013	0.999857	0.143273	0.015639	0.203045	1
ENSMUSG00000033059.7	Pygb	brain glycogen phosphorylase [Source:MGI Symbol;Acc:MGI:97828]	ENSMUSG00000033059	2	150628655	150673678	1	protein_coding	3165	1635	3042	1550	2949	1782	2967	1685	3287	1404	2783	1569	2127.73	2161.84	2207.84	2433.89	2064.22	2376.46	2071.11	2662.62	2097.16	1795.8	2136.65	2173.49	2096.37	2111.36	2138.53	2423.34	0.0100671	0.927092	0.946619	0.179947	0.102155	0.152654	0.0290355	0.658992	0.999857	0.199047	0.0156411	NA	4
ENSMUSG00000030203.17	Dusp16	dual specificity phosphatase 16 [Source:MGI Symbol;Acc:MGI:1917936]	ENSMUSG00000030203	6	134692431	134769588	-1	protein_coding	634	9200	475	7316	561	8259	612	6108	593	14782	415	12642	426.219	12164.5	344.748	11487.9	392.685	11014.1	427.205	9651.82	378.344	18907	318.616	17512.6	399.083	14028.5	363.523	12884.1	5.13559	4.02943e-103	8.72806e-102	5.14715	3.91147e-103	8.45256e-102	-0.142299	0.28941	NA	-0.131593	0.0156809	0.203045	1
ENSMUSG00000022639.14	Dubr	Dppa2 upstream binding RNA [Source:MGI Symbol;Acc:MGI:1915440]	ENSMUSG00000022639	16	50530732	50553159	-1	lncRNA	1384	653	1105	470	1257	686	1373	475	1134	1034	931	770	930.422	863.413	801.992	738.018	879.865	914.844	958.419	750.592	723.512	1322.55	714.774	1066.66	844.6	1033.6	825.062	851.757	0.291666	0.149926	0.213489	0.046632	0.818838	0.862269	-0.0354053	0.711717	0.999857	-0.279086	0.0156827	NA	2
ENSMUSG00000016481.15	Cr1l	complement component (3b/4b) receptor 1-like [Source:MGI Symbol;Acc:MGI:88513]	ENSMUSG00000016481	1	194779690	194813894	-1	protein_coding	2983	3617	2533	3442	2667	3152	2708	3009	3063	3437	2523	3467	2005.38	4782.49	1838.41	5404.8	1866.83	4203.48	1890.31	4754.8	1954.25	4396.12	1937.03	4802.74	1942.15	4460.7	1888.59	4987.45	1.19954	4.64146e-55	5.49449e-54	1.40091	5.26966e-74	8.23947e-73	-0.0394553	0.558386	0.999857	0.15655	0.0158003	0.203641	1
ENSMUSG00000014361.5	Mertk	MER proto-oncogene tyrosine kinase [Source:MGI Symbol;Acc:MGI:96965]	ENSMUSG00000014361	2	128540876	128644814	1	protein_coding	2340	1705	2053	1852	1865	1988	2040	1670	2237	933	1744	1108	1573.11	2254.4	1490.04	2908.1	1305.45	2651.18	1424.02	2638.92	1427.24	1193.36	1338.95	1534.88	1435.27	2032.98	1417.67	2360.64	0.502164	0.0625439	0.0981853	0.735384	0.00639654	0.0121154	-0.0145674	0.84948	0.999857	0.234751	0.0158135	NA	1
ENSMUSG00000021036.10	Sptlc2	serine palmitoyltransferase, long chain base subunit 2 [Source:MGI Symbol;Acc:MGI:108074]	ENSMUSG00000021036	12	87351832	87435129	-1	protein_coding	4506	7837	3982	7438	4202	7176	4539	6572	4814	8119	3890	8135	3029.25	10362.3	2890.08	11679.5	2941.28	9569.85	3168.44	10385	3071.42	10384.7	2986.54	11269.2	3013.98	10105.6	3015.02	11111.2	1.74538	6.12017e-146	1.93366e-144	1.88174	1.14804e-168	4.4197e-167	0.000326368	0.995674	0.999857	0.132138	0.0159621	0.204774	1
ENSMUSG00000028098.13	Rnf115	ring finger protein 115 [Source:MGI Symbol;Acc:MGI:1915095]	ENSMUSG00000028098	3	96634980	96698954	1	protein_coding	3221	5716	2834	5231	3049	5162	3119	4650	3298	5333	2710	5798	2165.38	7557.84	2056.87	8213.98	2134.22	6884	2177.21	7347.9	2104.18	6821.21	2080.6	8031.82	2134.59	7087.68	2104.89	7864.56	1.73136	8.78588e-146	2.77111e-144	1.90161	2.10376e-174	8.51023e-173	-0.0199461	0.756875	0.999857	0.146098	0.0161263	0.205005	1
ENSMUSG00000029201.14	Ugdh	UDP-glucose dehydrogenase [Source:MGI Symbol;Acc:MGI:1306785]	ENSMUSG00000029201	5	65570564	65593292	-1	protein_coding	2470	2620	2550	2968	2667	2512	2680	2399	2643	2199	2404	2063	1660.51	3464.23	1850.75	4660.5	1866.83	3349.98	1870.77	3790.88	1686.28	2812.65	1845.67	2857.82	1737.87	3208.95	1855.73	3769.73	0.88478	1.4163e-08	4.33502e-08	1.02214	5.68399e-11	2.01898e-10	0.096954	0.185713	0.999857	0.20708	0.0162111	0.205005	1
ENSMUSG00000050708.16	Ftl1	ferritin light polypeptide 1 [Source:MGI Symbol;Acc:MGI:95589]	ENSMUSG00000050708	7	45107368	45109308	-1	protein_coding	168347	44292	130768	30403	138209	44385	137416	34389	147598	31238	124296	28974	113175	58564	94909.4	47740.3	96742.5	59191.4	95922.8	54341.3	94170.1	39955.2	95428.1	40136.9	101362	52570.2	95420.1	47406.2	-0.947211	2.17446e-09	7.01655e-09	-1.00924	1.82607e-10	6.34366e-10	-0.0817477	0.113719	0.999857	-0.14135	0.0162979	0.205005	5
ENSMUSG00000071715.12	Ncf4	neutrophil cytosolic factor 4 [Source:MGI Symbol;Acc:MGI:109186]	ENSMUSG00000071715	15	78129001	78146780	1	protein_coding	10544	5238	8612	3771	9997	5107	9733	4006	11530	7144	9825	6182	7088.42	6925.82	6250.46	5921.41	6997.62	6810.65	6794.09	6330.25	7356.34	9137.58	7543.13	8563.76	7147.46	7624.68	6862.56	6938.48	0.0932761	0.549888	0.636276	0.0160634	0.918055	0.93959	-0.0618717	0.255641	0.999857	-0.145303	0.0163492	0.205005	2
ENSMUSG00000049323.8	Smcr8	Smith-Magenis syndrome chromosome region, candidate 8 homolog (human) [Source:MGI Symbol;Acc:MGI:2444720]	ENSMUSG00000049323	11	60668350	60679113	1	protein_coding	4258	5533	4170	5084	4043	4642	4160	4581	5002	5039	3606	4981	2862.53	7315.88	3026.52	7983.15	2829.99	6190.53	2903.88	7238.86	3191.36	6445.17	2768.5	6900.05	2961.29	6650.52	2899.63	7374.02	1.16713	7.49634e-37	6.2841e-36	1.3464	2.43563e-48	2.58442e-47	-0.0285495	0.682646	0.999857	0.145773	0.0163501	0.205005	1
ENSMUSG00000032434.9	Cmtm6	CKLF-like MARVEL transmembrane domain containing 6 [Source:MGI Symbol;Acc:MGI:2447165]	ENSMUSG00000032434	9	114560184	114578412	1	protein_coding	4763	12702	4451	11236	3979	11389	4573	10670	4482	11112	3959	11491	3202.02	16794.9	3230.47	17643.3	2785.19	15188.3	3192.17	16860.7	2859.59	14212.9	3039.52	15918.2	2948.94	15398.7	3154.05	16807.4	2.38451	4.36131e-171	1.70407e-169	2.41371	4.09528e-175	1.66399e-173	0.0996542	0.0956572	0.999857	0.124325	0.0166994	0.208441	1
ENSMUSG00000096917.2	2500002B13Rik	RIKEN cDNA 2500002B13 gene [Source:MGI Symbol;Acc:MGI:1925603]	ENSMUSG00000096917	8	57940551	57963975	1	lncRNA	102	366	84	215	75	285	66	189	118	458	86	340	68.5716	483.935	60.9659	337.604	52.4979	380.073	46.0711	298.656	75.2861	585.808	66.0264	470.993	65.4518	483.272	57.6878	369.084	2.88289	8.01984e-34	6.23784e-33	2.68149	3.07441e-28	2.07356e-27	-0.181168	0.545501	NA	-0.397021	0.0167215	NA	1
ENSMUSG00000111394.1	Gm49759	predicted gene, 49759 [Source:MGI Symbol;Acc:MGI:6215263]	ENSMUSG00000111394	9	59580097	59583983	1	TEC	1300	1171	1345	926	1127	1137	1280	753	1584	2344	1371	1864	873.951	1548.33	976.181	1454.05	788.869	1516.29	893.5	1189.89	1010.62	2998.11	1052.58	2582.15	891.147	2020.91	974.088	1742.03	1.18129	6.16068e-05	0.000145295	0.839095	0.00446367	0.00864659	0.132877	0.12833	0.999857	-0.221745	0.0170531	NA	1
ENSMUSG00000022372.14	Sla	src-like adaptor [Source:MGI Symbol;Acc:MGI:104295]	ENSMUSG00000022372	15	66652668	66703678	-1	protein_coding	329	279	268	196	336	310	352	180	415	884	356	673	221.177	368.901	194.51	307.769	235.191	413.413	245.713	284.435	264.777	1130.69	273.319	932.289	240.382	637.667	237.847	508.164	1.40757	0.0106258	0.0193518	1.09599	0.0469744	0.0760093	-0.0233109	0.882728	NA	-0.358557	0.0172785	NA	1
ENSMUSG00000022667.18	Cd200r1	CD200 receptor 1 [Source:MGI Symbol;Acc:MGI:1889024]	ENSMUSG00000022667	16	44586099	44615341	1	protein_coding	1688	1429	1726	1504	1539	1433	1887	1279	1733	1079	1346	1202	1134.79	1889.46	1252.7	2361.66	1077.26	1911.04	1317.21	2021.07	1105.68	1380.1	1033.39	1665.1	1105.91	1726.87	1201.1	2015.94	0.642757	6.21888e-05	0.000146611	0.746495	3.30236e-06	8.65781e-06	0.113199	0.208965	0.999857	0.220444	0.017324	NA	1
ENSMUSG00000034484.8	Snx2	sorting nexin 2 [Source:MGI Symbol;Acc:MGI:1915054]	ENSMUSG00000034484	18	53309388	53353937	1	protein_coding	5190	19089	5213	17713	4352	17665	5235	16112	5537	20041	4459	19916	3489.08	25240	3783.52	27813.8	3046.28	23557.9	3654.28	25460.1	3532.7	25633.6	3423.39	27589.1	3356.02	24810.5	3620.4	26954.3	2.886	3.00916e-291	2.2235e-289	2.89624	3.71517e-293	2.74518e-291	0.111914	0.0865361	0.999857	0.115336	0.0175909	0.218585	1
ENSMUSG00000030747.5	Dgat2	diacylglycerol O-acyltransferase 2 [Source:MGI Symbol;Acc:MGI:1915050]	ENSMUSG00000030747	7	98802865	98831926	-1	protein_coding	43	188	55	73	39	148	29	116	36	349	34	230	28.9076	248.578	39.9182	114.628	27.2989	197.371	20.2434	183.302	22.9686	446.391	26.1035	318.613	26.3917	297.447	28.755	205.515	3.49562	8.52172e-18	4.08476e-17	2.84009	3.97408e-12	1.50403e-11	0.0830658	0.855978	NA	-0.56429	0.0178438	NA	1
ENSMUSG00000078920.3	Ifi47	interferon gamma inducible protein 47 [Source:MGI Symbol;Acc:MGI:99448]	ENSMUSG00000078920	11	48967414	48987801	1	protein_coding	554	45027	670	40163	574	39348	686	37354	704	49142	697	48433	372.438	59535.9	486.276	63066	401.784	52474.1	478.86	59026.5	449.164	62855.4	535.121	67093	407.795	58288.5	500.086	63061.8	7.15868	0	0	6.97894	0	0	0.297046	0.0124619	NA	0.111562	0.0178498	0.220812	1
ENSMUSG00000094344.1	Gm11942	predicted gene 11942 [Source:MGI Symbol;Acc:MGI:3650608]	ENSMUSG00000094344	4	32964888	32965232	1	processed_pseudogene	37	7	73	27	47	17	40	53	38	39	49	39	24.874	9.25558	52.9823	42.3968	32.8987	22.671	27.9219	83.7502	24.2447	49.8832	37.6197	54.0257	27.3391	27.27	39.508	60.0575	0.00083527	0.998662	0.998989	0.603592	0.206433	0.282094	0.502494	0.247722	NA	1.33365	0.01787	NA	4
ENSMUSG00000031903.7	Pla2g15	phospholipase A2, group XV [Source:MGI Symbol;Acc:MGI:2178076]	ENSMUSG00000031903	8	106877031	106891347	1	protein_coding	4940	671	4834	673	3672	477	4192	608	5837	531	4826	531	3321.01	887.214	3508.44	1056.78	2570.3	636.123	2926.21	960.757	3724.11	679.179	3705.16	735.58	3205.14	734.172	3379.94	917.705	-2.12631	2.85069e-30	2.01773e-29	-1.88161	4.03498e-24	2.40224e-23	0.086318	0.151894	0.999857	0.3161	0.0180156	NA	5
ENSMUSG00000004056.15	Akt2	thymoma viral proto-oncogene 2 [Source:MGI Symbol;Acc:MGI:104874]	ENSMUSG00000004056	7	27290977	27340251	1	protein_coding	3442	3505	3164	3268	3151	3464	3170	3305	3614	3531	2954	3598	2313.95	4634.4	2296.38	5131.58	2205.61	4619.56	2212.81	5222.54	2305.79	4516.35	2267.93	4984.21	2275.12	4590.1	2259.04	5112.78	1.01236	8.64181e-104	1.88525e-102	1.1782	3.02632e-138	8.85899e-137	-0.00942938	0.88147	0.999857	0.151324	0.0180772	0.222631	1
ENSMUSG00000030057.15	Cnbp	cellular nucleic acid binding protein [Source:MGI Symbol;Acc:MGI:88431]	ENSMUSG00000030057	6	87819597	87828088	-1	protein_coding	6736	3447	6111	2583	6025	3082	6432	2452	7348	4399	5830	3523	4528.41	4557.71	4435.27	4055.96	4217.33	4110.13	4489.84	3874.63	4688.15	5626.57	4475.98	4880.32	4477.97	4764.8	4467.03	4270.3	0.0896264	0.472573	0.563906	-0.0647064	0.604795	0.681645	-0.00161994	0.97644	0.999857	-0.157604	0.0185594	0.227557	2
ENSMUSG00000021322.8	Aoah	acyloxyacyl hydrolase [Source:MGI Symbol;Acc:MGI:1350928]	ENSMUSG00000021322	13	20978283	21220787	1	protein_coding	1784	7025	2145	6523	1125	5663	1814	5429	1892	8145	1929	7984	1199.33	9288.64	1556.81	10242.7	787.469	7552.13	1266.26	8578.87	1207.13	10417.9	1480.99	11060	1064.64	9086.23	1434.68	9960.54	3.09311	1.23324e-65	1.71077e-64	2.7956	4.49799e-54	5.1938e-53	0.450454	2.95224e-07	0.000133933	0.132647	0.0188316	0.229878	1
ENSMUSG00000025986.6	Slc39a10	solute carrier family 39 (zinc transporter), member 10 [Source:MGI Symbol;Acc:MGI:1914515]	ENSMUSG00000025986	1	46846704	46932012	-1	protein_coding	1033	667	1052	746	895	614	997	707	1386	733	1127	693	694.455	881.925	763.526	1171.41	626.475	818.825	695.953	1117.2	884.292	937.549	865.253	959.995	735.074	879.433	774.911	1082.87	0.258333	0.0776566	0.119404	0.482461	0.000971499	0.00204747	0.0852878	0.378194	NA	0.292802	0.0189038	NA	1
ENSMUSG00000021457.14	Syk	spleen tyrosine kinase [Source:MGI Symbol;Acc:MGI:99515]	ENSMUSG00000021457	13	52737209	52802828	1	protein_coding	19498	18144	17432	14297	18275	17321	19558	13832	19450	28886	15733	23876	13107.9	23990.5	12651.9	22449.9	12792	23099.1	13652.4	21857.2	12409.4	36946.8	12079	33074.8	12769.8	28012.1	12794.4	25794	1.13333	4.66406e-09	1.47666e-08	1.01155	1.71079e-07	4.94406e-07	0.00193344	0.96691	0.999857	-0.116036	0.0190482	0.231015	1
ENSMUSG00000046079.16	Lrrc8d	leucine rich repeat containing 8D [Source:MGI Symbol;Acc:MGI:1922368]	ENSMUSG00000046079	5	105847835	105980302	1	protein_coding	3618	602	3348	427	3582	592	3545	456	3686	1355	2929	934	2432.27	795.98	2429.93	670.497	2507.3	789.486	2474.58	720.568	2351.73	1733.12	2248.74	1293.85	2430.44	1106.2	2384.41	894.97	-1.13541	0.000118413	0.000272499	-1.41302	1.75073e-06	4.69e-06	-0.0276741	0.660654	0.999857	-0.276719	0.0191434	NA	5
ENSMUSG00000033769.16	Exoc6b	exocyst complex component 6B [Source:MGI Symbol;Acc:MGI:1923164]	ENSMUSG00000033769	6	84595469	85046495	-1	protein_coding	1636	4024	1369	3702	1436	3506	1549	3375	1936	3734	1592	3796	1099.83	5320.64	993.6	5813.07	1005.16	4675.57	1081.27	5333.15	1235.2	4776	1222.26	5258.5	1113.4	4924.07	1099.04	5468.24	2.14454	2.59522e-89	4.87768e-88	2.31502	2.597e-103	5.62529e-102	-0.0181598	0.828066	0.999857	0.147968	0.0191649	0.231015	1
ENSMUSG00000030786.18	Itgam	integrin alpha M [Source:MGI Symbol;Acc:MGI:96607]	ENSMUSG00000030786	7	127661812	127717663	1	protein_coding	9216	4460	9963	4372	8790	4446	10315	4312	9493	5913	8712	5630	6195.64	5897.13	7231	6865.13	6152.76	5929.15	7200.35	6813.79	6056.7	7563.06	6688.63	7799.09	6135.03	6463.11	7039.99	7159.34	0.0752402	0.474452	0.565632	0.0243713	0.816799	0.860567	0.198299	9.42064e-05	0.0122109	0.150012	0.0192062	0.231015	4
ENSMUSG00000024679.10	Ms4a6d	membrane-spanning 4-domains, subfamily A, member 6D [Source:MGI Symbol;Acc:MGI:1916024]	ENSMUSG00000024679	19	11563968	11582213	-1	protein_coding	6350	30231	6715	27328	5784	26171	7059	24549	5124	32718	4504	32142	4268.92	39972.2	4873.65	42911.8	4048.64	34901.4	4927.51	38792.2	3269.2	41848.2	3457.94	44525.5	3862.25	38907.3	4419.7	42076.5	3.33258	7.16328e-108	1.61659e-106	3.25092	9.23927e-103	1.98255e-101	0.186496	0.00129994	0.0907289	0.110663	0.019346	0.231015	1
ENSMUSG00000078921.3	Tgtp2	T cell specific GTPase 2 [Source:MGI Symbol;Acc:MGI:3710083]	ENSMUSG00000078921	11	48948021	48955033	-1	protein_coding	48	9803	43	9279	51	9092	50	8089	48	9947	50	10157	32.269	12961.8	31.2088	14570.4	35.6986	12125	34.9024	12782.2	30.6248	12722.8	38.3874	14070.2	32.8641	12603.2	34.8328	13807.6	8.58584	0	0	8.63303	0	0	0.0824426	0.838134	NA	0.126117	0.0194108	0.231015	1
ENSMUSG00000032737.13	Inppl1	inositol polyphosphate phosphatase-like 1 [Source:MGI Symbol;Acc:MGI:1333787]	ENSMUSG00000032737	7	101471839	101487436	-1	protein_coding	9269	6395	8879	5734	8150	5482	8770	5509	13399	6983	10720	6880	6231.27	8455.63	6444.24	9003.81	5704.77	7310.75	6121.87	8705.28	8548.8	8931.66	8230.27	9530.68	6828.28	8232.68	6932.13	9079.93	0.269806	0.0964209	0.144876	0.38945	0.0164316	0.0290142	0.0320192	0.537987	0.999857	0.140958	0.0194421	0.231015	1
ENSMUSG00000027381.16	Bcl2l11	BCL2-like 11 (apoptosis facilitator) [Source:MGI Symbol;Acc:MGI:1197519]	ENSMUSG00000027381	2	127967958	128004467	1	protein_coding	5369	9915	5213	7435	5410	9849	5255	7786	6018	11282	4581	9736	3609.42	13109.9	3783.52	11674.8	3786.85	13134.5	3668.24	12303.4	3839.59	14430.3	3517.06	13487	3745.29	13558.2	3656.27	12488.4	1.85603	4.92483e-140	1.50162e-138	1.77224	3.84766e-127	1.03995e-125	-0.0342394	0.582423	0.999857	-0.123675	0.0195083	0.231015	1
ENSMUSG00000038147.13	Cd84	CD84 antigen [Source:MGI Symbol;Acc:MGI:1336885]	ENSMUSG00000038147	1	171667265	171718285	1	protein_coding	13881	4132	12412	3915	12277	4401	14183	3901	13743	2505	10892	2737	9331.78	5463.44	9008.44	6147.53	8593.56	5869.13	9900.4	6164.33	8768.27	3204.04	8362.32	3791.49	8897.87	4845.54	9090.39	5367.79	-0.876851	8.19836e-05	0.000191431	-0.760163	0.000640327	0.00137869	0.0289842	0.605252	0.999857	0.156104	0.0198376	0.233109	5
ENSMUSG00000058163.14	Gm5431	predicted gene 5431 [Source:MGI Symbol;Acc:MGI:3645205]	ENSMUSG00000058163	11	48778249	48793041	-1	protein_coding	994	11058	875	10335	852	10006	976	8846	1120	10323	883	10718	668.236	14621.2	635.062	16228.5	596.376	13343.9	681.294	13978.4	714.58	13203.7	677.922	14847.4	659.731	13722.9	664.759	15018.1	4.37794	0	0	4.49773	0	0	0.0144047	0.888944	NA	0.124994	0.0198533	0.233109	1
ENSMUSG00000064345.1	mt-Nd2	mitochondrially encoded NADH dehydrogenase 2 [Source:MGI Symbol;Acc:MGI:102500]	ENSMUSG00000064345	MT	3914	4951	1	protein_coding	47486	32072	47529	30854	39548	26141	47178	23440	38461	25543	25224	24979	31923.4	42406.4	34495.8	48448.5	27682.5	34861.4	32932.5	37039.7	24538.8	32671	19365.7	34602.7	28048.2	36646.3	28931.3	40030.3	0.385757	0.0690541	0.107412	0.468443	0.0272683	0.0462677	0.00795702	0.964993	0.999857	0.116888	0.0200969	0.234973	1
ENSMUSG00000052160.7	Pld4	phospholipase D family, member 4 [Source:MGI Symbol;Acc:MGI:2144765]	ENSMUSG00000052160	12	112727089	112735424	1	protein_coding	23305	12403	21806	10845	22336	12484	23757	11802	25459	10892	23604	11239	15667.3	16399.6	15826.5	17029.4	15634.6	16648.6	16583.5	18649.4	16243.3	13931.5	18121.9	15569.1	15848.4	15659.9	16844	17082.6	-0.0172932	0.85759	0.892461	0.0202407	0.833679	0.87353	0.0864735	0.0661155	0.999857	0.122093	0.0203637	0.237091	4
ENSMUSG00000049037.8	Clec4a1	C-type lectin domain family 4, member a1 [Source:MGI Symbol;Acc:MGI:3036291]	ENSMUSG00000049037	6	122898807	122911578	1	protein_coding	5976	9878	6425	8927	4168	7453	5778	8055	7175	12728	6590	11915	4017.49	13060.9	4663.17	14017.6	2917.48	9939.25	4033.32	12728.5	4577.78	16279.8	5059.47	16505.5	3837.58	13093.3	4585.32	14417.2	1.77052	1.00574e-18	4.98654e-18	1.65276	1.61832e-16	7.41024e-16	0.275094	1.74162e-05	0.00305851	0.154637	0.0205482	0.238239	1
ENSMUSG00000100801.1	Gm15459	predicted gene 15459 [Source:MGI Symbol;Acc:MGI:3705702]	ENSMUSG00000100801	5	5831615	5833555	-1	processed_pseudogene	147	247	205	255	163	226	161	297	216	340	192	382	98.8237	326.59	148.786	400.414	114.095	301.392	112.386	469.317	137.812	434.879	147.408	529.174	116.91	354.287	136.193	466.302	1.59913	7.046e-16	3.12256e-15	1.77759	1.62379e-19	8.32565e-19	0.222038	0.325349	NA	0.399188	0.0207182	NA	1
ENSMUSG00000066800.11	Rnasel	ribonuclease L (2', 5'-oligoisoadenylate synthetase-dependent) [Source:MGI Symbol;Acc:MGI:1098272]	ENSMUSG00000066800	1	153625172	153639967	1	protein_coding	1640	1223	1581	1407	1507	1349	1750	1203	1439	801	1173	847	1102.52	1617.08	1147.47	2209.34	1054.86	1799.01	1221.58	1900.97	918.107	1024.52	900.569	1173.33	1025.16	1480.21	1089.87	1761.21	0.529875	0.0296195	0.0498464	0.691902	0.00450615	0.00872151	0.0821177	0.335892	0.999857	0.238803	0.0208279	NA	1
ENSMUSG00000032786.16	Alas1	aminolevulinic acid synthase 1 [Source:MGI Symbol;Acc:MGI:87989]	ENSMUSG00000032786	9	106110654	106125853	-1	protein_coding	2099	2889	1971	2089	2108	3643	2140	2668	1981	3032	1674	2692	1411.09	3819.91	1430.52	3280.25	1475.54	4858.27	1493.82	4215.95	1263.91	3878.1	1285.21	3729.16	1383.52	4185.43	1403.18	3741.79	1.59713	2.86277e-35	2.30797e-34	1.41485	6.68452e-28	4.45109e-27	0.0210221	0.777411	0.999857	-0.164168	0.0209196	0.240446	1
ENSMUSG00000040907.15	Atp1a3	ATPase, Na+/K+ transporting, alpha 3 polypeptide [Source:MGI Symbol;Acc:MGI:88107]	ENSMUSG00000040907	7	24677592	24705383	-1	protein_coding	5173	2679	5506	2403	5724	2766	6062	2910	5041	1883	4424	1901	3477.65	3542.24	3996.17	3773.31	4006.64	3688.71	4231.56	4598.36	3216.25	2408.46	3396.52	2633.41	3566.85	3213.14	3874.75	3668.36	-0.150695	0.468791	0.560262	-0.0792288	0.703308	0.767652	0.119857	0.0469238	0.907366	0.17627	0.0209408	0.240446	3
ENSMUSG00000003200.10	Sh3gl1	SH3-domain GRB2-like 1 [Source:MGI Symbol;Acc:MGI:700010]	ENSMUSG00000003200	17	56323750	56343635	-1	protein_coding	2525	4060	2383	3788	2316	3734	2340	3529	2409	4081	2090	4126	1697.48	5368.24	1729.55	5948.11	1621.14	4979.63	1633.43	5576.5	1536.98	5219.83	1604.6	5715.64	1618.53	5189.23	1655.86	5746.75	1.68103	4.85417e-153	1.64423e-151	1.79506	3.70907e-173	1.47118e-171	0.0339274	0.632411	0.999857	0.143296	0.0209989	0.240446	1
ENSMUSG00000017561.16	Crlf3	cytokine receptor-like factor 3 [Source:MGI Symbol;Acc:MGI:1860086]	ENSMUSG00000017561	11	79937319	79971817	-1	protein_coding	2226	8300	1883	7683	1846	7281	1939	6596	2307	7717	1962	7897	1496.47	10974.5	1366.65	12064.2	1292.15	9709.88	1353.51	10423	1471.91	9870.48	1506.32	10939.5	1420.18	10184.9	1408.83	11142.2	2.84209	4.41038e-207	2.25126e-205	2.98366	4.79484e-227	2.6386e-225	-0.00966823	0.898802	0.999857	0.125092	0.0212812	0.242676	1
ENSMUSG00000055200.7	Sertad3	SERTA domain containing 3 [Source:MGI Symbol;Acc:MGI:2180697]	ENSMUSG00000055200	7	27173193	27176789	1	protein_coding	954	1754	958	1564	871	1707	937	1628	761	916	685	1117	641.346	2319.18	695.302	2455.87	609.676	2276.44	654.07	2572.55	485.531	1171.62	525.908	1547.35	578.851	1922.41	625.093	2191.93	1.73168	2.41305e-11	8.68235e-11	1.80967	2.9833e-12	1.13728e-11	0.111649	0.280041	NA	0.212346	0.0213617	NA	1
ENSMUSG00000025283.15	Sat1	spermidine/spermine N1-acetyl transferase 1 [Source:MGI Symbol;Acc:MGI:98233]	ENSMUSG00000025283	X	153996128	153999445	-1	protein_coding	7597	5009	6700	4754	7403	4502	7642	4132	8437	5940	7194	5981	5107.24	6623.03	4862.76	7464.97	5181.9	6003.83	5334.48	6529.36	5382.95	7597.6	5523.19	8285.32	5224.03	6741.49	5240.14	7426.55	0.367944	0.000989543	0.00206625	0.503267	6.72205e-06	1.71491e-05	0.00341527	0.947791	0.999857	0.135512	0.0217433	0.246929	1
ENSMUSG00000046062.5	Ppp1r15b	protein phosphatase 1, regulatory subunit 15B [Source:MGI Symbol;Acc:MGI:2444211]	ENSMUSG00000046062	1	133058881	133067521	1	protein_coding	3978	28885	3671	26575	3786	24210	3890	22980	4348	30398	3374	29147	2674.29	38192.5	2664.36	41729.4	2650.1	32286.2	2715.4	36312.8	2774.1	38880.8	2590.38	40376.6	2699.5	36453.2	2656.71	39472.9	3.75525	0	0	3.89311	0	0	-0.0224194	0.717556	0.999857	0.113124	0.0220484	0.248077	1
ENSMUSG00000019189.13	Rnf145	ring finger protein 145 [Source:MGI Symbol;Acc:MGI:1921565]	ENSMUSG00000019189	11	44409791	44456347	1	protein_coding	2797	5474	2367	4958	2539	5063	2743	4709	2185	5278	1984	5473	1880.34	7237.86	1717.93	7785.3	1777.23	6751.97	1914.74	7441.13	1394.07	6750.86	1523.21	7581.6	1683.88	6913.57	1718.63	7602.68	2.03784	3.80734e-65	5.25768e-64	2.14503	7.38374e-72	1.12756e-70	0.0349288	0.641608	0.999857	0.133581	0.0220885	0.248077	1
ENSMUSG00000001768.16	Rin2	Ras and Rab interactor 2 [Source:MGI Symbol;Acc:MGI:1921280]	ENSMUSG00000001768	2	145517135	145729536	1	protein_coding	5183	52555	4468	46801	4232	44365	4733	41374	5636	49416	5010	49013	3484.38	69489.6	3242.81	73489.3	2962.28	59164.8	3303.86	65378.9	3595.87	63205.9	3846.42	67896.4	3347.51	63953.4	3464.36	68921.5	4.25576	0	0	4.31439	0	0	0.050924	0.414188	0.999857	0.10529	0.022139	0.248077	1
ENSMUSG00000014077.13	Chp1	calcineurin-like EF hand protein 1 [Source:MGI Symbol;Acc:MGI:1927185]	ENSMUSG00000014077	2	119378178	119417508	1	protein_coding	5589	2210	5266	2166	5389	2257	5572	2056	4289	1713	3729	1826	3757.32	2922.12	3821.98	3401.16	3772.15	3009.92	3889.52	3248.88	2736.46	2191.02	2862.94	2529.51	3421.98	2707.69	3524.81	3059.85	-0.337781	0.0676283	0.105364	-0.204353	0.269011	0.35315	0.0450161	0.425938	0.999857	0.174601	0.0222499	0.248077	3
ENSMUSG00000037972.7	Snn	stannin [Source:MGI Symbol;Acc:MGI:1276549]	ENSMUSG00000037972	16	10878809	10892849	1	protein_coding	79	2838	69	2921	100	3204	82	2724	63	2372	59	2596	53.1093	3752.48	50.0792	4586.7	69.9972	4272.83	57.2399	4304.45	40.1951	3033.92	45.2972	3596.17	54.4339	3686.41	50.8721	4162.44	6.08595	7.02825e-211	3.64852e-209	6.35215	1.18343e-221	6.26773e-220	-0.0726535	0.824813	NA	0.177459	0.022312	0.248077	1
ENSMUSG00000029470.15	P2rx4	purinergic receptor P2X, ligand-gated ion channel 4 [Source:MGI Symbol;Acc:MGI:1338859]	ENSMUSG00000029470	5	122845607	122867801	1	protein_coding	11124	9042	10696	7796	8804	7388	10189	7605	10622	8674	9409	8670	7478.33	11955.6	7763	12241.7	6162.56	9852.57	7112.4	12017.4	6777.02	11094.5	7223.75	12010.3	6805.97	10967.6	7366.38	12089.8	0.688354	2.13272e-13	8.49795e-13	0.714755	2.53532e-14	1.0559e-13	0.118086	0.0179138	0.531545	0.140709	0.0223816	0.248077	1
ENSMUSG00000024164.15	C3	complement component 3 [Source:MGI Symbol;Acc:MGI:88227]	ENSMUSG00000024164	17	57510970	57535136	-1	protein_coding	3702	37490	4832	34286	3255	34515	4065	31128	6751	50638	6161	50533	2488.74	49570.2	3506.99	53837.6	2278.41	46028.9	2837.56	49188.2	4307.26	64768.9	4730.1	70002	3024.8	53456	3691.55	57676	4.14337	6.98796e-59	8.75287e-58	3.96573	4.20991e-54	4.87037e-53	0.314901	1.62143e-05	0.00294236	0.104958	0.0226561	0.25012	1
ENSMUSG00000020733.3	Slc9a3r1	solute carrier family 9 (sodium/hydrogen exchanger), member 3 regulator 1 [Source:MGI Symbol;Acc:MGI:1349482]	ENSMUSG00000020733	11	115054167	115072007	1	protein_coding	6084	9111	5436	8254	5336	7614	5802	7596	5165	7629	4549	7361	4090.09	12046.8	3945.37	12960.8	3735.05	10154	4050.07	12003.1	3295.36	9757.93	3492.49	10197	3706.83	10652.9	3829.31	11720.3	1.52302	1.86504e-33	1.43661e-32	1.61371	2.51784e-37	2.14702e-36	0.0499481	0.381769	0.999857	0.1327	0.0227883	0.250342	1
ENSMUSG00000018774.13	Cd68	CD68 antigen [Source:MGI Symbol;Acc:MGI:88342]	ENSMUSG00000018774	11	69555039	69556979	-1	protein_coding	51215	38398	52465	33532	49167	37155	52165	33416	53503	31272	46672	33551	34430.3	50770.8	38078.3	52653.6	34415.5	49549.6	36413.6	52803.7	34135.8	39998.7	35832.4	46477.3	34327.2	46773	36774.8	50644.9	0.446313	3.61684e-06	9.44004e-06	0.461677	1.65584e-06	4.44328e-06	0.0994984	0.0278954	0.682766	0.116182	0.022857	0.250342	1
ENSMUSG00000018446.8	C1qbp	complement component 1, q subcomponent binding protein [Source:MGI Symbol;Acc:MGI:1194505]	ENSMUSG00000018446	11	70868662	70873852	-1	protein_coding	1219	760	1029	483	1095	646	1045	465	1664	888	1204	729	819.497	1004.89	746.833	758.431	766.47	861.5	729.459	734.79	1061.66	1135.8	924.37	1009.86	882.543	1000.73	800.221	834.362	0.181213	0.304635	0.391832	0.0615132	0.72938	0.788827	-0.135127	0.135688	0.999857	-0.271152	0.0231078	NA	2
ENSMUSG00000019173.11	Rab5c	RAB5C, member RAS oncogene family [Source:MGI Symbol;Acc:MGI:105306]	ENSMUSG00000019173	11	100605835	100629041	-1	protein_coding	13738	18095	14417	15644	12503	15802	13237	15671	13497	18826	11482	18771	9235.65	23925.7	10463.6	24565	8751.75	21073.4	9240.05	24763.2	8611.32	24079.5	8815.29	26003	8866.24	23026.2	9506.33	25110.4	1.3769	1.12095e-60	1.44556e-59	1.40133	9.24808e-63	1.22539e-61	0.0981381	0.0630755	0.999857	0.123086	0.0231284	0.251796	1
ENSMUSG00000036241.3	Ube2r2	ubiquitin-conjugating enzyme E2R 2 [Source:MGI Symbol;Acc:MGI:1914865]	ENSMUSG00000036241	4	41135743	41193380	1	protein_coding	4352	3860	3948	3725	4053	3977	4345	3640	3935	3379	3688	3425	2925.72	5103.79	2865.4	5849.18	2836.99	5303.69	3033.01	5751.9	2510.6	4321.93	2831.46	4744.56	2757.77	4909.81	2909.96	5448.55	0.832174	8.71675e-14	3.52226e-13	0.904591	5.31435e-16	2.38632e-15	0.0802968	0.203993	0.999857	0.145435	0.0231714	0.251796	1
ENSMUSG00000039697.16	Ncoa7	nuclear receptor coactivator 7 [Source:MGI Symbol;Acc:MGI:2444847]	ENSMUSG00000039697	10	30504995	30679322	-1	protein_coding	1555	5579	1439	5206	1444	5401	1724	4714	1612	4919	1269	5382	1045.38	7376.7	1044.4	8174.72	1010.76	7202.73	1203.43	7449.03	1028.48	6291.68	974.273	7455.54	1028.21	6957.04	1074.04	7693.1	2.75826	2.66661e-179	1.09564e-177	2.84001	1.8186e-189	8.08879e-188	0.0585644	0.51193	0.999857	0.143195	0.0233634	0.25289	1
ENSMUSG00000018459.15	Slc13a3	solute carrier family 13 (sodium-dependent dicarboxylate transporter), member 3 [Source:MGI Symbol;Acc:MGI:2149635]	ENSMUSG00000018459	2	165246948	165315150	-1	protein_coding	34	74	61	113	56	69	29	96	205	285	168	301	22.8572	97.8447	44.2729	177.438	39.1985	92.0178	20.2434	151.699	130.794	364.531	128.982	416.967	64.2831	184.798	64.4994	248.701	1.52306	0.0890919	0.134904	1.94827	0.0296313	0.0499259	0.00210308	0.99537	NA	0.561777	0.0235179	NA	1
ENSMUSG00000000058.6	Cav2	caveolin 2 [Source:MGI Symbol;Acc:MGI:107571]	ENSMUSG00000000058	6	17281184	17289114	1	protein_coding	6653	3577	5880	2936	6160	3631	6151	2496	8704	3587	6398	2976	4472.61	4729.6	4267.62	4610.25	4311.83	4842.27	4293.69	3944.16	5553.3	4587.98	4912.06	4122.57	4779.25	4719.95	4491.12	4225.66	-0.0181218	0.871415	0.903257	-0.0878839	0.433767	0.522259	-0.0833309	0.136256	0.999857	-0.166109	0.0236479	0.254974	2
ENSMUSG00000002957.11	Ap2a2	adaptor-related protein complex 2, alpha 2 subunit [Source:MGI Symbol;Acc:MGI:101920]	ENSMUSG00000002957	7	141142086	141212924	1	protein_coding	6236	1670	6033	1570	5391	1617	6539	1585	5945	1542	4988	1622	4192.28	2208.12	4378.66	2465.29	3773.55	2156.42	4564.53	2504.61	3793.01	1972.31	3829.53	2246.91	3919.61	2112.28	4257.57	2405.6	-0.89202	3.41756e-22	1.90471e-21	-0.824151	3.63688e-19	1.84206e-18	0.117796	0.0523696	0.937121	0.183586	0.0238652	NA	5
ENSMUSG00000025245.14	Lztfl1	leucine zipper transcription factor-like 1 [Source:MGI Symbol;Acc:MGI:1934860]	ENSMUSG00000025245	9	123523481	123546762	-1	protein_coding	884	3748	881	3103	860	4204	906	2604	928	5222	772	4562	594.287	4955.7	639.417	4872.49	601.976	5606.42	632.431	4114.82	592.08	6679.24	592.702	6319.62	596.114	5747.12	621.516	5102.31	3.26924	3.6332e-98	7.42235e-97	3.03744	1.02256e-84	1.8353e-83	0.0601537	0.561426	NA	-0.186519	0.0240266	0.257057	1
ENSMUSG00000001025.8	S100a6	S100 calcium binding protein A6 (calcyclin) [Source:MGI Symbol;Acc:MGI:1339467]	ENSMUSG00000001025	3	90520189	90531488	1	protein_coding	16104	10896	11342	7511	13755	10267	13092	7265	16101	9330	13465	9082	10826.2	14407	8231.85	11794.1	9628.12	13692	9138.83	11480.1	10272.7	11933.6	10337.7	12581.1	10242.4	13344.2	9236.14	11951.8	0.381631	0.000256369	0.000569656	0.371949	0.000373137	0.000822437	-0.15301	0.0185613	0.544789	-0.159592	0.0240751	0.257057	1
ENSMUSG00000098557.1	Kctd12	potassium channel tetramerisation domain containing 12 [Source:MGI Symbol;Acc:MGI:2145823]	ENSMUSG00000098557	14	103214017	103220073	-1	protein_coding	13175	24012	12188	23423	12676	23664	14551	21364	7538	23298	7071	22397	8857.16	31749.3	8845.87	36780	8872.85	31558.1	10157.3	33759.2	4809.38	29799.5	5428.75	31026	7513.13	31035.6	8143.97	33855.1	2.04647	2.64888e-17	1.24553e-16	2.05553	1.92561e-17	9.13219e-17	0.122742	0.0187536	0.544789	0.118519	0.0241194	0.257057	1
ENSMUSG00000001403.13	Ube2c	ubiquitin-conjugating enzyme E2C [Source:MGI Symbol;Acc:MGI:1915862]	ENSMUSG00000001403	2	164611818	164620742	1	protein_coding	238	100	213	68	528	286	381	111	150	87	137	61	160	132.223	154.592	106.777	369.585	381.407	265.956	175.401	95.7026	111.278	105.182	84.5017	208.429	208.303	175.243	122.227	-0.000759239	0.998885	0.999103	-0.521302	0.341137	0.430326	-0.147565	0.443101	NA	-0.633335	0.0244936	NA	2
ENSMUSG00000039741.15	Bahcc1	BAH domain and coiled-coil containing 1 [Source:MGI Symbol;Acc:MGI:2679272]	ENSMUSG00000039741	11	120123773	120183108	1	protein_coding	542	495	447	343	642	523	590	403	703	755	504	494	364.37	654.502	324.426	538.596	449.382	697.468	411.848	636.818	448.526	965.688	386.945	684.325	420.76	772.553	374.406	619.913	0.87696	3.88159e-07	1.08463e-06	0.728041	3.17983e-05	7.72611e-05	-0.1685	0.173235	NA	-0.309911	0.024679	NA	1
ENSMUSG00000056091.12	St3gal5	ST3 beta-galactoside alpha-2,3-sialyltransferase 5 [Source:MGI Symbol;Acc:MGI:1339963]	ENSMUSG00000056091	6	72074576	72131555	1	protein_coding	5469	2295	4842	1686	6189	2847	5228	1893	6702	3362	6190	3100	3676.65	3034.51	3514.25	2647.44	4332.13	3796.73	3649.39	2991.3	4275.99	4300.19	4752.37	4294.35	4094.92	3710.48	3972	3311.03	-0.142199	0.464268	0.555769	-0.262242	0.177629	0.248155	-0.0526487	0.671122	0.999857	-0.183358	0.0248898	0.261733	5
ENSMUSG00000042249.11	Grk3	G protein-coupled receptor kinase 3 [Source:MGI Symbol;Acc:MGI:87941]	ENSMUSG00000042249	5	113058348	113163657	-1	protein_coding	343	791	277	527	389	890	318	552	460	832	369	751	230.589	1045.88	201.042	827.522	272.289	1186.9	221.979	872.266	293.488	1064.18	283.299	1040.34	265.455	1098.98	235.44	913.376	2.04925	4.25354e-42	4.01784e-41	1.95787	1.92287e-37	1.64503e-36	-0.17959	0.250482	NA	-0.27409	0.024902	NA	1
ENSMUSG00000062991.9	Nrg1	neuregulin 1 [Source:MGI Symbol;Acc:MGI:96083]	ENSMUSG00000062991	8	32304579	33374825	-1	protein_coding	5	132	17	189	16	126	8	154	8	99	4	115	3.36135	174.534	12.3383	296.777	11.1996	168.032	5.58438	243.35	5.10414	126.627	3.071	159.306	6.55502	156.398	6.99791	233.144	4.58698	7.07383e-26	4.43931e-25	5.05043	4.03727e-31	2.96288e-30	0.0177417	0.985162	NA	0.544803	0.0249051	NA	1
ENSMUSG00000020143.15	Dock2	dedicator of cyto-kinesis 2 [Source:MGI Symbol;Acc:MGI:2149010]	ENSMUSG00000020143	11	34176815	34674719	-1	protein_coding	14118	9877	12430	8741	13337	9493	14567	9135	15713	9022	12995	9020	9491.11	13059.6	9021.51	13725.6	9335.53	12659.8	10168.5	14435.1	10025.2	11539.7	9976.9	12495.2	9617.27	12419.7	9722.28	13551.9	0.36888	7.06263e-06	1.80204e-05	0.479019	5.55145e-09	1.76799e-08	0.0150071	0.761404	0.999857	0.121235	0.0249269	0.261733	1
ENSMUSG00000060183.6	Cxcl11	chemokine (C-X-C motif) ligand 11 [Source:MGI Symbol;Acc:MGI:1860203]	ENSMUSG00000060183	5	92507403	92513344	-1	protein_coding	0	11563	0	10422	3	10577	3	9402	2	7921	0	8460	0	15288.9	0	16365.1	2.09992	14105.4	2.09414	14857	1.27603	10131.4	0	11719.4	1.12532	13175.2	0.698047	14313.8	13.5277	9.25822e-90	1.74724e-88	14.2619	2.15046e-62	2.82895e-61	-1.07942	0.694717	NA	0.123348	0.0249677	0.261733	1
ENSMUSG00000034708.12	Grn	granulin [Source:MGI Symbol;Acc:MGI:95832]	ENSMUSG00000034708	11	102321141	102327874	1	protein_coding	95142	85509	96637	74163	89071	81302	97153	75856	103868	78485	92383	79832	63961.1	113062	70137.7	116454	62347.2	108424	67817.4	119867	66269.6	100387	70926.9	110589	64192.7	107291	69627.3	115637	0.741037	8.12905e-34	6.31742e-33	0.731867	5.02488e-33	3.8722e-32	0.118036	0.00497459	0.231464	0.10496	0.0251477	0.261733	1
ENSMUSG00000066306.13	Numa1	nuclear mitotic apparatus protein 1 [Source:MGI Symbol;Acc:MGI:2443665]	ENSMUSG00000066306	7	101583318	101664171	1	protein_coding	11498	2537	10789	2535	11561	2509	11594	2449	14170	2663	12071	2555	7729.76	3354.49	7830.49	3980.58	8092.38	3345.98	8093.16	3869.89	9040.71	3406.13	9267.5	3539.37	8287.62	3368.87	8397.05	3796.62	-1.29872	2.06785e-46	2.10987e-45	-1.14538	1.92028e-36	1.61492e-35	0.0188086	0.698819	0.999857	0.166525	0.0252005	0.261733	5
ENSMUSG00000020097.14	Sgpl1	sphingosine phosphate lyase 1 [Source:MGI Symbol;Acc:MGI:1261415]	ENSMUSG00000020097	10	60934421	60983482	-1	protein_coding	24971	14628	23657	13240	22097	13682	25073	13104	27379	12527	21915	12168	16787.3	19341.5	17169.9	20790.1	15467.3	18246.2	17502.1	20706.8	17468.3	16022.7	16825.2	16856	16574.3	17870.2	17165.7	19451	0.108576	0.292709	0.378913	0.180224	0.0807766	0.123806	0.0528136	0.292816	0.999857	0.115943	0.0252159	0.261733	4
ENSMUSG00000026223.15	Itm2c	integral membrane protein 2C [Source:MGI Symbol;Acc:MGI:1927594]	ENSMUSG00000026223	1	85822002	85836396	1	protein_coding	7982	6529	8257	5883	8092	6679	8392	6155	7934	5583	6933	5789	5366.06	8632.81	5992.81	9237.78	5664.18	8907.06	5858.01	9726.09	5062.03	7140.98	5322.8	8019.35	5364.09	8226.95	5724.54	8994.41	0.617015	1.31593e-08	4.03453e-08	0.651702	1.95382e-09	6.39697e-09	0.0940616	0.0892265	0.999857	0.12653	0.0252193	0.261733	1
ENSMUSG00000000555.8	Itga5	integrin alpha 5 (fibronectin receptor alpha) [Source:MGI Symbol;Acc:MGI:96604]	ENSMUSG00000000555	15	103252713	103275190	-1	protein_coding	11537	21029	10599	16333	11770	20268	10642	16320	18395	28637	13836	24212	7755.98	27805.1	7692.59	25646.9	8238.67	27029.2	7428.62	25788.7	11736.3	36628.4	10622.6	33540.2	9243.66	30487.6	8581.26	28325.3	1.72167	1.30083e-17	6.1932e-17	1.72288	1.25506e-17	6.00966e-17	-0.101259	0.0603795	0.991576	-0.10795	0.0253219	0.261817	1
ENSMUSG00000004814.10	Ccl24	chemokine (C-C motif) ligand 24 [Source:MGI Symbol;Acc:MGI:1928953]	ENSMUSG00000004814	5	135598791	135601903	-1	protein_coding	9	337	2	289	5	317	14	393	13	202	4	289	6.05043	445.59	1.45157	453.802	3.49986	422.748	9.77266	621.016	8.29423	258.37	3.071	400.344	5.94817	375.569	4.76507	491.721	5.96888	9.67378e-48	1.00895e-46	6.66818	3.03695e-51	3.36878e-50	-0.640951	0.552293	NA	0.398236	0.025521	NA	1
ENSMUSG00000026662.13	Sephs1	selenophosphate synthetase 1 [Source:MGI Symbol;Acc:MGI:1923580]	ENSMUSG00000026662	2	4886375	4915368	1	protein_coding	1125	1077	1012	1047	991	905	1124	937	1231	1077	990	1113	756.304	1424.04	734.494	1644.05	693.673	1206.9	784.605	1480.64	785.399	1377.54	760.071	1541.81	745.125	1336.16	759.724	1555.5	0.842266	5.39036e-21	2.90183e-20	1.03367	1.14453e-30	8.30308e-30	0.0298334	0.75765	NA	0.216949	0.025632	NA	1
ENSMUSG00000025402.12	Nab2	Ngfi-A binding protein 2 [Source:MGI Symbol;Acc:MGI:107563]	ENSMUSG00000025402	10	127496787	127504437	-1	protein_coding	3353	1431	3336	987	2905	1595	3275	1277	2526	2657	2434	2152	2254.12	1892.11	2421.22	1549.84	2033.42	2127.08	2286.1	2017.91	1611.63	3398.45	1868.7	2981.11	1966.39	2472.55	2192.01	2182.95	0.330556	0.198747	0.2722	-0.00569274	0.982357	0.986016	0.161935	0.013854	0.454345	-0.187622	0.0256979	NA	1
ENSMUSG00000034459.8	Ifit1	interferon-induced protein with tetratricopeptide repeats 1 [Source:MGI Symbol;Acc:MGI:99450]	ENSMUSG00000034459	19	34618271	34627409	1	protein_coding	632	214318	779	199343	795	201410	848	180926	1025	199870	979	195456	424.875	283377	565.386	313018	556.478	268599	591.944	285898	653.968	255645	751.626	270760	545.107	269207	636.319	289892	8.94764	0	0	8.83196	0	0	0.232834	0.0399139	NA	0.101428	0.0257227	0.263984	1
ENSMUSG00000041926.15	Rnpep	arginyl aminopeptidase (aminopeptidase B) [Source:MGI Symbol;Acc:MGI:2384902]	ENSMUSG00000041926	1	135190450	135211822	-1	protein_coding	7864	10967	7360	9676	6885	9701	7677	9344	7970	10169	7465	10157	5286.73	14500.9	5341.78	15193.7	4819.31	12937.2	5358.91	14765.3	5085	13006.7	5731.25	14070.2	5063.68	13481.6	5477.31	14676.4	1.41268	8.04593e-91	1.53266e-89	1.42195	6.47631e-92	1.23752e-90	0.114164	0.0337778	0.782495	0.119674	0.0257918	0.263984	1
ENSMUSG00000018008.8	Cyth4	cytohesin 4 [Source:MGI Symbol;Acc:MGI:2441702]	ENSMUSG00000018008	15	78481247	78506219	1	protein_coding	23742	16529	22867	12483	23471	16422	23979	13211	24484	22469	21161	19435	15961	21855.1	16596.5	19601.4	16429.1	21900.2	16738.5	20875.9	15621.2	28739.1	16246.3	26922.8	16003.8	24164.8	16527.1	22466.7	0.594514	1.24525e-05	3.11739e-05	0.443013	0.0011336	0.00237272	0.0472033	0.299528	0.999857	-0.110771	0.0258276	0.263984	1
ENSMUSG00000028019.9	Pdgfc	platelet-derived growth factor, C polypeptide [Source:MGI Symbol;Acc:MGI:1859631]	ENSMUSG00000028019	3	80943723	81121347	1	protein_coding	200	266	242	328	214	197	235	282	181	174	205	163	134.454	351.712	175.64	515.042	149.794	262.717	164.041	445.614	115.481	222.556	157.389	225.8	133.243	278.995	165.69	395.485	1.06645	9.71243e-05	0.000225092	1.25318	3.98596e-06	1.03695e-05	0.320545	0.108642	NA	0.449563	0.0258661	NA	1
ENSMUSG00000019487.11	Trip10	thyroid hormone receptor interactor 10 [Source:MGI Symbol;Acc:MGI:2146901]	ENSMUSG00000019487	17	57556455	57570665	1	protein_coding	1376	2796	1229	2806	1341	2380	1306	2184	1489	2244	1211	2262	925.044	3696.94	891.99	4406.12	938.663	3173.95	911.649	3451.14	950.008	2870.2	929.744	3133.49	937.905	3247.03	911.128	3663.58	1.79153	1.49557e-41	1.39544e-40	2.00729	1.59526e-51	1.77386e-50	-0.041322	0.632929	0.999857	0.163487	0.0259125	0.263984	1
ENSMUSG00000020573.17	Pik3cg	phosphatidylinositol-4,5-bisphosphate 3-kinase catalytic subunit gamma [Source:MGI Symbol;Acc:MGI:1353576]	ENSMUSG00000020573	12	32223472	32258658	-1	protein_coding	3779	1286	3142	970	2967	1306	3497	1004	4247	2110	3535	1603	2540.51	1700.38	2280.42	1523.14	2076.82	1741.67	2441.07	1586.51	2709.66	2698.81	2713.99	2220.59	2442.33	2046.95	2478.49	1776.75	-0.254708	0.204486	0.278888	-0.479758	0.0170685	0.0300317	0.0267721	0.713325	0.999857	-0.197553	0.0259972	NA	5
ENSMUSG00000084803.8	5830444B04Rik	RIKEN cDNA 5830444B04 gene [Source:MGI Symbol;Acc:MGI:3603170]	ENSMUSG00000084803	4	155483220	155506161	-1	lncRNA	141	56	130	60	81	34	141	51	23	9	109	41	94.7901	74.0446	94.352	94.215	56.6978	45.3421	98.4246	80.5898	14.6744	11.5115	83.6846	56.7962	55.3874	43.6328	92.1538	77.2004	-0.344564	0.571959	0.656302	-0.25671	0.669425	0.738321	1.06005	0.114123	NA	1.0631	0.0260579	NA	3
ENSMUSG00000030605.15	Mfge8	milk fat globule EGF and factor V/VIII domain containing [Source:MGI Symbol;Acc:MGI:102768]	ENSMUSG00000030605	7	78783516	78798808	-1	protein_coding	3591	2330	4120	2102	3785	2323	4616	2512	1797	918	1740	916	2414.12	3080.79	2990.23	3300.67	2649.4	3097.93	3222.18	3969.44	1146.52	1174.17	1335.88	1268.91	2070.01	2450.96	2516.1	2846.34	0.243714	0.670748	0.741849	0.177822	0.756412	0.810979	0.272547	2.71749e-05	0.00435118	0.189159	0.0260919	0.264425	4
ENSMUSG00000001473.7	Tubb6	tubulin, beta 6 class V [Source:MGI Symbol;Acc:MGI:1915201]	ENSMUSG00000001473	18	67523787	67535819	1	protein_coding	2726	2667	3292	2502	2748	2296	3060	2435	2498	2431	2312	2322	1832.61	3526.38	2389.28	3928.77	1923.52	3061.93	2136.02	3847.77	1593.77	3109.39	1775.04	3216.61	1783.3	3232.56	2100.11	3664.38	0.858242	7.98277e-11	2.78956e-10	0.802733	1.17926e-09	3.91484e-09	0.230844	0.00255488	0.147965	0.174004	0.0261936	0.264425	1
ENSMUSG00000032175.11	Tyk2	tyrosine kinase 2 [Source:MGI Symbol;Acc:MGI:1929470]	ENSMUSG00000032175	9	21015364	21042539	-1	protein_coding	4280	5724	3633	4139	4067	5939	4250	4553	4528	6528	3710	5861	2877.32	7568.42	2636.78	6499.27	2846.79	7920.2	2966.7	7194.62	2888.94	8349.69	2848.35	8119.09	2871.02	7946.1	2817.27	7270.99	1.4687	3.56978e-60	4.57456e-59	1.36807	3.72554e-52	4.18838e-51	-0.0282398	0.64321	0.999857	-0.136482	0.0262814	0.264425	1
ENSMUSG00000003226.7	Ranbp2	RAN binding protein 2 [Source:MGI Symbol;Acc:MGI:894323]	ENSMUSG00000003226	10	58282742	58330178	1	protein_coding	5957	26038	5283	27889	5127	22918	5795	20202	5629	27510	4484	25959	4004.71	34428.1	3834.32	43792.7	3588.76	30563.2	4045.18	31923.1	3591.4	35186.9	3442.59	35960.3	3728.29	33392.7	3774.03	37225.4	3.16296	8.47921e-147	2.71646e-145	3.30204	1.06034e-159	3.73669e-158	0.0170128	0.780311	0.999857	0.143048	0.0263375	0.264425	1
ENSMUSG00000001281.10	Itgb7	integrin beta 7 [Source:MGI Symbol;Acc:MGI:96616]	ENSMUSG00000001281	15	102124430	102140379	-1	protein_coding	1653	1038	1202	773	3165	1824	1933	1065	2631	1160	1882	1061	1111.26	1372.47	872.393	1213.8	2215.41	2432.47	1349.32	1682.91	1678.62	1483.71	1444.9	1469.78	1668.43	1762.88	1222.21	1455.49	0.0794347	0.778115	0.828961	0.252055	0.372303	0.462052	-0.426757	0.009407	0.355637	-0.247089	0.0264343	NA	2
ENSMUSG00000027347.18	Rasgrp1	RAS guanyl releasing protein 1 [Source:MGI Symbol;Acc:MGI:1314635]	ENSMUSG00000027347	2	117110474	117173482	-1	protein_coding	1	1400	4	1516	4	1388	1	1294	6	1446	3	1445	0.67227	1851.12	2.90314	2380.5	2.79989	1851.02	0.698047	2044.77	3.8281	1849.52	2.30325	2001.72	2.43342	1850.55	1.96814	2142.33	9.55924	1.64315e-101	3.48101e-100	10.1045	4.68213e-84	8.3301e-83	-0.271298	0.863023	NA	0.203024	0.0264911	NA	1
ENSMUSG00000039286.12	Fndc3b	fibronectin type III domain containing 3B [Source:MGI Symbol;Acc:MGI:1919257]	ENSMUSG00000039286	3	27470311	27765456	-1	protein_coding	4122	4302	3911	3899	3873	3518	4206	3538	3992	3765	3007	3706	2771.1	5688.22	2838.54	6122.41	2710.99	4691.57	2935.99	5590.72	2546.97	4815.65	2308.62	5133.82	2676.35	5065.15	2694.38	5615.65	0.92036	4.52136e-15	1.93133e-14	1.05921	1.96289e-19	1.00279e-18	0.00388931	0.953624	0.999857	0.146148	0.0266762	0.266859	1
ENSMUSG00000022285.17	Ywhaz	tyrosine 3-monooxygenase/tryptophan 5-monooxygenase activation protein, zeta polypeptide [Source:MGI Symbol;Acc:MGI:109484]	ENSMUSG00000022285	15	36771014	36797173	-1	protein_coding	7229	11618	6969	10865	6614	10637	7086	9696	7198	12865	5967	12662	4859.84	15361.6	5058	17060.8	4629.62	14185.4	4946.36	15321.5	4592.45	16455.1	4581.16	17540.3	4693.97	15334	4861.84	16640.9	1.70789	6.98847e-99	1.4373e-97	1.77516	1.55166e-106	3.48031e-105	0.0505465	0.342122	0.999857	0.114126	0.0270482	0.269607	1
ENSMUSG00000109587.1	Gm31105	predicted gene, 31105 [Source:MGI Symbol;Acc:MGI:5590264]	ENSMUSG00000109587	8	81606569	81607798	1	lncRNA	23	1	10	12	19	1	22	4	22	4	24	16	15.4622	1.32223	7.25785	18.843	13.2995	1.33359	15.357	6.32077	14.0364	5.11623	18.426	22.1644	14.266	2.59068	13.6803	15.776	-2.44823	0.00175304	0.0035591	0.216826	0.707785	0.77107	-0.136349	0.832389	NA	2.67469	0.0271897	NA	3
ENSMUSG00000026700.4	Tnfsf4	tumor necrosis factor (ligand) superfamily, member 4 [Source:MGI Symbol;Acc:MGI:104511]	ENSMUSG00000026700	1	161222980	161245981	1	protein_coding	1	1057	3	744	6	1642	3	981	0	788	3	739	0.67227	1397.59	2.17735	1168.27	4.19983	2189.76	2.09414	1550.17	0	1007.9	2.30325	1023.72	1.62403	1531.75	2.19158	1247.38	9.9308	5.76252e-58	7.12538e-57	9.15435	3.58863e-59	4.50732e-58	1.44591	0.425418	NA	-0.253434	0.0275784	NA	1
ENSMUSG00000030654.9	Arl6ip1	ADP-ribosylation factor-like 6 interacting protein 1 [Source:MGI Symbol;Acc:MGI:1858943]	ENSMUSG00000030654	7	117718114	117728885	-1	protein_coding	7511	8583	7067	7883	6619	8207	7518	7619	7080	7821	5873	7756	5049.42	11348.7	5129.12	12378.3	4633.12	10944.8	5247.92	12039.5	4517.16	10003.5	4508.99	10744.2	4733.23	10765.7	4962.01	11720.7	1.18553	2.4631e-38	2.14119e-37	1.23986	9.99554e-42	9.26965e-41	0.0672999	0.221611	0.999857	0.117916	0.0277216	0.275328	1
ENSMUSG00000019838.11	Slc16a10	solute carrier family 16 (monocarboxylic acid transporters), member 10 [Source:MGI Symbol;Acc:MGI:1919722]	ENSMUSG00000019838	10	39909528	40018254	-1	protein_coding	6238	2333	5283	1779	5724	2196	5432	1773	9707	4642	7412	3588	4193.62	3084.75	3834.32	2793.47	4006.64	2928.57	3791.79	2801.68	6193.24	5937.38	5690.56	4970.36	4797.83	3983.57	4438.89	3521.84	-0.2683	0.382644	0.473927	-0.333687	0.277804	0.362951	-0.109752	0.0364999	0.821097	-0.160941	0.028071	0.276458	5
ENSMUSG00000073725.8	Lmbrd1	LMBR1 domain containing 1 [Source:MGI Symbol;Acc:MGI:1915671]	ENSMUSG00000073725	1	24717711	24805382	1	protein_coding	4198	2627	3741	2472	3398	2265	3699	2252	3765	2460	3221	2427	2822.19	3473.49	2715.16	3881.66	2378.51	3020.58	2582.08	3558.59	2402.14	3146.48	2472.92	3362.06	2534.28	3213.52	2590.05	3600.77	0.342577	0.000400762	0.00087148	0.475036	9.43869e-07	2.58464e-06	0.0352409	0.571817	0.999857	0.15988	0.0281374	0.276458	1
ENSMUSG00000028923.14	Necap2	NECAP endocytosis associated 2 [Source:MGI Symbol;Acc:MGI:1913397]	ENSMUSG00000028923	4	140793823	140805668	-1	protein_coding	7862	7132	7566	6197	7131	6206	7795	6139	8136	5787	7087	5860	5285.39	9430.11	5491.29	9730.84	4991.5	8276.27	5441.28	9700.8	5190.91	7401.9	5441.04	8117.7	5155.93	8369.43	5457.87	9183.12	0.698844	6.69559e-12	2.48575e-11	0.750492	1.72528e-13	6.95465e-13	0.083096	0.102472	0.999857	0.131693	0.0281656	0.276458	1
ENSMUSG00000032560.14	Dnajc13	DnaJ heat shock protein family (Hsp40) member C13 [Source:MGI Symbol;Acc:MGI:2676368]	ENSMUSG00000032560	9	104028481	104140129	-1	protein_coding	5589	8869	5058	8753	5064	8061	5700	7297	5658	9657	4384	9319	3757.32	11726.8	3671.02	13744.4	3544.66	10750.1	3978.87	11530.7	3609.9	12351.9	3365.81	12909.4	3637.29	11609.6	3671.9	12728.1	1.67439	3.04378e-72	4.63651e-71	1.79332	1.82119e-82	3.16935e-81	0.0115252	0.85303	0.999857	0.127222	0.0282344	0.276458	1
ENSMUSG00000071068.7	Treml2	triggering receptor expressed on myeloid cells-like 2 [Source:MGI Symbol;Acc:MGI:2147038]	ENSMUSG00000071068	17	48606526	48619561	1	protein_coding	47	301	73	289	62	265	72	302	27	197	39	268	31.5967	397.99	52.9823	453.802	43.3983	353.402	50.2594	477.218	17.2265	251.974	29.9422	371.253	30.7405	334.455	44.3946	434.091	3.44886	5.49577e-30	3.86306e-29	3.28633	1.41498e-28	9.65e-28	0.574391	0.143989	NA	0.387438	0.0282545	NA	1
ENSMUSG00000027555.8	Car13	carbonic anhydrase 13 [Source:MGI Symbol;Acc:MGI:1931322]	ENSMUSG00000027555	3	14706787	14728062	1	protein_coding	741	16963	695	15113	725	14044	746	13251	843	16674	662	16483	498.152	22428.9	504.421	23731.2	507.48	18729	520.743	20939.1	537.849	21327	508.25	22833.5	514.494	20828.3	511.138	22501.3	5.33897	0	0	5.46005	0	0	-0.00830507	0.940461	NA	0.10946	0.0283876	0.276979	1
ENSMUSG00000024642.17	Tle4	transducin-like enhancer of split 4 [Source:MGI Symbol;Acc:MGI:104633]	ENSMUSG00000024642	19	14425514	14575415	-1	protein_coding	2191	4035	2038	3784	2252	3590	2176	3425	2586	4681	1986	4606	1472.94	5335.18	1479.15	5941.83	1576.34	4787.59	1518.95	5412.16	1649.91	5987.27	1524.75	6380.57	1566.4	5370.01	1507.62	5911.52	1.77748	9.15644e-73	1.40294e-71	1.97145	1.1677e-88	2.1636e-87	-0.053355	0.470539	0.999857	0.13694	0.0287792	0.278879	1
ENSMUSG00000047459.14	Dynlrb1	dynein light chain roadblock-type 1 [Source:MGI Symbol;Acc:MGI:1914318]	ENSMUSG00000047459	2	155078453	155092197	1	protein_coding	2842	1803	3035	1793	2934	1951	2947	1818	3274	2106	2910	2142	1910.59	2383.97	2202.76	2815.46	2053.72	2601.84	2057.14	2872.79	2088.87	2693.69	2234.15	2967.26	2017.73	2559.83	2164.68	2885.17	0.343376	1.44282e-06	3.87338e-06	0.414905	6.00705e-09	1.90828e-08	0.102158	0.157454	0.999857	0.169782	0.0287955	0.278879	1
ENSMUSG00000020654.15	Adcy3	adenylate cyclase 3 [Source:MGI Symbol;Acc:MGI:99675]	ENSMUSG00000020654	12	4183103	4263525	1	protein_coding	432	199	612	248	358	134	538	211	587	169	505	159	290.421	263.123	444.18	389.422	250.59	178.701	375.549	333.421	374.516	216.161	387.713	220.258	305.176	219.328	402.481	314.367	-0.477029	0.0366475	0.0604469	-0.358713	0.112339	0.166205	0.414486	0.00549902	NA	0.494968	0.0288896	NA	3
ENSMUSG00000090946.3	Ccdc71l	coiled-coil domain containing 71 like [Source:MGI Symbol;Acc:MGI:1919373]	ENSMUSG00000090946	12	32428703	32432942	1	protein_coding	4116	6125	3708	5562	3548	5026	3723	5058	4411	6735	3484	6470	2767.06	8098.63	2691.21	8733.73	2483.5	6702.63	2598.83	7992.62	2814.29	8614.45	2674.84	8962.72	2688.29	7805.24	2654.96	8563.02	1.53772	2.85497e-52	3.21953e-51	1.68952	1.38219e-62	1.82614e-61	-0.0154861	0.800539	0.999857	0.135393	0.0289127	0.278879	1
ENSMUSG00000020101.14	Vsir	V-set immunoregulatory receptor [Source:MGI Symbol;Acc:MGI:1921298]	ENSMUSG00000020101	10	60182630	60208463	1	protein_coding	20020	2492	17310	2278	17497	2340	18080	2220	19606	2116	17517	2245	13458.8	3294.99	12563.3	3577.03	12247.4	3120.6	12620.7	3508.03	12509	2706.48	13448.7	3109.94	12738.4	3040.69	12877.6	3398.33	-2.06685	6.0195e-115	1.4747e-113	-1.92232	1.47696e-99	3.05478e-98	0.0167547	0.739402	0.999857	0.15842	0.0289849	0.278879	5
ENSMUSG00000026970.16	Rbms1	RNA binding motif, single stranded interacting protein 1 [Source:MGI Symbol;Acc:MGI:1861774]	ENSMUSG00000026970	2	60580537	60793536	-1	protein_coding	9053	16241	9205	15286	8058	14593	8971	13474	9595	17268	8059	16594	6086.06	21474.3	6680.85	24002.8	5640.38	19461.1	6262.18	21291.5	6121.78	22086.8	6187.29	22987.2	5949.41	21007.4	6376.77	22760.5	1.82005	2.34277e-128	6.46556e-127	1.83564	1.89158e-130	5.22824e-129	0.10089	0.0569196	0.977508	0.111863	0.0291631	0.279623	1
ENSMUSG00000044701.5	Il27	interleukin 27 [Source:MGI Symbol;Acc:MGI:2384409]	ENSMUSG00000044701	7	126188182	126194113	-1	protein_coding	14	23502	10	21149	11	20179	17	18023	13	24096	18	24698	9.41178	31075	7.25785	33209.2	7.6997	26910.5	11.8668	28479.8	8.29423	30820.2	13.8195	34213.5	8.46857	29601.9	10.9814	31967.5	11.7702	0	0	11.5121	0	0	0.33918	0.651361	NA	0.105453	0.0294661	0.281554	1
ENSMUSG00000096472.2	Cdkn2d	cyclin dependent kinase inhibitor 2D [Source:MGI Symbol;Acc:MGI:105387]	ENSMUSG00000096472	9	21199706	21202703	-1	protein_coding	440	1446	361	1374	499	1470	505	1456	243	917	252	961	295.799	1911.94	262.008	2157.52	349.286	1960.38	352.514	2300.76	155.038	1172.9	193.473	1331.25	266.708	1681.74	269.332	1929.84	2.65712	8.13834e-17	3.76319e-16	2.84034	5.73233e-19	2.88585e-18	0.0450632	0.775592	NA	0.192333	0.0297659	NA	1
ENSMUSG00000052459.13	Atp6v1a	ATPase, H+ transporting, lysosomal V1 subunit A [Source:MGI Symbol;Acc:MGI:1201780]	ENSMUSG00000052459	16	43905765	43960068	-1	protein_coding	21079	15226	18527	14017	17682	13923	20340	12523	22268	13327	15825	13347	14170.8	20132.2	13446.6	22010.2	12376.9	18567.6	14198.3	19788.8	14207.4	17046	12149.6	18489.2	13585	18581.9	13264.8	20096.1	0.451853	1.08374e-05	2.72384e-05	0.599234	5.44612e-09	1.73566e-08	-0.0338578	0.759793	0.999857	0.108582	0.0298099	0.28386	1
ENSMUSG00000040711.8	Sh3pxd2b	SH3 and PX domains 2B [Source:MGI Symbol;Acc:MGI:2442062]	ENSMUSG00000040711	11	32297820	32378173	1	protein_coding	11099	7879	10713	7773	10377	7766	11212	7297	12586	6852	8882	6430	7461.53	10417.8	7775.33	12205.6	7263.61	10356.7	7826.5	11530.7	8030.09	8764.1	6819.15	8907.31	7585.08	9846.2	7473.66	10881.2	0.376363	0.00282721	0.00557441	0.541788	1.73163e-05	4.29044e-05	-0.0221374	0.731131	0.999857	0.131865	0.0301016	0.285656	1
ENSMUSG00000030257.16	Srgap3	SLIT-ROBO Rho GTPase activating protein 3 [Source:MGI Symbol;Acc:MGI:2152938]	ENSMUSG00000030257	6	112694932	112924227	-1	protein_coding	333	192	225	89	498	290	309	158	509	202	360	185	223.866	253.867	163.302	139.752	348.586	386.741	215.697	249.67	324.751	258.37	276.39	256.276	299.068	299.659	218.463	215.233	0.00264437	0.992517	0.994688	-0.019809	0.944884	0.959599	-0.459074	0.00462399	NA	-0.497696	0.0305382	NA	2
ENSMUSG00000020432.12	Tcn2	transcobalamin 2 [Source:MGI Symbol;Acc:MGI:98534]	ENSMUSG00000020432	11	3867192	3882159	-1	protein_coding	6235	2873	6447	2637	5929	2914	6351	2710	4488	2168	4065	2302	4191.6	3798.75	4679.14	4140.75	4150.14	3886.08	4433.3	4282.32	2863.42	2773	3120.9	3188.9	3735.05	3485.95	4077.78	3870.66	-0.0995779	0.62867	0.705689	-0.0753879	0.714312	0.776541	0.126676	0.0259481	0.6601	0.150937	0.0305446	0.288871	3
ENSMUSG00000024696.9	Lpxn	leupaxin [Source:MGI Symbol;Acc:MGI:2147677]	ENSMUSG00000024696	19	12773557	12811171	1	protein_coding	5833	6657	5578	5946	5319	6824	5580	6236	7642	5359	6201	5622	3921.35	8802.06	4048.43	9336.71	3723.15	9100.43	3895.1	9854.08	4875.73	6854.47	4760.81	7788.01	4173.41	8252.32	4234.78	8992.93	0.98348	6.73583e-11	2.3666e-10	1.08647	5.6984e-13	2.24469e-12	0.0259244	0.638564	0.999857	0.12378	0.0307527	0.289319	1
ENSMUSG00000037731.5	Themis2	thymocyte selection associated family member 2 [Source:MGI Symbol;Acc:MGI:2446213]	ENSMUSG00000037731	4	132509154	132523698	-1	protein_coding	3131	33176	2834	28997	3025	31436	3135	28394	3543	29846	2905	31187	2104.88	43866.2	2056.87	45532.5	2117.42	41922.8	2188.38	44868	2260.5	38174.7	2230.31	43202.5	2160.93	41321.2	2158.52	44534.4	4.25702	0	0	4.36685	0	0	-0.00112361	0.98598	0.999857	0.10602	0.0308008	0.289319	1
ENSMUSG00000021775.11	Nr1d2	nuclear receptor subfamily 1, group D, member 2 [Source:MGI Symbol;Acc:MGI:2449205]	ENSMUSG00000021775	14	4230569	4265642	1	protein_coding	2299	980	1947	1036	1870	860	2019	851	2679	808	1991	815	1545.55	1295.78	1413.1	1626.78	1308.95	1146.89	1409.36	1344.74	1709.25	1033.48	1528.59	1129	1521.25	1158.72	1450.35	1366.84	-0.393008	0.00834119	0.0154194	-0.0861845	0.563167	0.644599	-0.0613554	0.430379	0.999857	0.225477	0.0308809	NA	3
ENSMUSG00000027082.15	Tfpi	tissue factor pathway inhibitor [Source:MGI Symbol;Acc:MGI:1095418]	ENSMUSG00000027082	2	84263199	84307119	-1	protein_coding	527	228	359	166	626	349	421	187	559	260	410	185	354.286	301.467	260.557	260.662	438.183	465.423	293.878	295.496	356.652	332.555	314.777	256.276	383.04	366.482	289.737	270.811	-0.0637808	0.711955	0.776028	-0.0980034	0.58239	0.661885	-0.399946	0.00507987	NA	-0.420848	0.0308841	NA	2
ENSMUSG00000035901.14	Dennd5a	DENN/MADD domain containing 5A [Source:MGI Symbol;Acc:MGI:1201681]	ENSMUSG00000035901	7	109492987	109559677	-1	protein_coding	8915	6489	8186	5805	8387	5734	9024	5528	8522	5478	6890	5456	5993.29	8579.92	5941.28	9115.3	5870.67	7646.81	6299.18	8735.31	5437.18	7006.68	5289.79	7558.05	5767.05	7744.47	5843.41	8469.55	0.425329	7.90627e-05	0.000184917	0.535277	6.87011e-07	1.89629e-06	0.0172119	0.739329	0.999857	0.125428	0.0309823	0.29004	1
ENSMUSG00000021947.11	Cryl1	crystallin, lambda 1 [Source:MGI Symbol;Acc:MGI:1915881]	ENSMUSG00000021947	14	57512450	57635986	-1	protein_coding	943	311	1027	372	924	357	1060	371	846	295	892	319	633.951	411.212	745.381	584.133	646.774	476.092	739.93	586.252	539.763	377.322	684.832	441.902	606.829	421.542	723.381	537.429	-0.525729	0.000146324	0.000333631	-0.430934	0.00171922	0.00352086	0.257084	0.011061	NA	0.341291	0.0313388	NA	3
ENSMUSG00000022684.15	Bfar	bifunctional apoptosis regulator [Source:MGI Symbol;Acc:MGI:1914368]	ENSMUSG00000022684	16	13489722	13521476	1	protein_coding	2083	9583	1852	8952	2022	8959	2038	7950	2122	9066	1946	9207	1400.34	12670.9	1344.15	14056.9	1415.34	11947.6	1422.62	12562.5	1353.87	11595.9	1494.04	12754.2	1389.85	12071.5	1420.27	13124.5	3.11871	0	0	3.20816	0	0	0.0308134	0.69172	0.999857	0.115869	0.0314333	0.292371	1
ENSMUSG00000020671.9	Rab10	RAB10, member RAS oncogene family [Source:MGI Symbol;Acc:MGI:105066]	ENSMUSG00000020671	12	3297428	3359969	-1	protein_coding	7415	12902	7084	11814	6830	12316	6843	10909	8362	13991	6949	14362	4984.88	17059.4	5141.46	18550.9	4780.81	16424.5	4776.74	17238.3	5335.1	17895.3	5335.09	19895.3	5033.6	17126.4	5084.43	18561.5	1.7665	1.25182e-111	2.96378e-110	1.86832	1.96731e-124	5.17975e-123	0.0151159	0.776969	0.999857	0.110572	0.0314422	0.292371	1
ENSMUSG00000024174.9	Pot1b	protection of telomeres 1B [Source:MGI Symbol;Acc:MGI:1920086]	ENSMUSG00000024174	17	55958951	56019628	-1	protein_coding	2806	152	2053	79	2587	161	2466	99	2774	265	2565	193	1886.39	200.978	1490.04	124.05	1810.83	214.708	1721.38	156.439	1769.86	338.95	1969.28	267.358	1822.36	251.546	1726.9	182.616	-2.85624	2.35059e-30	1.66891e-29	-3.23668	2.85784e-37	2.43242e-36	-0.0852341	0.328704	0.999857	-0.495135	0.0317728	NA	5
ENSMUSG00000021149.8	Gtpbp4	GTP binding protein 4 [Source:MGI Symbol;Acc:MGI:1916487]	ENSMUSG00000021149	13	9016367	9046119	-1	protein_coding	1301	1470	1095	1119	1175	1294	1178	961	1705	2076	1383	1659	874.623	1943.67	794.734	1757.11	822.468	1725.67	822.299	1518.57	1087.82	2655.32	1061.8	2298.17	928.304	2108.22	892.944	1857.95	1.1833	6.30684e-09	1.97425e-08	1.05764	2.23009e-07	6.38938e-07	-0.056903	0.515485	0.999857	-0.183966	0.0320293	NA	1
ENSMUSG00000029598.12	Plbd2	phospholipase B domain containing 2 [Source:MGI Symbol;Acc:MGI:1919022]	ENSMUSG00000029598	5	120621347	120641690	-1	protein_coding	7315	4815	7287	4384	6738	4437	7077	4323	7398	4508	6103	4428	4917.66	6366.52	5288.79	6883.98	4716.41	5917.14	4940.08	6831.17	4720.05	5765.99	4685.57	6133.99	4784.71	6016.55	4971.48	6616.38	0.330476	8.62557e-06	2.18682e-05	0.412062	2.99685e-08	9.13006e-08	0.0544787	0.322199	0.999857	0.132304	0.032126	0.297307	1
ENSMUSG00000027737.10	Slc7a11	solute carrier family 7 (cationic amino acid transporter, y+ system), member 11 [Source:MGI Symbol;Acc:MGI:1347355]	ENSMUSG00000027737	3	49846975	50398063	-1	protein_coding	114	1519	68	1235	152	1465	92	939	70	5598	45	3359	76.6388	2008.46	49.3534	1939.26	106.396	1953.71	64.2203	1483.8	44.6612	7160.16	34.5487	4653.13	75.8986	3707.44	49.3741	2692.06	5.61076	2.22687e-18	1.08936e-17	5.76823	3.74415e-19	1.8943e-18	-0.586938	0.0529379	NA	-0.362688	0.0321876	0.297307	1
ENSMUSG00000018930.3	Ccl4	chemokine (C-C motif) ligand 4 [Source:MGI Symbol;Acc:MGI:98261]	ENSMUSG00000018930	11	83553410	83555509	1	protein_coding	169	117353	188	98454	138	83649	183	86899	210	127318	234	125326	113.614	155167	136.448	154597	96.5962	111554	127.743	137317	133.984	162847	179.653	173611	114.731	143189	147.948	155175	10.2839	0	0	10.0361	0	0	0.364865	0.0794402	NA	0.124786	0.0324039	0.298301	1
ENSMUSG00000015839.6	Nfe2l2	nuclear factor, erythroid derived 2, like 2 [Source:MGI Symbol;Acc:MGI:108420]	ENSMUSG00000015839	2	75505857	75534985	-1	protein_coding	14855	13711	13512	10047	12519	12986	14448	10286	13545	16576	11653	14874	9986.57	18129	9806.81	15776.3	8762.95	17318	10085.4	16253.9	8641.95	21201.7	8946.58	20604.6	9130.49	18882.9	9612.92	17544.9	1.04833	2.93486e-17	1.37689e-16	0.868068	2.68588e-12	1.02582e-11	0.0760795	0.137589	0.999857	-0.114896	0.0325219	0.298301	1
ENSMUSG00000029229.8	Chic2	cysteine-rich hydrophobic domain 2 [Source:MGI Symbol;Acc:MGI:1921527]	ENSMUSG00000029229	5	75158649	75205435	-1	protein_coding	1150	3834	1194	3415	1086	3064	1083	3024	1288	3604	1035	3644	773.111	5069.41	866.587	5362.4	760.17	4086.12	755.985	4778.5	821.766	4609.72	794.62	5047.94	785.016	4588.42	805.731	5062.95	2.54701	1.29013e-149	4.24447e-148	2.6517	3.03752e-161	1.08929e-159	0.036984	0.703786	0.999857	0.141502	0.0327253	0.298301	1
ENSMUSG00000047180.8	Neurl3	neuralized E3 ubiquitin protein ligase 3 [Source:MGI Symbol;Acc:MGI:2429944]	ENSMUSG00000047180	1	36303678	36313760	-1	protein_coding	22169	4769	19231	3801	20643	5043	20352	3753	21618	4595	19227	3888	14903.6	6305.7	13957.6	5968.52	14449.5	6725.3	14206.7	5930.46	13792.7	5877.27	14761.5	5385.94	14381.9	6302.75	14308.6	5761.64	-1.19026	6.14112e-63	8.17255e-62	-1.31259	1.49279e-75	2.37253e-74	-0.00646564	0.898242	0.999857	-0.132978	0.0327259	0.298301	5
ENSMUSG00000028630.9	Dyrk2	dual-specificity tyrosine-(Y)-phosphorylation regulated kinase 2 [Source:MGI Symbol;Acc:MGI:1330301]	ENSMUSG00000028630	10	118691508	118706114	-1	protein_coding	2242	6218	2079	5605	2024	4848	2196	4683	2556	6074	2053	5992	1507.23	8221.6	1508.91	8801.25	1416.74	6465.25	1532.91	7400.04	1630.77	7768.99	1576.19	8300.56	1518.25	7485.28	1539.34	8167.28	2.30151	1.06157e-102	2.29132e-101	2.40762	6.39193e-112	1.49594e-110	0.022465	0.758803	0.999857	0.125132	0.0330549	0.300312	1
ENSMUSG00000024644.17	Cndp2	CNDP dipeptidase 2 (metallopeptidase M20 family) [Source:MGI Symbol;Acc:MGI:1913304]	ENSMUSG00000024644	18	84685590	84703827	-1	protein_coding	11920	17711	10606	16013	10403	15871	11425	14705	12684	15997	10736	15705	8013.46	23417.9	7697.67	25144.4	7281.81	21165.4	7975.19	23236.7	8092.61	20461.1	8242.55	21755.7	7795.96	21681.5	7971.8	23379	1.47561	1.05576e-72	1.61359e-71	1.5522	3.59376e-80	6.0418e-79	0.0337994	0.500913	0.999857	0.104547	0.0332006	0.30065	1
ENSMUSG00000097177.8	9330159M07Rik	RIKEN cDNA 9330159M07 gene [Source:MGI Symbol;Acc:MGI:2442519]	ENSMUSG00000097177	9	88722289	88740923	-1	lncRNA	41	40	32	14	34	54	37	21	60	57	22	33	27.5631	52.889	23.2251	21.9835	23.7991	72.0139	25.8277	33.184	38.281	72.9063	16.8905	45.714	29.8811	65.9364	21.9811	33.6272	1.13896	0.000403848	0.000877775	0.619519	0.0836569	0.127709	-0.430625	0.371462	NA	-1.01005	0.0332298	NA	2
ENSMUSG00000027514.14	Zbp1	Z-DNA binding protein 1 [Source:MGI Symbol;Acc:MGI:1927449]	ENSMUSG00000027514	2	173048405	173060716	-1	protein_coding	314	20738	526	19256	366	18682	389	16753	457	24260	481	23913	211.093	27420.3	381.763	30236.7	256.19	24914.2	271.54	26473	291.574	31029.9	369.287	33126	252.952	27788.1	340.863	29945.3	6.77899	0	0	6.45768	0	0	0.426976	0.012058	NA	0.103587	0.0333616	0.301124	1
ENSMUSG00000032265.14	Tent5a	terminal nucleotidyltransferase 5A [Source:MGI Symbol;Acc:MGI:2670964]	ENSMUSG00000032265	9	85202492	85209401	-1	protein_coding	2690	12383	2336	12197	2456	11623	2756	10319	2335	11633	1988	11282	1808.41	16373.1	1695.43	19152.3	1719.13	15500.3	1923.82	16306	1489.77	14879.3	1526.28	15628.7	1672.44	15584.2	1715.18	17029	3.22019	1.83419e-167	6.97334e-166	3.3113	1.0775e-176	4.41725e-175	0.0354114	0.627645	0.999857	0.119456	0.0341904	0.306959	1
ENSMUSG00000017631.19	Abr	active BCR-related gene [Source:MGI Symbol;Acc:MGI:107771]	ENSMUSG00000017631	11	76307560	76514384	-1	protein_coding	13329	13553	11304	10873	12299	13023	12018	10668	17707	15760	13261	12335	8960.69	17920.1	8204.27	17073.3	8608.96	17367.4	8389.13	16857.5	11297.4	20157.9	10181.1	17087.3	9622.34	18481.8	8924.84	17006.1	0.941616	1.93156e-14	8.03902e-14	0.930191	4.12364e-14	1.705e-13	-0.104418	0.0276811	0.682752	-0.12133	0.0342297	0.306959	1
ENSMUSG00000056413.16	Adap1	ArfGAP with dual PH domains 1 [Source:MGI Symbol;Acc:MGI:2442201]	ENSMUSG00000056413	5	139257631	139311377	-1	protein_coding	2020	1460	1664	1000	2015	1385	1830	1069	3699	1677	2814	1412	1357.99	1930.45	1207.71	1570.25	1410.44	1847.02	1277.43	1689.23	2360.03	2144.98	2160.45	1956.01	1709.49	1974.15	1548.53	1738.49	0.207579	0.398522	0.490424	0.167244	0.497085	0.584665	-0.145473	0.0395817	0.860997	-0.19007	0.0344477	NA	2
ENSMUSG00000023951.18	Vegfa	vascular endothelial growth factor A [Source:MGI Symbol;Acc:MGI:103178]	ENSMUSG00000023951	17	46327919	46343295	-1	protein_coding	10563	1203	11310	1061	10529	1446	10505	962	8070	1843	7005	1311	7101.19	1590.64	8208.63	1666.04	7370.01	1928.37	7332.98	1520.15	5148.8	2357.3	5378.08	1816.09	6540	1958.77	6973.23	1667.42	-1.73923	3.40343e-19	1.71434e-18	-2.06405	2.86384e-26	1.82412e-25	0.0889751	0.138382	0.999857	-0.223489	0.0345671	NA	5
ENSMUSG00000031504.6	Rab20	RAB20, member RAS oncogene family [Source:MGI Symbol;Acc:MGI:102789]	ENSMUSG00000031504	8	11503518	11528710	-1	protein_coding	1227	1435	1161	1430	1113	1329	1186	1207	1155	1700	1072	1808	824.875	1897.39	842.636	2245.46	779.069	1772.34	827.884	1907.29	736.91	2174.4	823.027	2504.57	780.285	1948.04	831.182	2219.11	1.32023	2.13232e-30	1.51688e-29	1.4173	9.96322e-35	8.05008e-34	0.0930479	0.313421	0.999857	0.180828	0.034582	NA	1
ENSMUSG00000014496.8	Ankrd28	ankyrin repeat domain 28 [Source:MGI Symbol;Acc:MGI:2145661]	ENSMUSG00000014496	14	31420725	31552608	-1	protein_coding	4294	1540	3925	1184	4505	1723	4008	1218	6370	1425	4727	1181	2886.73	2036.23	2848.71	1859.18	3153.38	2297.78	2797.77	1924.67	4064.17	1822.66	3629.15	1636.01	3368.09	2052.22	3091.88	1806.62	-0.7149	4.52193e-06	1.17073e-05	-0.77537	7.15603e-07	1.97343e-06	-0.118131	0.0635257	0.999857	-0.185223	0.0346568	NA	5
ENSMUSG00000045932.12	Ifit2	interferon-induced protein with tetratricopeptide repeats 2 [Source:MGI Symbol;Acc:MGI:99449]	ENSMUSG00000045932	19	34528094	34553819	1	protein_coding	683	250093	929	242373	980	243072	1182	204152	1207	240709	968	247292	459.16	330679	674.254	380586	685.973	324159	825.092	322600	770.087	307881	743.181	342567	638.407	320906	747.509	348584	8.97326	0	0	8.8651	0	0	0.25353	0.035462	NA	0.112586	0.0348498	0.311512	1
ENSMUSG00000021453.2	Gadd45g	growth arrest and DNA-damage-inducible 45 gamma [Source:MGI Symbol;Acc:MGI:1346325]	ENSMUSG00000021453	13	52000714	52002504	1	protein_coding	655	1581	599	1441	730	1350	546	1472	840	741	773	748	440.337	2090.44	434.745	2262.73	510.98	1800.35	381.134	2326.04	535.935	947.781	593.47	1036.18	495.75	1612.86	469.783	1874.99	1.70183	8.97081e-08	2.61144e-07	1.99674	3.64617e-10	1.24633e-09	-0.0949634	0.481011	NA	0.202288	0.0348948	NA	1
ENSMUSG00000101111.1	Gm28437	predicted gene 28437 [Source:MGI Symbol;Acc:MGI:5579143]	ENSMUSG00000101111	1	24652270	24653052	-1	unprocessed_pseudogene	8	3	20	17	18	5	6	13	17	9	16	19	5.37816	3.96668	14.5157	26.6943	12.5995	6.66796	4.18828	20.5425	10.8463	11.5115	12.284	26.3202	9.60799	7.38205	10.3293	24.519	-0.374429	0.549963	0.636323	1.25351	0.025047	0.0428158	0.0409314	0.959317	NA	1.80266	0.0349199	NA	4
ENSMUSG00000026360.9	Rgs2	regulator of G-protein signaling 2 [Source:MGI Symbol;Acc:MGI:1098271]	ENSMUSG00000026360	1	143875076	143879899	-1	protein_coding	11913	652	10311	745	11466	808	10764	761	10446	407	8876	428	8008.75	862.091	7483.57	1169.84	8025.88	1077.54	7513.78	1202.53	6664.73	520.576	6814.54	592.897	7566.46	820.07	7270.63	988.42	-3.20601	4.26253e-33	3.25528e-32	-2.8796	4.90856e-27	3.19309e-26	-0.0532525	0.311882	0.999857	0.259637	0.0352461	NA	5
ENSMUSG00000008496.19	Pou2f2	POU domain, class 2, transcription factor 2 [Source:MGI Symbol;Acc:MGI:101897]	ENSMUSG00000008496	7	24786769	24879151	-1	protein_coding	3368	3931	3750	3003	2698	3746	3199	2963	5672	6629	6008	5560	2264.21	5197.67	2721.69	4715.46	1888.53	4995.63	2233.05	4682.11	3618.83	8478.87	4612.64	7702.12	2590.52	6224.06	3189.13	5699.9	1.26458	8.22511e-05	0.000192006	0.837906	0.00908552	0.0167733	0.287872	3.28556e-06	0.000777679	-0.12856	0.0355215	0.316495	1
ENSMUSG00000054843.9	Atrnl1	attractin like 1 [Source:MGI Symbol;Acc:MGI:2147749]	ENSMUSG00000054843	19	57599466	58121775	1	protein_coding	840	1370	778	1277	785	1295	963	1249	735	1139	633	1237	564.707	1811.45	564.661	2005.21	549.478	1727	672.219	1973.66	468.943	1456.85	485.985	1713.58	527.709	1665.1	574.288	1897.48	1.65798	6.41171e-32	4.75302e-31	1.72327	2.46202e-34	1.96843e-33	0.115607	0.297206	NA	0.186875	0.0356724	NA	1
ENSMUSG00000038371.15	Sbf2	SET binding factor 2 [Source:MGI Symbol;Acc:MGI:1921831]	ENSMUSG00000038371	7	109907220	110214129	-1	protein_coding	4241	3962	3948	3752	3367	3333	4089	3402	4926	4771	3531	4442	2851.1	5238.66	2865.4	5891.58	2356.81	4444.86	2854.31	5375.82	3142.87	6102.38	2710.92	6153.39	2783.59	5261.97	2810.21	5806.93	0.918599	6.06851e-12	2.2566e-11	1.04715	4.65381e-15	2.00709e-14	0.0235853	0.765466	0.999857	0.146911	0.0357421	0.317441	1
ENSMUSG00000060036.14	Rpl3	ribosomal protein L3 [Source:MGI Symbol;Acc:MGI:1351605]	ENSMUSG00000060036	15	79961992	79976069	-1	protein_coding	13192	6709	10867	4726	12241	6285	12080	5057	13458	6551	11174	5819	8868.59	8870.81	7887.1	7421	8568.36	8381.62	8432.41	7991.04	8586.44	8379.1	8578.83	8060.91	8674.46	8543.85	8299.45	7824.31	-0.0219027	0.704999	0.770278	-0.0848939	0.144325	0.207115	-0.0638954	0.206495	0.999857	-0.131269	0.0361336	0.319892	2
ENSMUSG00000027276.7	Jag1	jagged 1 [Source:MGI Symbol;Acc:MGI:1095416]	ENSMUSG00000027276	2	136923376	136958564	-1	protein_coding	1526	4548	1526	3282	1245	4262	1337	3248	1678	5521	1459	4997	1025.88	6013.48	1107.55	5153.56	871.466	5683.77	933.289	5132.47	1070.59	7061.67	1120.15	6922.21	989.314	6252.97	1053.66	5736.08	2.65989	3.73933e-73	5.76795e-72	2.44504	5.78277e-62	7.51556e-61	0.0923443	0.269353	0.999857	-0.136114	0.0365628	0.32217	1
ENSMUSG00000022425.16	Enpp2	ectonucleotide pyrophosphatase/phosphodiesterase 2 [Source:MGI Symbol;Acc:MGI:1321390]	ENSMUSG00000022425	15	54702297	54816288	-1	protein_coding	83	105	186	245	108	189	122	156	25	48	23	60	55.7984	138.834	134.996	384.711	75.597	252.049	85.1617	246.51	15.9504	61.3947	17.6582	83.1164	49.1153	150.759	79.272	238.113	1.61849	0.0627843	0.0984959	1.58592	0.0674027	0.105245	0.571398	0.0956053	NA	0.625848	0.0367379	NA	1
ENSMUSG00000017009.3	Sdc4	syndecan 4 [Source:MGI Symbol;Acc:MGI:1349164]	ENSMUSG00000017009	2	164266167	164285807	-1	protein_coding	4734	228030	4391	195849	4072	189962	4454	180982	5169	207160	4698	206075	3182.53	301507	3186.92	307532	2850.29	253332	3109.1	285986	3297.91	264969	3606.88	285470	3110.24	273269	3300.97	292996	6.45705	0	0	6.47197	0	0	0.0862221	0.141092	0.999857	0.0995947	0.0369831	0.32217	1
ENSMUSG00000026116.11	Tmem131	transmembrane protein 131 [Source:MGI Symbol;Acc:MGI:1927110]	ENSMUSG00000026116	1	36831272	36982747	-1	protein_coding	4073	8546	3778	8053	3655	7615	4190	7378	4137	8835	3352	8266	2738.16	11299.7	2742.02	12645.2	2558.4	10155.3	2924.82	11658.7	2639.48	11300.5	2573.49	11450.7	2645.34	10918.5	2746.78	11918.2	2.04524	1.42721e-158	5.09818e-157	2.1171	2.14605e-169	8.2967e-168	0.0535906	0.406106	0.999857	0.122628	0.0369965	0.32217	1
ENSMUSG00000036943.9	Rab8b	RAB8B, member RAS oncogene family [Source:MGI Symbol;Acc:MGI:2442982]	ENSMUSG00000036943	9	66750946	66826969	-1	protein_coding	20712	42459	18274	39995	19395	40341	21021	35229	16998	36399	14113	36199	13924.1	56140.4	13263	62802.2	13576	53798.4	14673.6	55668.6	10845	46556.4	10835.2	50145.5	12781.7	52165.1	12924	56205.4	2.02902	5.68804e-45	5.65564e-44	2.12062	5.96599e-49	6.36732e-48	0.0142153	0.763962	0.999857	0.102045	0.0370611	0.32217	1
ENSMUSG00000023106.15	Denr	density-regulated protein [Source:MGI Symbol;Acc:MGI:1915434]	ENSMUSG00000023106	5	124045238	124066898	1	protein_coding	982	3820	900	3023	910	3591	969	2727	1240	4995	1075	4172	660.169	5050.9	653.206	4746.87	636.975	4788.93	676.408	4309.19	791.142	6388.89	825.33	5779.36	696.095	5409.57	718.315	4945.14	2.95794	1.04943e-78	1.74349e-77	2.78379	1.06347e-69	1.57543e-68	0.0449447	0.640993	NA	-0.132975	0.0370779	0.32217	1
ENSMUSG00000041235.12	Chd7	chromodomain helicase DNA binding protein 7 [Source:MGI Symbol;Acc:MGI:2444748]	ENSMUSG00000041235	4	8690406	8867659	1	protein_coding	1900	2497	1766	2592	1809	2076	1801	2075	2092	2189	1903	2001	1277.31	3301.6	1281.74	4070.09	1266.25	2768.54	1257.18	3278.9	1334.73	2799.86	1461.03	2771.93	1292.77	2956.66	1333.32	3373.64	1.19345	4.7877e-18	2.31428e-17	1.33909	2.76218e-22	1.54603e-21	0.0426418	0.58778	0.999857	0.173905	0.0370885	0.32217	1
ENSMUSG00000049130.6	C5ar1	complement component 5a receptor 1 [Source:MGI Symbol;Acc:MGI:88232]	ENSMUSG00000049130	7	15980668	15993465	-1	protein_coding	32415	12537	32766	10820	27857	11413	30807	10448	32119	10611	27546	11264	21791.6	16576.7	23781.1	16990.1	19499.1	15220.3	21504.7	16509.9	20492.5	13572.1	21148.4	15603.7	20594.4	15123	22144.7	16367.9	-0.445535	7.02399e-07	1.92975e-06	-0.436143	1.20391e-06	3.2655e-06	0.10488	0.019676	0.558694	0.113919	0.0374384	0.324193	5
ENSMUSG00000007041.9	Clic1	chloride intracellular channel 1 [Source:MGI Symbol;Acc:MGI:2148924]	ENSMUSG00000007041	17	35268942	35277725	1	protein_coding	19116	13848	17838	12911	17247	12733	17976	11544	19603	12388	18026	12093	12851.1	18310.2	12946.6	20273.5	12072.4	16980.6	12548.1	18241.7	12507.1	15845	13839.4	16752.1	12476.9	17045.3	13111.4	18422.5	0.450093	2.88352e-07	8.12806e-07	0.490593	2.25804e-08	6.91949e-08	0.0714577	0.139121	0.999857	0.106207	0.0379696	0.327769	1
ENSMUSG00000029063.16	Nadk	NAD kinase [Source:MGI Symbol;Acc:MGI:2183149]	ENSMUSG00000029063	4	155646835	155675458	1	protein_coding	12245	6203	11411	4526	11895	6067	11532	5037	15699	8264	12762	6964	8231.95	8201.77	8281.93	7106.95	8326.17	8090.9	8049.88	7959.43	10016.2	10570.1	9798.01	9647.05	8858.12	8954.26	8709.94	8237.81	0.0155835	0.917755	0.938863	-0.0802639	0.595078	0.673092	-0.0233127	0.637089	0.999857	-0.124781	0.0382199	0.328905	2
ENSMUSG00000022010.19	Tsc22d1	TSC22 domain family, member 1 [Source:MGI Symbol;Acc:MGI:109127]	ENSMUSG00000022010	14	76652401	76745205	1	protein_coding	1679	446	1524	319	1510	416	1528	295	1812	647	1389	460	1128.74	589.713	1106.1	500.91	1056.96	554.774	1066.62	466.157	1156.09	827.55	1066.4	637.226	1113.93	657.346	1079.71	534.764	-0.760487	1.23162e-06	3.32638e-06	-1.01194	1.84649e-10	6.41092e-10	-0.0436101	0.594843	0.999857	-0.29387	0.0382829	NA	5
ENSMUSG00000050394.14	Armcx6	armadillo repeat containing, X-linked 6 [Source:MGI Symbol;Acc:MGI:2147993]	ENSMUSG00000050394	X	133649210	133652166	-1	protein_coding	44	347	43	391	57	423	33	353	43	204	34	311	29.5799	458.812	31.2088	613.968	39.8984	564.109	23.0356	557.808	27.4347	260.928	26.1035	430.82	32.3044	427.95	26.7826	534.199	3.7297	5.63125e-38	4.84245e-37	4.31806	6.55158e-48	6.888e-47	-0.26133	0.555667	NA	0.364638	0.0386478	NA	1
ENSMUSG00000018899.16	Irf1	interferon regulatory factor 1 [Source:MGI Symbol;Acc:MGI:96590]	ENSMUSG00000018899	11	53660841	53669200	1	protein_coding	2328	22248	1873	19818	2183	19624	2194	17883	2344	18291	1987	18329	1565.04	29416.9	1359.4	31119.2	1528.04	26170.4	1531.52	28258.6	1495.51	23395.2	1525.52	25390.7	1529.53	26327.5	1472.14	28256.2	4.10542	0	0	4.26255	0	0	-0.0563288	0.46142	0.999857	0.0992581	0.0386781	0.331102	1
ENSMUSG00000020290.14	Xpo1	exportin 1 [Source:MGI Symbol;Acc:MGI:2144013]	ENSMUSG00000020290	11	23206041	23248249	1	protein_coding	3403	2114	2807	2022	2998	2128	3152	1886	3971	1887	3146	2061	2287.74	2795.19	2037.28	3175.05	2098.52	2837.88	2200.24	2980.24	2533.57	2413.58	2415.34	2855.05	2306.61	2682.22	2217.62	3003.45	0.217385	0.037824	0.0622194	0.437534	3.00639e-05	7.32121e-05	-0.0554178	0.404606	0.999857	0.161536	0.0387142	0.331102	1
ENSMUSG00000027843.13	Ptpn22	protein tyrosine phosphatase, non-receptor type 22 (lymphoid) [Source:MGI Symbol;Acc:MGI:107170]	ENSMUSG00000027843	3	103767111	103819563	1	protein_coding	877	209	725	145	919	234	802	140	1216	285	882	191	589.581	276.345	526.194	227.686	643.275	312.06	559.834	221.227	775.829	364.531	677.155	264.587	669.562	317.646	587.727	237.834	-1.07558	1.5432e-11	5.61318e-11	-1.30284	2.61399e-15	1.13834e-14	-0.186582	0.0669023	NA	-0.417781	0.0388073	NA	5
ENSMUSG00000028691.12	Prdx1	peroxiredoxin 1 [Source:MGI Symbol;Acc:MGI:99523]	ENSMUSG00000028691	4	116542741	116558019	1	protein_coding	25575	21209	19315	15357	22127	20922	21604	15896	26832	18808	20533	17683	17193.3	28043.1	14018.5	24114.3	15488.3	27901.4	15080.6	25118.7	17119.3	24056.5	15764.2	24495.8	16600.3	26667	14954.4	24576.3	0.683811	5.85227e-17	2.71914e-16	0.716703	1.92604e-18	9.48784e-18	-0.150034	0.00320373	0.170245	-0.118464	0.0392459	0.334617	1
ENSMUSG00000031740.8	Mmp2	matrix metallopeptidase 2 [Source:MGI Symbol;Acc:MGI:97009]	ENSMUSG00000031740	8	93553919	93580048	1	protein_coding	90	46	167	125	145	91	118	113	82	92	74	82	60.5043	60.8224	121.206	196.281	101.496	121.357	82.3695	178.562	52.3174	117.673	56.8134	113.592	71.4392	99.9508	86.7963	162.812	0.486158	0.194549	0.267109	0.905064	0.0145201	0.0259211	0.272758	0.377672	NA	0.713084	0.0393203	NA	4
ENSMUSG00000041797.7	Abca9	ATP-binding cassette, sub-family A (ABC1), member 9 [Source:MGI Symbol;Acc:MGI:2386796]	ENSMUSG00000041797	11	109991575	110059022	-1	protein_coding	1247	493	1384	581	921	442	1262	451	1373	426	1134	426	838.321	651.857	1004.49	912.315	644.675	589.447	880.935	712.667	875.998	544.878	870.627	590.127	786.331	595.394	918.683	738.37	-0.401692	0.0185802	0.0323745	-0.316371	0.0630897	0.0991069	0.233875	0.0223373	0.607065	0.289427	0.0394657	NA	3
ENSMUSG00000024544.9	Ldlrad4	low density lipoprotein receptor class A domain containing 4 [Source:MGI Symbol;Acc:MGI:1277150]	ENSMUSG00000024544	18	68066328	68401701	1	protein_coding	630	432	455	280	638	410	553	269	630	391	479	313	423.53	571.202	330.232	439.67	446.582	546.772	386.02	425.072	401.951	500.111	367.752	433.591	424.021	539.362	361.335	432.778	0.347278	0.000477677	0.00103054	0.260137	0.0128035	0.0230597	-0.231824	0.066824	NA	-0.319374	0.0397195	NA	2
ENSMUSG00000032322.14	Pstpip1	proline-serine-threonine phosphatase-interacting protein 1 [Source:MGI Symbol;Acc:MGI:1321396]	ENSMUSG00000032322	9	55997246	56036172	1	protein_coding	3501	3062	3159	2187	3355	3111	3336	2482	3987	2452	3282	2092	2353.62	4048.66	2292.75	3434.14	2348.41	4148.8	2328.68	3922.04	2543.78	3136.25	2519.75	2897.99	2415.27	3777.9	2380.4	3418.06	0.645277	1.12234e-06	3.03883e-06	0.521696	8.60946e-05	0.000201724	-0.0205922	0.740289	0.999857	-0.148212	0.0399417	0.339435	1
ENSMUSG00000072872.3	Rybp	RING1 and YY1 binding protein [Source:MGI Symbol;Acc:MGI:1929059]	ENSMUSG00000072872	6	100205526	100264446	-1	protein_coding	598	1399	553	1437	553	1295	586	1195	703	1549	487	1575	402.018	1849.79	401.359	2256.45	387.085	1727	409.056	1888.33	448.526	1981.26	373.894	2181.81	412.543	1852.68	394.769	2108.86	2.16645	2.98771e-100	6.25711e-99	2.41715	1.96232e-122	5.07902e-121	-0.0611967	0.634787	NA	0.180978	0.0400715	NA	1
ENSMUSG00000020611.14	Gna13	guanine nucleotide binding protein, alpha 13 [Source:MGI Symbol;Acc:MGI:95768]	ENSMUSG00000020611	11	109253657	109292195	1	protein_coding	10359	22057	9757	19996	9516	19336	9826	18141	12323	22347	8872	21467	6964.05	29164.3	7081.48	31398.7	6660.94	25786.3	6859.01	28666.3	7862.29	28583.1	6811.47	29737.7	7162.42	27844.6	6917.32	29934.2	1.95881	4.48687e-130	1.25338e-128	2.1135	7.23381e-151	2.33791e-149	-0.0463151	0.432732	0.999857	0.101339	0.0401838	0.339435	1
ENSMUSG00000041058.15	Wwp1	WW domain containing E3 ubiquitin protein ligase 1 [Source:MGI Symbol;Acc:MGI:1861728]	ENSMUSG00000041058	4	19608303	19708993	-1	protein_coding	7703	1672	7264	1742	5365	1468	7447	1375	8979	1375	7027	1353	5178.5	2210.76	5272.1	2735.38	3755.35	1957.71	5198.36	2172.77	5728.76	1758.7	5394.97	1874.28	4887.54	1975.73	5288.48	2260.81	-1.30683	3.00123e-14	1.23952e-13	-1.22632	1.00706e-12	3.92899e-12	0.136307	0.349174	0.999857	0.180162	0.0403013	NA	5
ENSMUSG00000052681.8	Rap1b	RAS related protein 1b [Source:MGI Symbol;Acc:MGI:894315]	ENSMUSG00000052681	10	117649776	117681940	-1	protein_coding	17843	55539	16781	49319	14772	46920	16852	42615	19972	58492	16416	58222	11995.3	73435.1	12179.4	77443.2	10340	62572.1	11763.5	67339.9	12742.5	74814.6	12603.4	80653.4	11692.6	70273.9	12182.1	75145.5	2.58737	9.22874e-127	2.50543e-125	2.62495	2.1985e-130	6.0674e-129	0.0645415	0.194939	0.999857	0.0929536	0.040475	0.339435	1
ENSMUSG00000061132.13	Blnk	B cell linker [Source:MGI Symbol;Acc:MGI:96878]	ENSMUSG00000061132	19	40917371	40982978	-1	protein_coding	3786	1172	3105	807	3193	1202	3459	975	4726	1450	3856	1135	2545.21	1549.65	2253.56	1267.19	2235.01	1602.98	2414.54	1540.69	3015.27	1854.63	2960.44	1572.29	2598.5	1669.09	2542.85	1460.06	-0.638637	1.78814e-05	4.41613e-05	-0.800049	8.7595e-08	2.58858e-07	-0.0296315	0.656415	0.999857	-0.199168	0.0404935	NA	5
ENSMUSG00000027219.13	Slc28a2	solute carrier family 28 (sodium-coupled nucleoside transporter), member 2 [Source:MGI Symbol;Acc:MGI:1913105]	ENSMUSG00000027219	2	122256958	122291618	1	protein_coding	622	36046	497	31942	552	28688	602	26110	563	36263	438	36258	418.152	47661	360.715	50156.9	386.385	38258.1	420.224	41258.8	359.204	46382.4	336.274	50227.2	387.914	44100.5	372.404	47214.3	6.82916	0	0	6.98546	0	0	-0.0613524	0.636969	NA	0.0950995	0.0404989	0.339435	1
ENSMUSG00000039497.8	Dse	dermatan sulfate epimerase [Source:MGI Symbol;Acc:MGI:2443455]	ENSMUSG00000039497	10	34027389	34083711	-1	protein_coding	4590	21953	3879	19633	3680	19333	4174	17652	5532	21086	4186	20943	3085.72	29026.8	2815.32	30828.7	2575.9	25782.3	2913.65	27893.6	3529.51	26970.2	3213.8	29011.8	3063.71	27259.8	2980.92	29244.7	3.15326	2.71513e-168	1.03872e-166	3.29441	3.19442e-183	1.36771e-181	-0.0299368	0.662317	0.999857	0.0978399	0.0405239	0.339435	1
ENSMUSG00000029108.14	Pcdh7	protocadherin 7 [Source:MGI Symbol;Acc:MGI:1860487]	ENSMUSG00000029108	5	57875309	58290572	1	protein_coding	5186	8508	5167	6360	5145	7657	5162	6353	8095	9271	6034	7760	3486.39	11249.5	3750.13	9986.79	3601.36	10211.3	3603.32	10039	5164.75	11858.1	4632.6	10749.7	4084.17	11106.3	3995.35	10258.5	1.44319	9.46715e-21	5.05053e-20	1.36052	1.36251e-18	6.74444e-18	-0.0171041	0.791078	0.999857	-0.116859	0.040546	0.339435	1
ENSMUSG00000028124.15	Gclm	glutamate-cysteine ligase, modifier subunit [Source:MGI Symbol;Acc:MGI:104995]	ENSMUSG00000028124	3	122039206	122064381	1	protein_coding	4005	730	2872	469	3548	641	3119	494	4961	808	3586	643	2692.44	965.225	2084.45	736.447	2483.5	854.832	2177.21	780.615	3165.2	1033.48	2753.15	890.731	2780.38	951.178	2338.27	802.598	-1.54743	1.40531e-27	9.26339e-27	-1.54176	6.83724e-27	4.42886e-26	-0.252475	7.4221e-05	0.0105342	-0.249141	0.0408393	NA	5
ENSMUSG00000031506.11	Ptpn7	protein tyrosine phosphatase, non-receptor type 7 [Source:MGI Symbol;Acc:MGI:2156893]	ENSMUSG00000031506	1	135060438	135073055	1	protein_coding	3873	546	3787	341	3738	477	4042	347	3895	778	3679	640	2603.7	721.935	2748.55	535.455	2616.5	636.123	2821.51	548.327	2485.08	995.106	2824.55	886.575	2568.43	784.388	2798.2	656.786	-1.71094	2.95687e-18	1.43993e-17	-2.08933	3.67417e-26	2.33376e-25	0.124437	0.0439077	0.886791	-0.272257	0.0408475	NA	5
ENSMUSG00000044456.16	Rin3	Ras and Rab interactor 3 [Source:MGI Symbol;Acc:MGI:2385708]	ENSMUSG00000044456	12	102249307	102357114	1	protein_coding	1389	2959	1079	2095	1647	2946	1456	2446	1724	3666	1466	3033	933.783	3912.47	783.122	3289.67	1152.85	3928.76	1016.36	3865.15	1099.94	4689.02	1125.52	4201.53	1062.19	4176.75	974.999	3785.45	1.97541	2.36389e-38	2.0569e-37	1.9573	1.81792e-37	1.55743e-36	-0.132567	0.143052	0.999857	-0.147911	0.0416508	0.347634	1
ENSMUSG00000030269.14	Mtmr14	myotubularin related protein 14 [Source:MGI Symbol;Acc:MGI:1916075]	ENSMUSG00000030269	6	113214804	113258353	1	protein_coding	2492	11929	2444	10485	2332	10581	2552	10220	2756	10949	2252	10721	1675.3	15772.8	1773.82	16464.1	1632.34	14110.7	1781.42	16149.6	1758.38	14004.4	1728.97	14851.5	1688.67	14629.3	1761.4	15821.7	3.11472	0	0	3.16693	0	0	0.0619722	0.381742	0.999857	0.109646	0.0419985	0.349483	1
ENSMUSG00000028347.14	Tmeff1	transmembrane protein with EGF-like and two follistatin-like domains 1 [Source:MGI Symbol;Acc:MGI:1926810]	ENSMUSG00000028347	4	48585174	48663131	1	protein_coding	236	43	129	15	296	43	153	18	230	68	164	41	158.656	56.8557	93.6263	23.5538	207.192	57.3444	106.801	28.4435	146.744	86.9759	125.911	56.7962	170.864	67.0587	108.779	36.2645	-1.34723	2.83627e-06	7.45691e-06	-1.56826	6.83669e-07	1.88792e-06	-0.646106	0.003499	NA	-0.95202	0.0420022	NA	5
ENSMUSG00000003032.8	Klf4	Kruppel-like factor 4 (gut) [Source:MGI Symbol;Acc:MGI:1342287]	ENSMUSG00000003032	4	55527143	55532466	-1	protein_coding	1564	1173	1480	1096	1563	830	1520	996	2043	1168	1396	1104	1051.43	1550.97	1074.16	1720.99	1094.06	1106.88	1061.03	1573.87	1303.47	1493.94	1071.78	1529.34	1149.65	1383.93	1068.99	1608.07	0.26753	0.0454497	0.0734464	0.588889	1.10494e-05	2.77408e-05	-0.0985145	0.273767	0.999857	0.224121	0.0420873	NA	1
ENSMUSG00000026836.15	Acvr1	activin A receptor, type 1 [Source:MGI Symbol;Acc:MGI:87911]	ENSMUSG00000026836	2	58278656	58457169	-1	protein_coding	1296	2302	1000	2134	1151	2258	1123	2023	1242	2205	934	2415	871.262	3043.76	725.785	3350.91	805.668	3011.25	783.907	3196.73	792.418	2820.32	717.078	3345.44	823.116	2958.44	742.256	3297.69	1.84567	4.76113e-157	1.67784e-155	2.15109	3.97764e-207	1.95416e-205	-0.148472	0.115111	0.999857	0.153261	0.0421533	0.349721	1
ENSMUSG00000030745.9	Il21r	interleukin 21 receptor [Source:MGI Symbol;Acc:MGI:1890475]	ENSMUSG00000030745	7	125202601	125232742	1	protein_coding	1045	923	782	515	1107	1228	1066	808	1363	760	1272	777	702.522	1220.41	567.564	808.679	774.869	1637.65	744.118	1276.8	869.618	972.083	976.577	1076.36	782.336	1276.72	762.753	1053.94	0.706389	0.00290472	0.00572048	0.466725	0.0498377	0.0802316	-0.0625002	0.558654	0.999857	-0.27208	0.0424222	NA	1
ENSMUSG00000017929.13	B4galt5	UDP-Gal:betaGlcNAc beta 1,4-galactosyltransferase, polypeptide 5 [Source:MGI Symbol;Acc:MGI:1927169]	ENSMUSG00000017929	2	167140364	167191103	-1	protein_coding	6188	34143	5855	30095	5900	30839	6478	30079	4612	37043	3931	35406	4160.01	45144.8	4249.47	47256.7	4129.84	41126.6	4521.95	47530.6	2942.54	47380.1	3018.02	49047	3744.13	44550.5	3929.81	47944.8	3.57281	3.26044e-105	7.17258e-104	3.60876	2.83087e-107	6.37293e-106	0.0669071	0.224646	0.999857	0.10408	0.0427586	0.353684	1
ENSMUSG00000022090.10	Pdlim2	PDZ and LIM domain 2 [Source:MGI Symbol;Acc:MGI:2384850]	ENSMUSG00000022090	14	70401667	70415130	-1	protein_coding	793	236	713	145	848	203	750	136	1017	326	916	230	533.11	312.045	517.485	227.686	593.577	270.719	523.535	214.906	648.864	416.973	703.258	318.613	591.85	333.246	581.426	253.735	-0.828136	4.52113e-05	0.00010806	-1.19313	7.7375e-09	2.43792e-08	-0.0341403	0.75963	NA	-0.396375	0.0429788	NA	5
ENSMUSG00000049932.3	H2ax	H2A.X variant histone [Source:MGI Symbol;Acc:MGI:102688]	ENSMUSG00000049932	9	44245991	44247374	1	protein_coding	481	77	499	50	750	135	642	71	535	90	497	45	323.362	101.811	362.167	78.5125	524.979	180.035	448.146	112.194	341.339	115.115	381.571	62.3373	396.56	132.32	397.295	84.3478	-1.58378	4.15478e-09	1.31975e-08	-2.24054	1.17077e-15	5.18597e-15	0.0287246	0.834353	NA	-0.652536	0.043188	NA	5
ENSMUSG00000031266.7	Gla	galactosidase, alpha [Source:MGI Symbol;Acc:MGI:1347344]	ENSMUSG00000031266	X	133488898	133501874	-1	protein_coding	6410	2940	5978	2671	5593	2760	6216	2679	6677	2435	5161	2448	4309.25	3887.34	4338.74	4194.14	3914.95	3680.71	4339.06	4233.34	4260.04	3114.5	3962.35	3391.15	4161.41	3560.85	4213.38	3939.54	-0.224967	0.0456905	0.0738146	-0.0973441	0.387586	0.477031	0.0185634	0.757037	0.999857	0.140738	0.0433304	0.357347	3
ENSMUSG00000040435.12	Ppp1r15a	protein phosphatase 1, regulatory subunit 15A [Source:MGI Symbol;Acc:MGI:1927072]	ENSMUSG00000040435	7	45172340	45175692	-1	protein_coding	710	1156	690	1297	704	1124	773	1140	942	1683	792	1516	477.312	1528.49	500.792	2036.61	492.781	1498.96	539.59	1801.42	601.012	2152.65	608.057	2100.07	523.702	1726.7	549.48	1979.37	1.72106	1.8178e-27	1.1948e-26	1.8493	2.07008e-31	1.52714e-30	0.0724692	0.504656	NA	0.208285	0.0435413	NA	1
ENSMUSG00000020250.10	Txnrd1	thioredoxin reductase 1 [Source:MGI Symbol;Acc:MGI:1354175]	ENSMUSG00000020250	10	82669785	82733546	1	protein_coding	6104	9138	5033	7245	5375	8916	5529	7123	6675	12043	4788	10069	4103.54	12082.5	3652.88	11376.5	3762.35	11890.3	3859.5	11255.7	4258.77	15403.7	3675.98	13948.3	4041.55	13125.5	3729.45	12193.5	1.69938	4.19097e-44	4.08725e-43	1.70916	1.74077e-44	1.72523e-43	-0.113919	0.0604167	0.991576	-0.107352	0.0441455	0.36286	1
ENSMUSG00000025492.6	Ifitm3	interferon induced transmembrane protein 3 [Source:MGI Symbol;Acc:MGI:1913391]	ENSMUSG00000025492	7	140589499	140590683	-1	protein_coding	22917	48246	24757	41098	24278	43352	24717	41937	22727	51309	20681	50937	15406.4	63792.1	17968.3	64534.1	16993.9	57813.8	17253.6	66268.5	14500.2	65627.1	15877.8	70561.7	15633.5	62411	17033.2	67121.5	1.99719	2.9514e-120	7.51171e-119	1.97842	4.92623e-118	1.20848e-116	0.125485	0.0221114	0.607065	0.101988	0.0444487	0.36286	1
ENSMUSG00000028410.13	Dnaja1	DnaJ heat shock protein family (Hsp40) member A1 [Source:MGI Symbol;Acc:MGI:1270129]	ENSMUSG00000028410	4	40722150	40737149	1	protein_coding	2343	6449	2148	6276	2069	6551	2246	5466	2335	6063	1733	6488	1575.13	8527.03	1558.99	9854.89	1448.24	8736.36	1567.81	8637.33	1489.77	7754.92	1330.51	8987.65	1504.38	8339.44	1485.77	9159.96	2.47071	2.80995e-164	1.03398e-162	2.62379	3.50545e-184	1.51147e-182	-0.0201196	0.796435	0.999857	0.131197	0.0444509	0.36286	1
ENSMUSG00000062825.15	Actg1	actin, gamma, cytoplasmic 1 [Source:MGI Symbol;Acc:MGI:87906]	ENSMUSG00000062825	11	120236516	120239368	-1	protein_coding	31663	28876	35250	23741	31425	26641	32430	25909	30589	30505	27930	31984	21286.1	38180.6	25583.9	37279.3	21996.6	35528.2	22637.7	40941.2	19516.3	39017.6	21443.2	44306.6	20933	37575.5	23221.6	40842.4	0.844029	4.60176e-19	2.3078e-18	0.81462	7.28776e-18	3.51258e-17	0.148162	0.00775365	0.312673	0.113873	0.0445227	0.36286	1
ENSMUSG00000060131.11	Atp8b4	ATPase, class I, type 8B, member 4 [Source:MGI Symbol;Acc:MGI:1859664]	ENSMUSG00000060131	2	126162893	126342594	-1	protein_coding	7462	2655	5718	1864	6641	2523	7064	1957	7029	2444	5501	2161	5016.48	3510.51	4150.04	2926.95	4648.52	3364.65	4931	3092.44	4484.62	3126.02	4223.39	2993.58	4716.54	3333.73	4434.81	3004.32	-0.500641	1.11793e-08	3.4413e-08	-0.561962	1.84561e-10	6.40911e-10	-0.0909442	0.153451	0.999857	-0.152729	0.0450368	0.365973	5
ENSMUSG00000031959.15	Wdr59	WD repeat domain 59 [Source:MGI Symbol;Acc:MGI:2442115]	ENSMUSG00000031959	8	112175429	112248724	-1	protein_coding	625	1875	546	1763	577	1810	606	1764	698	1851	537	1853	420.169	2479.17	396.279	2768.35	403.884	2413.8	423.016	2787.46	445.336	2367.53	412.281	2566.91	423.13	2420.17	410.525	2707.57	2.51506	1.97304e-269	1.3244e-267	2.72072	2.96886e-306	2.30527e-304	-0.0424658	0.72749	NA	0.157032	0.0450914	NA	1
ENSMUSG00000079037.9	Prnp	prion protein [Source:MGI Symbol;Acc:MGI:97769]	ENSMUSG00000079037	2	131751848	131780349	1	protein_coding	1723	6129	1706	5642	1787	6056	1775	5461	1845	5219	1489	5280	1158.32	8103.92	1238.19	8859.35	1250.85	8076.23	1239.03	8629.43	1177.14	6675.4	1143.18	7314.24	1195.44	7618.52	1206.8	8267.68	2.67201	3.09918e-144	9.69154e-143	2.77599	5.50851e-155	1.84203e-153	0.0139971	0.863668	0.999857	0.114604	0.0453103	0.367119	1
ENSMUSG00000112643.1	Gm19688	predicted gene, 19688 [Source:MGI Symbol;Acc:MGI:5011873]	ENSMUSG00000112643	10	75454914	75455337	-1	processed_pseudogene	1	0	3	12	1	0	1	1	1	2	0	7	0.67227	0	2.17735	18.843	0.699972	0	0.698047	1.58019	0.638017	2.55811	0	9.69691	0.670087	0.852705	0.958467	10.04	0.372034	0.826608	0.867908	3.37849	0.0110973	0.0202367	-0.132802	0.95813	NA	3.44641	0.0453346	NA	4
ENSMUSG00000115987.1	Vps28	vacuolar protein sorting 28 [Source:MGI Symbol;Acc:MGI:1914164]	ENSMUSG00000115987	15	76506287	76510286	-1	protein_coding	2240	1532	2111	1318	2200	1421	2181	1392	2329	1365	2187	1562	1505.89	2025.65	1532.13	2069.59	1539.94	1895.03	1522.44	2199.63	1485.94	1745.91	1679.07	2163.8	1510.59	1888.87	1577.88	2144.34	0.322296	1.69334e-05	4.18946e-05	0.442906	3.6051e-09	1.16227e-08	0.0622949	0.416774	0.999857	0.181273	0.0453461	NA	1
ENSMUSG00000022241.6	Tars	threonyl-tRNA synthetase [Source:MGI Symbol;Acc:MGI:106314]	ENSMUSG00000022241	15	11382387	11399751	-1	protein_coding	2033	1315	1786	933	1750	1052	1882	815	2349	1595	2012	1306	1366.73	1738.73	1296.25	1465.04	1224.95	1402.94	1313.72	1287.86	1498.7	2040.1	1544.71	1809.17	1363.46	1727.25	1384.9	1520.69	0.341236	0.0370602	0.0610507	0.135651	0.40881	0.497839	0.0233745	0.75771	0.999857	-0.185762	0.045426	NA	1
ENSMUSG00000005800.3	Mmp8	matrix metallopeptidase 8 [Source:MGI Symbol;Acc:MGI:1202395]	ENSMUSG00000005800	9	7558457	7568486	1	protein_coding	538	336	356	203	566	357	505	247	553	363	399	285	361.681	444.268	258.379	318.761	396.184	476.092	352.514	390.308	352.824	464.298	306.332	394.803	370.23	461.553	305.742	367.957	0.318434	0.0180092	0.0314663	0.267871	0.0544343	0.0867172	-0.28395	0.0386286	NA	-0.335597	0.0457083	NA	2
ENSMUSG00000021303.14	Gng4	guanine nucleotide binding protein (G protein), gamma 4 [Source:MGI Symbol;Acc:MGI:102703]	ENSMUSG00000021303	13	13958644	14002481	1	protein_coding	660	813	813	761	655	862	763	862	399	546	360	611	443.698	1074.97	590.063	1194.96	458.482	1149.56	532.61	1362.13	254.569	698.365	276.39	846.402	385.583	974.297	466.354	1134.5	1.33752	1.55909e-05	3.87131e-05	1.28194	3.42373e-05	8.28905e-05	0.253783	0.0451844	NA	0.220102	0.0458234	NA	1
ENSMUSG00000056116.18	H2-T22	histocompatibility 2, T region locus 22 [Source:MGI Symbol;Acc:MGI:95956]	ENSMUSG00000056116	17	36348020	36353639	-1	protein_coding	1750	14944	1737	13426	1763	14064	1708	12566	1759	13988	1616	14193	1176.47	19759.3	1260.69	21082.2	1234.05	18755.6	1192.26	19856.7	1122.27	17891.5	1240.68	19661.2	1177.6	18802.1	1231.21	20200	3.99732	0	0	4.03631	0	0	0.0654541	0.435627	0.999857	0.0999225	0.0458862	0.369738	1
ENSMUSG00000056121.16	Fez2	fasciculation and elongation protein zeta 2 (zygin II) [Source:MGI Symbol;Acc:MGI:2675856]	ENSMUSG00000056121	17	78676641	78725581	-1	protein_coding	2112	3621	2092	3222	1822	3120	2021	2970	2028	3056	1797	3143	1419.83	4787.78	1518.34	5059.35	1275.35	4160.8	1410.75	4693.17	1293.9	3908.8	1379.64	4353.91	1329.69	4285.79	1436.25	4702.14	1.6884	3.02304e-66	4.22235e-65	1.71076	7.17919e-68	1.03508e-66	0.112299	0.129965	0.999857	0.132067	0.0459004	0.369738	1
ENSMUSG00000053398.11	Phgdh	3-phosphoglycerate dehydrogenase [Source:MGI Symbol;Acc:MGI:1355330]	ENSMUSG00000053398	3	98220486	98247306	-1	protein_coding	73	102	47	46	103	89	76	65	157	153	119	86	49.0757	134.867	34.1119	72.2315	72.0972	118.69	53.0516	102.713	100.169	195.696	91.3621	119.134	73.7805	149.751	59.5085	98.0259	1.02092	0.0065137	0.0122249	0.723822	0.0596007	0.0941131	-0.356883	0.227004	NA	-0.612242	0.0464597	NA	1
ENSMUSG00000028266.17	Lmo4	LIM domain only 4 [Source:MGI Symbol;Acc:MGI:109360]	ENSMUSG00000028266	3	143894291	143910981	-1	protein_coding	1958	4363	1877	3269	1755	3971	1748	3080	2899	5080	2279	4461	1316.3	5768.87	1362.3	5133.15	1228.45	5295.69	1220.19	4866.99	1849.61	6497.61	1749.7	6179.71	1464.79	5854.06	1444.06	5393.28	1.99858	2.85075e-28	1.91426e-27	1.90132	1.08948e-25	6.82323e-25	-0.0133826	0.859575	0.999857	-0.1246	0.0464747	0.373279	1
ENSMUSG00000097715.2	Gpr137b-ps	G protein-coupled receptor 137B, pseudogene [Source:MGI Symbol;Acc:MGI:3710533]	ENSMUSG00000097715	13	12630627	12665175	-1	transcribed_unprocessed_pseudogene	5179	1148	4152	841	4907	1350	4674	956	6773	1141	4530	977	3481.69	1517.92	3013.46	1320.58	3434.76	1800.35	3262.67	1510.66	4321.29	1459.4	3477.9	1353.41	3745.91	1592.56	3251.34	1394.89	-1.23421	4.95448e-24	2.92214e-23	-1.22104	3.00744e-23	1.73197e-22	-0.19834	0.00123832	0.0875508	-0.191836	0.0466152	NA	5
ENSMUSG00000109784.1	Gm45493	predicted gene 45493 [Source:MGI Symbol;Acc:MGI:5791329]	ENSMUSG00000109784	8	18912212	18916159	1	TEC	0	1	1	0	0	4	2	0	2	17	2	1	0	1.32223	0.725785	0	0	5.33436	1.39609	0	1.27603	21.744	1.5355	1.38527	0.425345	9.46685	1.21913	0.461758	4.43718	0.00533423	0.0101327	-1.17135	0.511475	0.597754	2.06845	0.4389	NA	-3.57225	0.0466727	NA	2
ENSMUSG00000027068.6	Dhrs9	dehydrogenase/reductase (SDR family) member 9 [Source:MGI Symbol;Acc:MGI:2442798]	ENSMUSG00000027068	2	69210789	69234877	1	protein_coding	1486	1093	1232	891	1263	914	1470	955	1266	708	996	892	998.993	1445.19	894.167	1399.09	884.065	1218.9	1026.13	1509.08	807.73	905.572	764.678	1235.66	896.93	1189.89	894.991	1381.28	0.407642	0.0198372	0.0344369	0.625491	0.00035457	0.000783492	-0.00686277	0.942935	0.999857	0.230735	0.0468297	NA	1
ENSMUSG00000024335.20	Brd2	bromodomain containing 2 [Source:MGI Symbol;Acc:MGI:99495]	ENSMUSG00000024335	17	34330997	34341608	-1	protein_coding	12466	27095	11173	24659	10949	25822	11826	23358	13881	24187	11192	23639	8380.52	35825.7	8109.19	38720.8	7664	34436	8255.1	36910.1	8856.32	30936.6	8592.65	32746.5	8300.28	33732.8	8318.98	36125.8	2.02287	3.32468e-111	7.82089e-110	2.11853	1.10058e-121	2.82072e-120	0.00588987	0.905479	0.999857	0.0940377	0.0468939	0.375135	1
ENSMUSG00000027007.16	Itprid2	ITPR interacting domain containing 2 [Source:MGI Symbol;Acc:MGI:1917849]	ENSMUSG00000027007	2	79465696	79503310	1	protein_coding	10073	7027	9047	6124	9471	5978	9790	5938	10588	6689	8094	6565	6771.78	9291.28	6566.18	9616.21	6629.44	7972.21	6833.88	9383.18	6755.33	8555.61	6214.16	9094.32	6718.85	8606.37	6538.07	9364.57	0.357188	2.11555e-07	6.01885e-07	0.518196	5.61656e-14	2.30822e-13	-0.0397139	0.443136	0.999857	0.119986	0.0469765	0.375135	1
ENSMUSG00000031701.6	Dnaja2	DnaJ heat shock protein family (Hsp40) member A2 [Source:MGI Symbol;Acc:MGI:1931882]	ENSMUSG00000031701	8	86264262	86281973	-1	protein_coding	4334	18988	4034	17362	3781	17221	4151	15036	5002	20881	3915	21279	2913.62	25106.4	2927.82	27262.7	2646.6	22965.8	2897.59	23759.8	3191.36	26708	3005.74	29477.2	2917.19	24926.7	2943.72	26833.2	3.09493	1.35219e-199	6.50365e-198	3.18838	2.09475e-211	1.05168e-209	0.0174352	0.781037	0.999857	0.0994871	0.0471641	0.375551	1
ENSMUSG00000003665.7	Has1	hyaluronan synthase 1 [Source:MGI Symbol;Acc:MGI:106590]	ENSMUSG00000003665	17	18063585	18075467	-1	protein_coding	0	35	3	22	0	47	0	23	0	207	0	108	0	46.2779	2.17735	34.5455	0	62.6788	0	36.3444	0	264.765	0	149.61	0	124.574	0.725785	73.4998	9.98231	3.42975e-09	1.094e-08	6.65918	6.12375e-06	1.56663e-05	1.59219	0.692918	NA	-0.700744	0.0473407	NA	1
ENSMUSG00000062464.6	Cyp4f37	cytochrome P450, family 4, subfamily f, polypeptide 37 [Source:MGI Symbol;Acc:MGI:3780112]	ENSMUSG00000062464	17	32840283	32855158	1	protein_coding	2	0	0	6	0	2	0	9	0	7	2	14	1.34454	0	0	9.4215	0	2.66718	0	14.2217	0	8.9534	1.5355	19.3938	0.44818	3.87353	0.511833	14.3457	3.12195	0.0432982	0.0703654	4.85896	0.00107916	0.00226473	0.0278073	0.994389	NA	2.44509	0.0478196	NA	1
ENSMUSG00000027012.15	Dync1i2	dynein cytoplasmic 1 intermediate chain 2 [Source:MGI Symbol;Acc:MGI:107750]	ENSMUSG00000027012	2	71042050	71093647	1	protein_coding	7249	18103	6983	16344	6401	17405	7166	15380	7906	18456	6641	18757	4873.29	23936.3	5068.16	25664.2	4480.52	23211.2	5002.2	24303.4	5044.17	23606.3	5098.62	25983.6	4799.32	23584.6	5056.33	25317	2.29679	0	0	2.32402	0	0	0.0775087	0.146692	0.999857	0.0977711	0.0479132	0.380422	1
ENSMUSG00000002017.10	Fam98a	family with sequence similarity 98, member A [Source:MGI Symbol;Acc:MGI:1919972]	ENSMUSG00000002017	17	75844081	75858941	-1	protein_coding	564	229	577	132	602	252	596	153	740	263	591	215	379.16	302.79	418.778	207.273	421.383	336.065	416.036	241.77	472.133	336.392	453.74	297.834	424.226	325.082	429.518	248.959	-0.384281	0.00566353	0.0107138	-0.782359	5.6929e-08	1.70406e-07	0.0224006	0.855912	NA	-0.399614	0.0481958	NA	5
ENSMUSG00000091649.3	Phf11b	PHD finger protein 11B [Source:MGI Symbol;Acc:MGI:3645789]	ENSMUSG00000091649	14	59558413	59578800	-1	protein_coding	273	12491	346	11611	293	12493	365	10732	349	14293	251	14787	183.53	16515.9	251.122	18232.2	205.092	16660.6	254.787	16958.6	222.668	18281.6	192.705	20484	203.763	17152.7	232.871	18558.3	6.39484	0	0	6.31483	0	0	0.187527	0.301033	NA	0.106889	0.0481978	0.381589	1
ENSMUSG00000032849.14	Abcc4	ATP-binding cassette, sub-family C (CFTR/MRP), member 4 [Source:MGI Symbol;Acc:MGI:2443111]	ENSMUSG00000032849	14	118720104	118943631	-1	protein_coding	1160	2598	1046	1983	1231	2934	1222	2150	1263	3152	838	2777	779.833	3435.14	759.171	3113.81	861.666	3912.76	853.013	3397.41	805.816	4031.59	643.374	3846.9	815.772	3793.16	751.853	3452.71	2.2173	2.37848e-73	3.68123e-72	2.19893	2.15191e-71	3.26438e-70	-0.124339	0.215511	0.999857	-0.141374	0.0484906	0.382814	1
ENSMUSG00000018474.18	Chd3	chromodomain helicase DNA binding protein 3 [Source:MGI Symbol;Acc:MGI:1344395]	ENSMUSG00000018474	11	69234099	69260232	-1	protein_coding	4683	1525	4654	1647	4129	1491	4753	1405	5293	1506	4733	1428	3148.24	2016.39	3377.8	2586.2	2890.19	1988.38	3317.82	2220.17	3377.03	1926.26	3633.76	1978.17	3138.48	1977.01	3443.13	2261.51	-0.666878	1.48711e-10	5.11569e-10	-0.606979	5.52128e-09	1.75869e-08	0.135938	0.017315	0.520789	0.181935	0.0485341	NA	5
ENSMUSG00000038594.9	Cep85l	centrosomal protein 85-like [Source:MGI Symbol;Acc:MGI:3642684]	ENSMUSG00000038594	10	53149539	53256043	-1	protein_coding	249	514	192	518	190	441	210	459	219	420	170	458	167.395	679.624	139.351	813.39	132.995	588.114	146.59	725.309	139.726	537.204	130.517	634.455	146.705	601.647	138.819	724.384	2.03557	3.37874e-44	3.29863e-43	2.38164	9.79383e-59	1.21924e-57	-0.0742611	0.714222	NA	0.263242	0.048853	NA	1
ENSMUSG00000040752.16	Myh6	myosin, heavy polypeptide 6, cardiac muscle, alpha [Source:MGI Symbol;Acc:MGI:97255]	ENSMUSG00000040752	14	55179378	55204384	-1	protein_coding	1	1	9	8	13	3	2	5	2	0	1	8	0.67227	1.32223	6.53206	12.562	9.09964	4.00077	1.39609	7.90096	1.27603	0	0.767749	11.0822	3.68265	1.77433	2.89864	10.5151	-1.05509	0.412949	0.505058	1.85698	0.102231	0.152729	-0.213626	0.882064	NA	2.96897	0.0489188	NA	4
ENSMUSG00000049091.6	Sephs2	selenophosphate synthetase 2 [Source:MGI Symbol;Acc:MGI:108388]	ENSMUSG00000049091	7	126871051	126873227	-1	protein_coding	4651	359	3826	226	4006	353	4154	264	5628	487	4742	358	3126.73	474.679	2776.85	354.877	2804.09	470.758	2899.69	417.171	3590.76	622.901	3640.67	495.928	3173.86	522.779	3105.74	422.658	-2.60162	2.77527e-54	3.24756e-53	-2.87566	3.04901e-64	4.13568e-63	-0.0334278	0.589691	0.999857	-0.311563	0.049155	NA	5
ENSMUSG00000040522.5	Tlr8	toll-like receptor 8 [Source:MGI Symbol;Acc:MGI:2176887]	ENSMUSG00000040522	X	166025692	166047325	-1	protein_coding	11303	6914	10154	6588	9670	6450	10937	5925	10415	7139	8687	6840	7598.67	9141.87	7369.62	10344.8	6768.73	8601.66	7634.54	9362.64	6644.95	9131.19	6669.43	9475.27	7004.12	8958.24	7224.53	9727.57	0.355038	1.32553e-05	3.30931e-05	0.429064	1.43837e-07	4.1845e-07	0.0455339	0.388122	0.999857	0.113901	0.0491739	0.384373	1
ENSMUSG00000024242.15	Map4k3	mitogen-activated protein kinase kinase kinase kinase 3 [Source:MGI Symbol;Acc:MGI:2154405]	ENSMUSG00000024242	17	80887941	81035914	-1	protein_coding	4829	3008	4728	2764	4174	2252	4283	2299	6356	4037	4543	3842	3246.39	3977.26	3431.51	4340.17	2921.68	3003.25	2989.74	3632.86	4055.24	5163.55	3487.88	5322.22	3407.77	4048.02	3303.04	4431.75	0.248397	0.219455	0.296332	0.424249	0.0360344	0.0597908	-0.0345572	0.616545	0.999857	0.142142	0.0492418	0.384373	1
ENSMUSG00000031792.15	Usb1	U6 snRNA biogenesis 1 [Source:MGI Symbol;Acc:MGI:2142454]	ENSMUSG00000031792	8	96058912	96074135	1	protein_coding	1309	9743	1171	8738	1250	8778	1253	8344	1281	10397	1059	10061	880.002	12882.4	849.894	13720.8	874.965	11706.3	874.653	13185.1	817.3	13298.4	813.046	13937.2	857.422	12629	845.864	13614.4	3.88094	0	0	4.00825	0	0	-0.0188862	0.832219	0.999857	0.105887	0.0493389	0.384373	1
ENSMUSG00000033417.16	Cacul1	CDK2 associated, cullin domain 1 [Source:MGI Symbol;Acc:MGI:1926082]	ENSMUSG00000033417	19	60513134	60569463	-1	protein_coding	5087	2627	4455	2464	4159	2357	4766	2313	5727	2571	4487	2489	3419.84	3473.49	3233.37	3869.1	2911.19	3143.27	3326.89	3654.99	3653.93	3288.46	3444.89	3447.95	3328.32	3301.74	3335.05	3657.34	-0.0117152	0.900802	0.925399	0.132905	0.157874	0.223946	0.00911709	0.888368	0.999857	0.14294	0.0493457	0.384373	4
ENSMUSG00000004897.16	Hdgf	heparin binding growth factor [Source:MGI Symbol;Acc:MGI:1194494]	ENSMUSG00000004897	3	87813628	87823439	1	protein_coding	5027	3145	4787	2458	4613	3130	4949	2436	6025	3729	4859	3086	3379.5	4158.4	3474.33	3859.67	3228.97	4174.14	3454.63	3849.35	3844.06	4769.6	3730.49	4274.95	3484.18	4367.38	3553.15	3994.66	0.325905	0.000441676	0.000956026	0.16929	0.0689697	0.107472	0.0317756	0.582945	0.999857	-0.131745	0.0495187	0.384373	1
ENSMUSG00000053158.10	Fes	feline sarcoma oncogene [Source:MGI Symbol;Acc:MGI:95514]	ENSMUSG00000053158	7	80027504	80037694	-1	protein_coding	10599	3880	9563	2836	9786	3754	9666	3093	11928	4423	10369	3706	7125.39	5130.24	6940.68	4453.23	6849.93	5006.3	6747.32	4887.54	7610.27	5657.27	7960.79	5133.82	7195.2	5264.6	7216.26	4824.86	-0.450691	1.11157e-06	3.01146e-06	-0.580512	3.95741e-10	1.35021e-09	0.00251013	0.960726	0.999857	-0.130363	0.0495205	0.384373	5
ENSMUSG00000033294.11	Noc4l	NOC4 like [Source:MGI Symbol;Acc:MGI:2140843]	ENSMUSG00000033294	5	110796284	110801283	-1	protein_coding	718	1670	635	1480	638	1475	643	1579	861	1734	788	1732	482.69	2208.12	460.873	2323.97	446.582	1967.05	448.844	2495.12	549.333	2217.89	604.986	2399.29	492.868	2131.02	504.901	2406.13	2.11179	2.31617e-62	3.05791e-61	2.25353	1.85308e-70	2.77432e-69	0.0284584	0.803385	NA	0.172259	0.0496086	NA	1
ENSMUSG00000075553.2	Gm5464	predicted gene 5464 [Source:MGI Symbol;Acc:MGI:3643060]	ENSMUSG00000075553	14	67106299	67109172	1	lncRNA	4	2	1	5	1	0	3	3	0	0	6	8	2.68908	2.64445	0.725785	7.85125	0.699972	0	2.09414	4.74058	0	0	4.60649	11.0822	1.12968	0.881484	2.47547	7.89134	-0.357874	0.817813	0.86119	1.68592	0.139239	0.200828	1.51382	0.422022	NA	3.66387	0.0496418	NA	4
ENSMUSG00000027185.15	Nat10	N-acetyltransferase 10 [Source:MGI Symbol;Acc:MGI:2138939]	ENSMUSG00000027185	2	103551601	103591615	-1	protein_coding	729	288	669	153	668	229	758	163	1134	336	844	266	490.085	380.801	485.55	240.248	467.582	305.392	529.12	257.571	723.512	429.763	647.98	368.483	560.393	371.986	554.217	288.767	-0.591247	0.00786405	0.014591	-0.938071	3.12715e-05	7.60417e-05	0.000382876	0.997281	NA	-0.378622	0.0496481	NA	5
ENSMUSG00000086503.4	Xist	inactive X specific transcripts [Source:MGI Symbol;Acc:MGI:98974]	ENSMUSG00000086503	X	102503972	102526860	-1	lncRNA	0	0	0	0	8872	5518	0	0	13744	12932	12042	8611	0	0	0	0	6210.15	7358.76	0	0	8768.91	16540.8	9245.23	11928.6	4993.02	7966.51	3081.74	3976.2	0.674049	0.868795	0.901329	0.367749	0.928189	0.947263	-7.23863	0.0590296	0.991576	-7.52377	0.0498138	0.38557	2
ENSMUSG00000032691.14	Nlrp3	NLR family, pyrin domain containing 3 [Source:MGI Symbol;Acc:MGI:2653833]	ENSMUSG00000032691	11	59432394	59457782	1	protein_coding	3324	36122	2984	29679	3067	31598	3237	25528	3834	60070	3172	48586	2234.63	47761.4	2165.74	46603.5	2146.82	42138.8	2259.58	40339.2	2446.16	76833	2435.3	67304.9	2275.87	55577.7	2286.87	51415.8	4.61	5.8186e-95	1.15396e-93	4.4908	3.60297e-90	6.77868e-89	0.00799002	0.899406	0.999857	-0.100742	0.050278	0.387756	Not_clustered
ENSMUSG00000083483.3	Gm14044	predicted gene 14044 [Source:MGI Symbol;Acc:MGI:3650452]	ENSMUSG00000083483	2	130226803	130227249	-1	processed_pseudogene	3	0	3	7	2	1	4	3	1	1	4	8	2.01681	0	2.17735	10.9918	1.39994	1.33359	2.79219	4.74058	0.638017	1.27906	3.071	11.0822	1.35159	0.870883	2.68018	8.93817	-0.620761	0.642967	0.718569	1.74493	0.0386405	0.0636426	1.07522	0.500271	NA	3.40037	0.0503237	NA	Not_clustered
ENSMUSG00000062203.15	Gspt1	G1 to S phase transition 1 [Source:MGI Symbol;Acc:MGI:1316728]	ENSMUSG00000062203	16	11037156	11072189	-1	protein_coding	3228	6838	2976	5401	2998	6540	3144	5188	4322	8550	3217	7200	2170.09	9041.38	2159.94	8480.92	2098.52	8721.69	2194.66	8198.04	2757.51	10935.9	2469.85	9973.97	2342.04	9566.34	2274.81	8884.31	2.03009	1.91997e-50	2.09301e-49	1.96568	2.74717e-47	2.86196e-46	-0.0337333	0.618724	0.999857	-0.109071	0.0504257	0.387756	Not_clustered
ENSMUSG00000038485.6	Socs7	suppressor of cytokine signaling 7 [Source:MGI Symbol;Acc:MGI:2651588]	ENSMUSG00000038485	11	97253261	97289368	1	protein_coding	1122	3327	1000	3070	1053	3100	988	2917	1098	3137	953	3126	754.287	4399.05	725.785	4820.67	737.071	4134.13	689.67	4609.42	700.543	4012.4	731.665	4330.37	730.634	4181.86	715.707	4586.82	2.51715	3.5868e-274	2.45254e-272	2.68005	1.37066e-305	1.05535e-303	-0.0289794	0.76776	NA	0.128944	0.050516	0.387756	Not_clustered
ENSMUSG00000084964.2	Gm15503	predicted gene 15503 [Source:MGI Symbol;Acc:MGI:3782950]	ENSMUSG00000084964	7	128010692	128014065	-1	lncRNA	26	10	15	4	17	10	26	0	30	3	22	0	17.479	13.2223	10.8868	6.281	11.8995	13.3359	18.1492	0	19.1405	3.83717	16.8905	0	16.173	10.1318	15.3088	2.09367	-0.681189	0.263327	0.346358	-2.91787	0.0011164	0.00233859	-0.0833562	0.889641	NA	-3.17825	0.0507628	NA	Not_clustered
ENSMUSG00000058099.16	Nfam1	Nfat activating molecule with ITAM motif 1 [Source:MGI Symbol;Acc:MGI:1921289]	ENSMUSG00000058099	15	82877174	82917507	-1	protein_coding	19445	569	16881	383	18400	632	18782	490	22929	814	19217	622	13072.3	752.347	12252	601.406	12879.5	842.83	13110.7	774.294	14629.1	1041.15	14753.8	861.64	13527	878.776	13372.2	745.78	-3.94393	1.23787e-152	4.16985e-151	-4.16328	4.17351e-167	1.5769e-165	-0.0178652	0.696018	0.999857	-0.243185	0.0508055	NA	Not_clustered
ENSMUSG00000022723.16	Crybg3	beta-gamma crystallin domain containing 3 [Source:MGI Symbol;Acc:MGI:2676311]	ENSMUSG00000022723	16	59311138	59421342	-1	protein_coding	2774	661	2500	665	2563	601	2880	585	2654	535	2121	587	1864.88	873.991	1814.46	1044.22	1794.03	801.488	2010.38	924.413	1693.3	684.296	1628.4	813.156	1784.07	786.592	1817.74	927.262	-1.18173	1.24036e-20	6.57684e-20	-0.972249	1.80026e-14	7.55261e-14	0.0237733	0.739872	0.999857	0.233243	0.0508936	NA	Not_clustered
ENSMUSG00000067212.8	H2-T23	histocompatibility 2, T region locus 23 [Source:MGI Symbol;Acc:MGI:95957]	ENSMUSG00000067212	17	36340665	36343747	-1	protein_coding	8494	22532	8507	20124	8152	19794	8528	18326	7604	20371	6483	19835	5710.26	29792.4	6174.25	31599.7	5706.17	26397.1	5952.94	28958.6	4851.48	26055.7	4977.32	27476.9	5422.64	27415.1	5701.5	29345.1	2.33795	1.87587e-100	3.94212e-99	2.36362	1.38974e-102	2.96128e-101	0.0709719	0.180719	0.999857	0.094325	0.0509849	0.390274	Not_clustered
ENSMUSG00000034652.12	Cd300a	CD300A molecule [Source:MGI Symbol;Acc:MGI:2443411]	ENSMUSG00000034652	11	114780867	114795480	1	protein_coding	12776	1225	10703	911	12289	1419	11808	948	11843	1254	9467	1119	8588.92	1619.73	7768.08	1430.5	8601.96	1892.37	8242.54	1498.02	7556.04	1603.94	7268.28	1550.12	8248.97	1705.34	7759.63	1492.88	-2.27428	7.68702e-132	2.19074e-130	-2.3776	4.56085e-141	1.37012e-139	-0.0869786	0.0708334	0.999857	-0.19243	0.0510809	NA	Not_clustered
ENSMUSG00000072769.6	Gm10419	predicted gene 10419 [Source:MGI Symbol;Acc:MGI:3642823]	ENSMUSG00000072769	5	108515635	108526108	1	lncRNA	196	77	189	92	166	56	200	97	151	66	132	78	131.765	101.811	137.173	144.463	116.195	74.6811	139.609	153.279	96.3406	84.4178	101.343	108.051	114.767	86.9701	126.042	135.264	-0.399289	0.0743654	0.114883	0.0967429	0.656589	0.727249	0.133245	0.538807	NA	0.627321	0.0511632	NA	Not_clustered
ENSMUSG00000036594.15	H2-Aa	histocompatibility 2, class II antigen A, alpha [Source:MGI Symbol;Acc:MGI:95895]	ENSMUSG00000036594	17	34501718	34506797	-1	protein_coding	5359	5030	4816	4330	4713	4059	4148	3464	4486	3868	5080	4875	3602.7	6650.8	3495.38	6799.18	3298.97	5413.05	2895.5	5473.79	2862.15	4947.39	3900.16	6753.21	3254.6	5670.41	3430.35	6342.06	0.800986	1.88943e-07	5.39311e-07	0.886739	8.09673e-09	2.5498e-08	0.07181	0.716361	0.999857	0.161595	0.0511675	0.390593	Not_clustered
ENSMUSG00000035545.13	Leng8	leukocyte receptor cluster (LRC) member 8 [Source:MGI Symbol;Acc:MGI:2142195]	ENSMUSG00000035545	7	4140038	4151176	1	protein_coding	6679	2546	6412	2282	6048	2395	5866	1691	8811	5173	7462	3836	4490.09	3366.39	4653.73	3583.31	4233.43	3193.95	4094.74	2672.11	5621.57	6616.56	5728.94	5313.91	4781.7	4392.3	4825.81	3856.44	-0.122516	0.673256	0.74407	-0.32333	0.265993	0.34974	0.0111942	0.842129	0.999857	-0.166755	0.0513568	0.390961	Not_clustered
ENSMUSG00000029580.14	Actb	actin, beta [Source:MGI Symbol;Acc:MGI:87904]	ENSMUSG00000029580	5	142888870	142892509	-1	protein_coding	193697	474209	207749	388114	178989	423167	187367	406953	215124	510826	203559	535088	130217	627011	150781	609436	125287	564332	130791	643064	137253	653376	156282	741243	130919	614906	145951	664581	2.23169	8.31593e-106	1.83602e-104	2.18696	1.09208e-101	2.295e-100	0.154254	0.00180528	0.109199	0.105789	0.0515205	0.391132	1
ENSMUSG00000117679.1	Apbb3	amyloid beta (A4) precursor protein-binding, family B, member 3 [Source:MGI Symbol;Acc:MGI:108404]	ENSMUSG00000117679	18	36804207	36812419	-1	protein_coding	983	114	952	84	928	134	891	62	790	290	817	203	660.842	150.734	690.947	131.901	649.574	178.701	621.96	97.972	504.034	370.927	627.251	281.211	604.817	233.454	646.719	170.361	-1.3727	0.000153475	0.000349153	-1.92104	1.50157e-07	4.36144e-07	0.105139	0.349216	NA	-0.482845	0.0520181	NA	Not_clustered
ENSMUSG00000026234.12	Ncl	nucleolin [Source:MGI Symbol;Acc:MGI:97286]	ENSMUSG00000026234	1	86272441	86287122	-1	protein_coding	9852	6374	8394	5163	8752	5848	9687	4482	11814	8346	9505	7050	6623.21	8427.87	6092.24	8107.2	6126.16	7798.84	6761.98	7082.42	7537.54	10675	7297.45	9766.18	6762.3	8967.24	6717.22	8318.6	0.407153	0.00747597	0.0139126	0.308607	0.0427583	0.0697415	-0.00772845	0.888959	0.999857	-0.111881	0.0521867	0.392282	Not_clustered
ENSMUSG00000048170.14	Mcmbp	minichromosome maintenance complex binding protein [Source:MGI Symbol;Acc:MGI:1920977]	ENSMUSG00000048170	7	128298165	128342219	-1	protein_coding	2588	5563	2300	5039	2227	4982	2507	4733	2881	5662	2309	5525	1739.84	7355.54	1669.31	7912.49	1558.84	6643.95	1750	7479.05	1838.13	7242.02	1772.73	7653.64	1712.27	7080.51	1730.68	7681.73	2.04765	1.64099e-158	5.85042e-157	2.15013	1.02414e-173	4.10665e-172	0.0186456	0.798043	0.999857	0.114403	0.0522431	0.392282	Not_clustered
ENSMUSG00000021366.8	Hivep1	human immunodeficiency virus type I enhancer binding protein 1 [Source:MGI Symbol;Acc:MGI:96100]	ENSMUSG00000021366	13	42205497	42346013	1	protein_coding	2590	5295	2267	5158	2596	4165	2590	4254	2346	6533	1756	5819	1741.18	7001.19	1645.35	8099.35	1817.13	5554.41	1807.94	6722.14	1496.79	8356.08	1348.17	8060.91	1685.03	6970.56	1600.49	7627.47	2.04863	2.17075e-36	1.8024e-35	2.25257	1.4755e-43	1.42909e-42	-0.0787536	0.268937	0.999857	0.139508	0.0522775	0.392282	Not_clustered
ENSMUSG00000021262.15	Evl	Ena-vasodilator stimulated phosphoprotein [Source:MGI Symbol;Acc:MGI:1194884]	ENSMUSG00000021262	12	108520979	108654775	1	protein_coding	6365	5872	6858	5063	5295	5589	6576	5306	4704	5213	4630	5369	4279	7764.11	4977.43	7950.18	3706.35	7453.44	4590.36	8384.5	3001.23	6667.72	3554.68	7437.53	3662.2	7295.09	4374.16	7924.07	0.994254	4.88004e-11	1.72572e-10	0.857132	1.44289e-08	4.47849e-08	0.25759	1.97047e-06	0.000564592	0.116465	0.0524034	0.392282	1
ENSMUSG00000025332.14	Kdm5c	lysine (K)-specific demethylase 5C [Source:MGI Symbol;Acc:MGI:99781]	ENSMUSG00000025332	X	151016016	151057531	1	protein_coding	3395	3846	3457	3276	4863	5134	3310	3292	6171	6706	5033	5901	2282.36	5085.28	2509.04	5144.14	3403.97	6846.66	2310.54	5201.99	3937.21	8577.36	3864.08	8174.5	3207.84	6836.43	2894.55	6173.54	1.09164	6.01214e-05	0.000141975	1.09291	5.94291e-05	0.00014125	-0.148542	0.51892	0.999857	-0.153561	0.052515	0.392282	Not_clustered
ENSMUSG00000039637.15	Coro7	coronin 7 [Source:MGI Symbol;Acc:MGI:1926135]	ENSMUSG00000039637	16	4443997	4497641	-1	protein_coding	4447	2086	4533	2093	4066	2249	4607	2145	4594	2120	4036	2013	2989.59	2758.16	3289.98	3286.53	2846.09	2999.25	3215.9	3389.51	2931.05	2711.6	3098.63	2788.56	2922.24	2823	3201.51	3154.87	-0.0499517	0.550443	0.636717	-0.0218736	0.79386	0.842865	0.132179	0.0245003	0.641247	0.152595	0.0525213	0.392282	3
ENSMUSG00000027508.15	Pag1	phosphoprotein associated with glycosphingolipid microdomains 1 [Source:MGI Symbol;Acc:MGI:2443160]	ENSMUSG00000027508	3	9752539	9898739	-1	protein_coding	1001	373	866	243	1000	361	956	268	1160	465	858	338	672.942	493.19	628.53	381.571	699.972	481.426	667.333	423.492	740.1	594.762	658.729	468.222	704.338	523.126	651.53	424.428	-0.428601	7.77638e-05	0.000181995	-0.616203	4.07743e-08	1.23177e-07	-0.111346	0.258298	NA	-0.304641	0.0527598	NA	Not_clustered
ENSMUSG00000046245.13	Pilra	paired immunoglobin-like type 2 receptor alpha [Source:MGI Symbol;Acc:MGI:2450529]	ENSMUSG00000046245	5	137820214	137834543	-1	protein_coding	634	1307	488	904	338	1260	510	978	530	2194	574	1886	426.219	1728.15	354.183	1419.51	236.591	1680.32	356.004	1545.43	338.149	2806.25	440.688	2612.63	333.653	2071.58	383.625	1859.19	2.63416	3.84574e-21	2.07886e-20	2.27744	3.46965e-16	1.56604e-15	0.232426	0.146383	NA	-0.17155	0.0531209	NA	Not_clustered
ENSMUSG00000036099.16	Vezt	vezatin, adherens junctions transmembrane protein [Source:MGI Symbol;Acc:MGI:2143698]	ENSMUSG00000036099	10	93775027	93871679	-1	protein_coding	816	2373	738	2464	730	2406	746	2121	879	1984	722	1974	548.572	3137.64	535.629	3869.1	510.98	3208.62	520.743	3351.59	560.817	2537.65	554.315	2734.53	540.123	2961.3	536.896	3318.41	2.4546	9.5224e-73	1.45779e-71	2.62755	1.10253e-82	1.92418e-81	-0.00739729	0.945323	NA	0.154159	0.0532055	0.396324	Not_clustered
ENSMUSG00000061013.6	Mkx	mohawk homeobox [Source:MGI Symbol;Acc:MGI:2687286]	ENSMUSG00000061013	18	6934518	7004780	-1	protein_coding	2	0	1	11	2	14	2	6	3	0	4	4	1.34454	0	0.725785	17.2728	1.39994	18.6703	1.39609	9.48116	1.91405	0	3.071	5.54109	1.55285	6.22343	1.73096	10.765	1.99588	0.130219	0.189116	2.64071	0.0419882	0.0685954	-0.019399	0.991096	NA	2.87382	0.0532057	NA	Not_clustered
ENSMUSG00000038388.14	Pals2	protein associated with LIN7 2, MAGUK family member [Source:MGI Symbol;Acc:MGI:1927340]	ENSMUSG00000038388	6	50087221	50175919	1	protein_coding	1317	840	1064	661	1391	955	1261	667	2118	1023	1514	799	885.38	1110.67	772.235	1037.94	973.662	1273.58	880.237	1053.99	1351.32	1308.48	1162.37	1106.83	1070.12	1230.91	938.281	1066.25	0.201767	0.264833	0.347965	0.184846	0.309582	0.397358	-0.186539	0.0262276	0.661033	-0.208742	0.0533617	NA	2
ENSMUSG00000006273.14	Atp6v1b2	ATPase, H+ transporting, lysosomal V1 subunit B2 [Source:MGI Symbol;Acc:MGI:109618]	ENSMUSG00000006273	8	69541298	69566363	1	protein_coding	14825	9601	13669	8394	12655	8509	14028	8416	18254	10274	14063	9911	9966.4	12694.7	9920.75	13180.7	8858.15	11347.5	9792.2	13298.9	11646.4	13141	10796.9	13729.4	10157	12394.4	10169.9	13403	0.287186	0.0059901	0.0113	0.398289	0.000138985	0.000319642	0.00996776	0.852156	0.999857	0.111179	0.0536288	0.398309	Not_clustered
ENSMUSG00000024493.9	Lars	leucyl-tRNA synthetase [Source:MGI Symbol;Acc:MGI:1913808]	ENSMUSG00000024493	18	42335363	42395259	-1	protein_coding	2273	1371	1921	1027	1862	1230	1987	935	2688	1561	2215	1265	1528.07	1812.77	1394.23	1612.65	1303.35	1640.32	1387.02	1477.48	1714.99	1996.61	1700.56	1752.37	1515.47	1816.57	1493.94	1614.17	0.261349	0.0500967	0.0801976	0.112243	0.402505	0.491975	-0.0177978	0.811282	0.999857	-0.173579	0.0536811	NA	Not_clustered
ENSMUSG00000062082.16	Cd200r4	CD200 receptor 4 [Source:MGI Symbol;Acc:MGI:3036289]	ENSMUSG00000062082	16	44632096	44659513	1	protein_coding	1032	3883	827	3165	899	3473	1009	3350	1036	3135	732	3592	693.783	5134.2	600.224	4969.84	629.275	4631.56	704.329	5293.65	660.986	4009.84	561.992	4975.9	661.348	4591.87	622.182	5079.8	2.79543	9.55547e-136	2.82426e-134	3.0287	1.54752e-157	5.28086e-156	-0.0922601	0.401564	NA	0.148225	0.0537594	0.398309	Not_clustered
ENSMUSG00000042476.12	Abcb4	ATP-binding cassette, sub-family B (MDR/TAP), member 4 [Source:MGI Symbol;Acc:MGI:97569]	ENSMUSG00000042476	5	8943717	9009231	1	protein_coding	1588	564	1501	430	1716	686	1648	481	2115	658	1751	491	1067.56	745.735	1089.4	675.208	1201.15	914.844	1150.38	760.073	1349.41	841.62	1344.33	680.169	1206.04	834.066	1194.7	705.15	-0.53223	2.76461e-05	6.72884e-05	-0.760821	3.3524e-09	1.08309e-08	-0.0124496	0.876892	0.999857	-0.244213	0.0542452	NA	Not_clustered
ENSMUSG00000009630.10	Ppp2cb	protein phosphatase 2 (formerly 2A), catalytic subunit, beta isoform [Source:MGI Symbol;Acc:MGI:1321161]	ENSMUSG00000009630	8	34089653	34109469	1	protein_coding	2138	2561	1869	1871	1871	2202	2128	1847	2171	2896	1734	2299	1437.31	3386.22	1356.49	2937.94	1309.65	2936.57	1485.44	2918.62	1385.14	3704.15	1331.28	3184.74	1377.37	3342.31	1391.07	3013.77	1.27898	1.0487e-39	9.41105e-39	1.11544	2.68252e-30	1.91946e-29	0.0143251	0.856493	0.999857	-0.148751	0.0548793	0.405521	Not_clustered
ENSMUSG00000027423.15	Snx5	sorting nexin 5 [Source:MGI Symbol;Acc:MGI:1916428]	ENSMUSG00000027423	2	144092043	144112826	-1	protein_coding	18576	6645	16872	6221	15480	6028	18195	5406	18015	5713	15429	5657	12488.1	8786.19	12245.4	9768.53	10835.6	8038.89	12701	8542.52	11493.9	7307.25	11845.6	7836.49	11605.8	8044.11	12264	8715.85	-0.528886	2.81306e-07	7.93676e-07	-0.492862	1.71896e-06	4.60728e-06	0.0819914	0.114173	0.999857	0.109892	0.055248	0.40716	Not_clustered
ENSMUSG00000039879.9	Heca	hdc homolog, cell cycle regulator [Source:MGI Symbol;Acc:MGI:2685715]	ENSMUSG00000039879	10	17744360	17823815	-1	protein_coding	1950	1415	1769	1061	1716	1246	1894	994	2392	2010	1841	1568	1310.93	1870.95	1283.91	1666.04	1201.15	1661.65	1322.1	1570.71	1526.14	2570.9	1413.43	2172.11	1346.07	2034.5	1339.81	1802.95	0.595941	0.000679617	0.0014406	0.428838	0.0147561	0.0262836	-0.000754371	0.992395	0.999857	-0.1696	0.0552577	NA	Not_clustered
ENSMUSG00000020744.13	Slc25a19	solute carrier family 25 (mitochondrial thiamine pyrophosphate carrier), member 19 [Source:MGI Symbol;Acc:MGI:1914533]	ENSMUSG00000020744	11	115505004	115519121	-1	protein_coding	1016	481	959	301	1082	498	1003	413	1133	722	997	525	683.026	635.991	696.028	472.645	757.37	664.128	700.141	652.62	722.874	923.479	765.446	727.269	721.09	741.199	720.538	617.511	0.0400708	0.817102	0.860639	-0.221392	0.205266	0.280807	-0.00065106	0.994812	NA	-0.269626	0.0554886	NA	Not_clustered
ENSMUSG00000040195.11	Nemp1	nuclear envelope integral membrane protein 1 [Source:MGI Symbol;Acc:MGI:2446113]	ENSMUSG00000040195	10	127502770	127536918	1	protein_coding	461	515	434	509	435	484	416	483	393	333	302	385	309.917	680.946	314.991	799.257	304.488	645.458	290.388	763.233	250.741	425.926	231.86	533.33	288.382	584.11	279.079	698.607	1.01824	1.66689e-06	4.46119e-06	1.32242	5.26854e-10	1.78096e-09	-0.0510944	0.725431	NA	0.260654	0.055536	NA	Not_clustered
ENSMUSG00000015536.14	Mocs2	molybdenum cofactor synthesis 2 [Source:MGI Symbol;Acc:MGI:1336894]	ENSMUSG00000015536	13	114954772	114968811	1	protein_coding	1367	1891	1286	1834	1227	1638	1457	1578	1419	1503	1167	1473	918.993	2500.33	933.359	2879.84	858.866	2184.42	1017.05	2493.54	905.347	1922.42	895.963	2040.51	894.402	2202.39	948.792	2471.3	1.29993	1.77066e-21	9.67133e-21	1.38047	5.49597e-24	3.26145e-23	0.0845012	0.350487	0.999857	0.156788	0.0555439	NA	Not_clustered
ENSMUSG00000034903.18	Cobll1	Cobl-like 1 [Source:MGI Symbol;Acc:MGI:2442894]	ENSMUSG00000034903	2	64918683	65069747	-1	protein_coding	7	301	13	339	27	283	13	290	1	278	4	307	4.70589	397.99	9.4352	532.315	18.8993	377.406	9.07461	458.256	0.638017	355.578	3.071	425.279	8.08105	376.991	7.1936	471.95	5.55322	8.35054e-14	3.37577e-13	6.03118	1.05967e-15	4.69952e-15	0.472683	0.617446	NA	0.315802	0.0555804	NA	Not_clustered
ENSMUSG00000039115.13	Itga9	integrin alpha 9 [Source:MGI Symbol;Acc:MGI:104756]	ENSMUSG00000039115	9	118435758	118730071	1	protein_coding	1178	1326	1286	1159	719	680	1042	787	914	1093	877	1108	791.934	1753.27	933.359	1819.92	503.28	906.842	727.365	1243.61	583.148	1398.01	673.316	1534.88	626.121	1352.71	778.013	1532.8	1.11133	7.24946e-06	1.84791e-05	0.978269	7.76446e-05	0.000182673	0.324636	0.00160058	NA	0.205736	0.0556589	NA	1
ENSMUSG00000021338.17	Carmil1	capping protein regulator and myosin 1 linker 1 [Source:MGI Symbol;Acc:MGI:1915982]	ENSMUSG00000021338	13	24196327	24464778	-1	protein_coding	2585	712	2394	494	2703	715	2388	514	2497	587	2023	479	1737.82	941.425	1737.53	775.704	1892.03	953.518	1666.94	812.219	1593.13	750.807	1553.16	663.546	1740.99	881.916	1652.54	750.49	-0.981411	3.7777e-16	1.69589e-15	-1.14011	1.02636e-20	5.47543e-20	-0.0728392	0.336897	0.999857	-0.233995	0.0557556	NA	Not_clustered
ENSMUSG00000085894.1	Gm15832	predicted gene 15832 [Source:MGI Symbol;Acc:MGI:3834078]	ENSMUSG00000085894	1	39586651	39591083	-1	lncRNA	134	362	164	308	127	336	140	212	174	863	131	583	90.0842	478.646	119.029	483.637	88.8965	448.087	97.7266	335.001	111.015	1103.83	100.575	807.614	96.6652	676.853	105.777	542.084	2.80764	4.56839e-15	1.95051e-14	2.35842	5.05597e-11	1.80079e-10	0.132552	0.586647	NA	-0.292811	0.0558964	NA	Not_clustered
ENSMUSG00000017493.12	Igfbp4	insulin-like growth factor binding protein 4 [Source:MGI Symbol;Acc:MGI:96439]	ENSMUSG00000017493	11	98932070	98945218	1	protein_coding	10610	2515	10390	2070	7701	2207	10236	2239	10020	1788	10273	1977	7132.79	3325.4	7540.91	3250.42	5390.49	2943.24	7145.21	3538.05	6392.93	2286.95	7887.08	2738.69	6305.4	2851.86	7524.4	3175.72	-1.14479	9.45162e-14	3.81164e-13	-1.24471	5.6059e-16	2.51538e-15	0.263622	8.36874e-06	0.00162712	0.159603	0.056112	0.411706	5
ENSMUSG00000072889.9	Nfxl1	nuclear transcription factor, X-box binding-like 1 [Source:MGI Symbol;Acc:MGI:1923646]	ENSMUSG00000072889	5	72670644	72717027	-1	protein_coding	1347	12674	1351	11484	1168	11116	1462	10437	1648	13473	1342	12894	905.548	16757.9	980.535	18032.8	817.568	14824.2	1020.54	16492.5	1051.45	17232.7	1030.32	17861.7	924.856	16271.6	1010.47	17462.3	4.13646	0	0	4.1112	0	0	0.134947	0.144448	0.999857	0.0995865	0.056162	0.411706	Not_clustered
ENSMUSG00000030867.7	Plk1	polo like kinase 1 [Source:MGI Symbol;Acc:MGI:97621]	ENSMUSG00000030867	7	121758662	121769096	1	protein_coding	205	62	182	38	456	200	422	108	158	53	129	30	137.815	81.978	132.093	59.6695	319.187	266.718	294.576	170.661	100.807	67.79	99.0396	41.5582	185.937	138.829	175.236	90.6295	-0.421547	0.579726	0.663469	-0.952845	0.212788	0.289369	-0.071642	0.693611	NA	-0.60822	0.0562823	NA	Not_clustered
ENSMUSG00000048787.13	Dcun1d3	DCN1, defective in cullin neddylation 1, domain containing 3 (S. cerevisiae) [Source:MGI Symbol;Acc:MGI:2679003]	ENSMUSG00000048787	7	119452019	119495521	-1	protein_coding	519	1626	533	1650	556	1465	538	1315	480	1712	394	1741	348.908	2149.94	386.843	2590.91	389.185	1953.71	375.549	2077.95	306.248	2189.75	302.493	2411.76	348.114	2097.8	354.962	2360.21	2.59208	6.28825e-87	1.15928e-85	2.73247	7.79741e-96	1.54976e-94	0.0273227	0.838851	NA	0.162262	0.0564184	NA	Not_clustered
ENSMUSG00000107429.2	Gm44206	predicted gene, 44206 [Source:MGI Symbol;Acc:MGI:5690598]	ENSMUSG00000107429	6	115801460	115819486	1	lncRNA	21	0	22	4	23	1	41	6	17	0	16	3	14.1177	0	15.9673	6.281	16.0994	1.33359	28.6199	9.48116	10.8463	0	12.284	4.15582	13.6878	0.44453	18.9571	6.63933	-4.86252	0.000145453	0.000331686	-1.53168	0.0158071	0.0279924	0.407111	0.484627	NA	3.83026	0.0569991	NA	Not_clustered
ENSMUSG00000083563.1	Gm13340	predicted gene 13340 [Source:MGI Symbol;Acc:MGI:3650227]	ENSMUSG00000083563	2	22478115	22479659	-1	unprocessed_pseudogene	79	79	124	118	122	116	101	154	59	100	58	99	53.1093	104.456	89.9973	185.29	85.3966	154.697	70.5027	243.35	37.643	127.906	44.5294	137.142	58.7163	129.019	68.3432	188.594	1.13797	0.00107115	0.00222727	1.46155	2.27035e-05	5.57697e-05	0.239489	0.457804	NA	0.524355	0.0570898	NA	Not_clustered
ENSMUSG00000027469.16	Tpx2	TPX2, microtubule-associated [Source:MGI Symbol;Acc:MGI:1919369]	ENSMUSG00000027469	2	152689884	152737241	1	protein_coding	560	1943	514	1882	860	2150	732	1881	425	1770	319	1895	376.471	2569.08	373.053	2955.21	601.976	2867.22	510.97	2972.34	271.157	2263.93	244.912	2625.09	416.535	2566.75	376.312	2850.88	2.62391	4.39592e-21	2.37276e-20	2.92081	1.15963e-25	7.25756e-25	-0.133816	0.299828	NA	0.151494	0.057109	0.417544	Not_clustered
ENSMUSG00000044927.6	H1f10	H1.10 linker histone [Source:MGI Symbol;Acc:MGI:2685307]	ENSMUSG00000044927	6	87957403	87958619	-1	protein_coding	310	122	209	49	340	154	261	103	341	124	270	95	208.404	161.312	151.689	76.9423	237.991	205.373	182.19	162.76	217.564	158.603	207.292	131.601	221.319	175.096	180.391	123.768	-0.338242	0.134437	0.194318	-0.542262	0.020809	0.0361103	-0.302642	0.0857363	NA	-0.546749	0.0572668	NA	Not_clustered
ENSMUSG00000028159.14	Dapp1	dual adaptor for phosphotyrosine and 3-phosphoinositides 1 [Source:MGI Symbol;Acc:MGI:1347063]	ENSMUSG00000028159	3	137636768	137687306	-1	protein_coding	1677	388	1468	288	1773	472	1877	336	1674	435	1334	298	1127.4	513.024	1065.45	452.232	1241.05	629.455	1310.23	530.945	1068.04	556.39	1024.18	412.812	1145.5	566.29	1133.29	465.329	-1.01633	1.0955e-13	4.41014e-13	-1.28599	2.66557e-20	1.39801e-19	-0.0201581	0.802907	0.999857	-0.290334	0.0574613	NA	Not_clustered
ENSMUSG00000081344.5	Gm14303	predicted gene 14303 [Source:MGI Symbol;Acc:MGI:3651379]	ENSMUSG00000081344	2	172351441	172351611	-1	processed_pseudogene	183	122	354	100	241	101	212	209	247	183	257	208	123.025	161.312	256.928	157.025	168.693	134.693	147.986	330.26	157.59	234.067	197.311	288.137	149.77	176.691	200.742	258.474	0.239225	0.433363	0.525223	0.365437	0.22719	0.305515	0.400535	0.0838757	NA	0.514707	0.0574982	NA	Not_clustered
ENSMUSG00000074800.4	Gm4149	predicted pseudogene 4149 [Source:MGI Symbol;Acc:MGI:3782325]	ENSMUSG00000074800	13	75793015	75793290	1	processed_pseudogene	14	11	47	24	35	9	41	25	29	22	36	30	9.41178	14.5445	34.1119	37.686	24.499	12.0023	28.6199	39.5048	18.5025	28.1393	27.639	41.5582	17.4711	18.2287	30.1236	39.583	0.0680911	0.874859	0.905503	0.394644	0.314282	0.402377	0.856035	0.0983982	NA	1.19003	0.0575619	NA	Not_clustered
ENSMUSG00000039414.10	Heatr5b	HEAT repeat containing 5B [Source:MGI Symbol;Acc:MGI:2444098]	ENSMUSG00000039414	17	79060327	79142793	-1	protein_coding	1578	1672	1451	1528	1446	1727	1606	1682	1533	1373	1174	1412	1060.84	2210.76	1053.11	2399.34	1012.16	2303.11	1121.06	2657.88	978.081	1756.15	901.337	1956.01	1017.03	2090.01	1025.17	2337.74	1.03906	2.83404e-13	1.12459e-12	1.18856	7.28618e-17	3.37852e-16	0.00760982	0.930545	0.999857	0.1562	0.0575639	NA	Not_clustered
ENSMUSG00000030187.15	Klra2	killer cell lectin-like receptor, subfamily A, member 2 [Source:MGI Symbol;Acc:MGI:101906]	ENSMUSG00000030187	6	131196186	131224325	-1	protein_coding	62	176	31	124	56	184	47	99	58	370	52	281	41.6807	232.712	22.4993	194.711	39.1985	245.381	32.8082	156.439	37.005	473.251	39.9229	389.262	39.2947	317.115	31.7435	246.804	3.0132	8.27114e-16	3.65138e-15	2.96237	8.31557e-15	3.54296e-14	-0.337006	0.408749	NA	-0.39329	0.0576119	NA	Not_clustered
ENSMUSG00000026074.15	Map4k4	mitogen-activated protein kinase kinase kinase kinase 4 [Source:MGI Symbol;Acc:MGI:1349394]	ENSMUSG00000026074	1	39940073	40065470	1	protein_coding	7752	12684	7371	11394	7459	10818	7934	10637	6390	9857	5745	9246	5211.44	16771.1	5349.76	17891.4	5221.09	14426.8	5538.3	16808.5	4076.93	12607.7	4410.72	12808.2	4836.49	14601.9	5099.59	15836.1	1.59415	7.12272e-23	4.0611e-22	1.63466	5.82334e-24	3.44902e-23	0.0791723	0.130626	0.999857	0.108244	0.0576592	0.420306	Not_clustered
ENSMUSG00000017774.19	Myo1c	myosin IC [Source:MGI Symbol;Acc:MGI:106612]	ENSMUSG00000017774	11	75541330	75564736	1	protein_coding	10338	5862	9990	5592	9690	5237	9975	4940	12471	5842	9416	5479	6949.93	7750.89	7250.59	8780.84	6782.73	6984.02	6963.02	7806.15	7956.72	7472.25	7229.12	7589.91	7229.79	7402.39	7147.58	8058.97	0.0339844	0.693699	0.760789	0.17304	0.0451178	0.0733681	-0.0126309	0.821707	0.999857	0.116917	0.0578562	0.420306	Not_clustered
ENSMUSG00000030691.15	Fchsd2	FCH and double SH3 domains 2 [Source:MGI Symbol;Acc:MGI:2448475]	ENSMUSG00000030691	7	100742070	100933612	1	protein_coding	1091	5279	987	5194	968	4334	1073	4132	1416	5016	1136	4607	733.447	6980.03	716.35	8155.88	677.573	5779.78	749.004	6529.36	903.433	6415.75	872.163	6381.96	771.484	6391.86	779.172	7022.4	3.05015	2.05563e-101	4.34982e-100	3.17212	3.08947e-109	7.1303e-108	0.0198417	0.833931	0.999857	0.127	0.0579419	0.420306	Not_clustered
ENSMUSG00000059436.13	Max	Max protein [Source:MGI Symbol;Acc:MGI:96921]	ENSMUSG00000059436	12	76984043	77008975	-1	protein_coding	2081	9061	2072	7993	1891	8581	2248	8056	2470	9424	1952	9299	1398.99	11980.7	1503.83	12551	1323.65	11443.5	1569.21	12730	1575.9	12053.8	1498.65	12881.7	1432.85	11826	1523.89	12720.9	3.04452	0	0	3.06126	0	0	0.0927264	0.248061	0.999857	0.101443	0.0583373	0.421552	Not_clustered
ENSMUSG00000033355.6	Rtp4	receptor transporter protein 4 [Source:MGI Symbol;Acc:MGI:1915025]	ENSMUSG00000033355	16	23339041	23432972	1	protein_coding	2249	15987	2320	14404	2184	14485	2182	13413	2332	17313	2251	16708	1511.94	21138.4	1683.82	22617.9	1528.74	19317.1	1523.14	21195.1	1487.86	22144.3	1728.2	23145.2	1509.51	20866.6	1645.05	22319.4	3.78912	0	0	3.76241	0	0	0.12291	0.117731	0.999857	0.0942698	0.0585688	0.421552	Not_clustered
ENSMUSG00000033319.5	Fem1c	fem 1 homolog c [Source:MGI Symbol;Acc:MGI:2444737]	ENSMUSG00000033319	18	46634813	46659038	-1	protein_coding	4073	3199	4080	3032	4099	2884	4275	2713	4085	3093	2984	3000	2738.16	4229.8	2961.2	4761	2869.19	3846.08	2984.15	4287.06	2606.3	3956.12	2290.96	4155.82	2737.88	4010.67	2745.44	4401.29	0.55084	6.40661e-07	1.76463e-06	0.680581	8.01299e-10	2.68246e-09	-0.00412412	0.953923	0.999857	0.128698	0.05857	0.421552	Not_clustered
ENSMUSG00000067149.6	Jchain	immunoglobulin joining chain [Source:MGI Symbol;Acc:MGI:96493]	ENSMUSG00000067149	5	88667668	88675750	-1	protein_coding	9	2	1	0	1	9	1	0	2	3	0	0	6.05043	2.64445	0.725785	0	0.699972	12.0023	0.698047	0	1.27603	3.83717	0	0	2.67548	6.16131	0.474611	0	1.20133	0.351667	0.44127	-0.795427	0.682477	0.749245	-2.15133	0.286633	NA	-4.21508	0.0585931	NA	Not_clustered
ENSMUSG00000036553.16	Sh3tc1	SH3 domain and tetratricopeptide repeats 1 [Source:MGI Symbol;Acc:MGI:2678949]	ENSMUSG00000036553	5	35854524	35897331	-1	protein_coding	2058	510	1885	327	2133	525	2044	384	2811	766	2288	640	1383.53	674.335	1368.1	513.472	1493.04	700.135	1426.81	606.794	1793.47	979.758	1756.61	886.575	1556.68	784.743	1517.17	668.947	-0.98802	3.07295e-06	8.06183e-06	-1.18003	2.93552e-08	8.94768e-08	-0.036639	0.614999	0.999857	-0.248842	0.0592948	NA	Not_clustered
ENSMUSG00000062515.3	Fabp4	fatty acid binding protein 4, adipocyte [Source:MGI Symbol;Acc:MGI:88038]	ENSMUSG00000062515	3	10269148	10273636	-1	protein_coding	621	503	586	604	501	544	647	475	468	467	385	508	417.48	665.08	425.31	948.431	350.686	725.474	451.636	750.592	298.592	597.32	295.583	703.719	355.586	662.624	390.843	800.914	0.898111	2.29137e-06	6.06782e-06	1.03386	5.15709e-08	1.54772e-07	0.128109	0.338593	NA	0.262748	0.0594529	NA	Not_clustered
ENSMUSG00000001751.9	Naglu	alpha-N-acetylglucosaminidase (Sanfilippo disease IIIB) [Source:MGI Symbol;Acc:MGI:1351641]	ENSMUSG00000001751	11	100960838	100968498	1	protein_coding	4803	2614	4600	2278	4440	2443	4496	2327	5001	1654	3920	1778	3228.91	3456.3	3338.61	3577.03	3107.88	3257.96	3138.42	3677.11	3190.73	2115.56	3009.58	2463.02	3175.84	2943.27	3162.2	3239.05	-0.109807	0.555368	0.641078	0.034361	0.853651	0.888816	-0.0065925	0.913495	0.999857	0.142832	0.059565	0.427603	Not_clustered
ENSMUSG00000040822.7	1700123O20Rik	RIKEN cDNA 1700123O20 gene [Source:MGI Symbol;Acc:MGI:1920893]	ENSMUSG00000040822	14	54923673	54928198	1	protein_coding	1017	987	987	911	980	945	1013	893	1014	920	757	1035	683.699	1305.04	716.35	1430.5	685.973	1260.24	707.122	1411.11	646.95	1176.73	581.186	1433.76	672.207	1247.34	668.219	1425.12	0.891931	8.86508e-22	4.89167e-21	1.09195	1.40673e-31	1.04029e-30	-0.0130065	0.899189	NA	0.189636	0.0596487	NA	Not_clustered
ENSMUSG00000048118.17	Arid4a	AT rich interactive domain 4A (RBP1-like) [Source:MGI Symbol;Acc:MGI:2444354]	ENSMUSG00000048118	12	71062764	71145366	1	protein_coding	2877	4502	2483	4450	2447	4415	2802	3800	3114	4003	2566	4038	1934.12	5952.66	1802.12	6987.61	1712.83	5887.8	1955.93	6004.73	1986.79	5120.07	1970.04	5593.73	1877.91	5653.51	1909.37	6195.36	1.58983	1.97358e-50	2.14889e-49	1.69795	3.82104e-57	4.66804e-56	0.0262014	0.71803	0.999857	0.125285	0.0598025	0.428118	Not_clustered
ENSMUSG00000056758.14	Hmga2	high mobility group AT-hook 2 [Source:MGI Symbol;Acc:MGI:101761]	ENSMUSG00000056758	10	120197180	120312374	-1	protein_coding	2971	1118	2597	826	3312	1326	2932	930	6347	1436	3800	1260	1997.31	1478.25	1884.86	1297.03	2318.31	1768.34	2046.67	1469.58	4049.5	1836.73	2917.45	1745.44	2788.37	1694.44	2282.99	1504.02	-0.718674	0.004053	0.00783535	-0.601828	0.0162821	0.0287723	-0.247275	0.00162124	0.100296	-0.179558	0.0598141	NA	5
ENSMUSG00000031304.18	Il2rg	interleukin 2 receptor, gamma chain [Source:MGI Symbol;Acc:MGI:96551]	ENSMUSG00000031304	X	100307984	100311861	-1	protein_coding	1351	3446	1455	3084	1439	3302	1465	3081	1582	4053	1569	4124	908.237	4556.39	1056.02	4842.65	1007.26	4403.52	1022.64	4868.57	1009.34	5184.02	1204.6	5712.87	974.947	4714.64	1094.42	5141.36	2.2738	8.75245e-102	1.86282e-100	2.23256	3.19752e-98	6.50327e-97	0.165643	0.0668408	0.999857	0.120323	0.0599457	0.428118	Not_clustered
ENSMUSG00000022757.19	Tfg	Trk-fused gene [Source:MGI Symbol;Acc:MGI:1338041]	ENSMUSG00000022757	16	56510695	56537813	-1	protein_coding	3155	4475	2857	3919	2794	4534	2964	4092	3116	4045	2509	4350	2121.01	5916.96	2073.57	6153.81	1955.72	6046.5	2069.01	6466.15	1988.06	5173.79	1926.28	6025.94	2021.6	5712.42	2022.95	6215.3	1.49849	2.68796e-83	4.7181e-82	1.61911	1.83366e-96	3.67634e-95	0.00166388	0.979914	0.999857	0.120386	0.0602545	0.429216	Not_clustered
ENSMUSG00000034792.8	Gna15	guanine nucleotide binding protein, alpha 15 [Source:MGI Symbol;Acc:MGI:95770]	ENSMUSG00000034792	10	81338140	81360059	-1	protein_coding	670	1068	611	741	565	1155	637	946	937	1180	797	923	450.421	1412.14	443.455	1163.56	395.484	1540.3	444.656	1494.86	597.822	1509.29	611.896	1278.61	481.243	1487.24	500.002	1312.34	1.62722	2.44383e-20	1.28355e-19	1.39256	3.3171e-15	1.43777e-14	0.0600582	0.597206	NA	-0.190669	0.0603169	NA	Not_clustered
ENSMUSG00000028759.13	Hp1bp3	heterochromatin protein 1, binding protein 3 [Source:MGI Symbol;Acc:MGI:109369]	ENSMUSG00000028759	4	137943607	137971994	1	protein_coding	7355	11060	7076	10616	6959	10775	7621	9446	7813	10994	6587	10721	4944.55	14623.8	5135.65	16669.8	4871.11	14369.4	5319.82	14926.5	4984.83	14062	5057.16	14851.5	4933.49	14351.7	5170.88	15482.6	1.5405	1.55049e-153	5.28119e-152	1.58201	1.86783e-161	6.71139e-160	0.0681522	0.192003	0.999857	0.103532	0.0605004	0.429863	Not_clustered
ENSMUSG00000063889.16	Crem	cAMP responsive element modulator [Source:MGI Symbol;Acc:MGI:88495]	ENSMUSG00000063889	18	3266048	3337748	-1	protein_coding	1355	513	1449	550	1286	461	1458	448	677	357	712	386	910.926	678.302	1051.66	863.638	900.164	614.786	1017.75	707.926	431.938	456.623	546.637	534.716	747.676	583.237	872.017	702.093	-0.358261	0.252244	0.333962	-0.31328	0.316499	0.404821	0.238344	0.0117511	0.415407	0.25706	0.0606747	NA	3
ENSMUSG00000024378.9	Stard4	StAR-related lipid transfer (START) domain containing 4 [Source:MGI Symbol;Acc:MGI:2156764]	ENSMUSG00000024378	18	33332408	33346915	-1	protein_coding	2372	322	2149	362	1899	248	2526	309	2282	386	2219	357	1594.62	425.757	1559.71	568.431	1329.25	330.731	1763.27	488.28	1455.96	493.716	1703.63	494.543	1459.94	416.734	1675.54	517.084	-1.808	5.15028e-38	4.43509e-37	-1.69663	5.84834e-34	4.61943e-33	0.201215	0.016537	0.505772	0.31951	0.0609047	NA	5
ENSMUSG00000020954.16	Strn3	striatin, calmodulin binding protein 3 [Source:MGI Symbol;Acc:MGI:2151064]	ENSMUSG00000020954	12	51656415	51738680	-1	protein_coding	1685	2112	1468	1949	1563	2008	1661	1847	1825	2097	1362	2189	1132.78	2792.54	1065.45	3060.42	1094.06	2677.85	1159.46	2918.62	1164.38	2682.18	1045.67	3032.36	1130.4	2717.52	1090.19	3003.8	1.26515	1.3844e-90	2.62892e-89	1.4618	2.64633e-118	6.51801e-117	-0.0525269	0.531265	0.999857	0.140528	0.0613335	0.433849	Not_clustered
ENSMUSG00000020184.15	Mdm2	transformed mouse 3T3 cell double minute 2 [Source:MGI Symbol;Acc:MGI:96952]	ENSMUSG00000020184	10	117524780	117546663	-1	protein_coding	6304	20184	5684	18566	6495	18951	6416	16799	8862	17419	6289	17112	4237.99	26687.8	4125.36	29153.3	4546.32	25272.9	4478.67	26545.7	5654.11	22279.9	4828.37	23704.8	4812.81	24746.9	4477.47	26467.9	2.36223	9.69313e-75	1.53391e-73	2.56349	1.39091e-87	2.55652e-86	-0.0959284	0.106687	0.999857	0.0919135	0.0613745	0.433849	Not_clustered
ENSMUSG00000022621.16	Rabl2	RAB, member RAS oncogene family-like 2 [Source:MGI Symbol;Acc:MGI:1915958]	ENSMUSG00000022621	15	89466736	89476126	-1	protein_coding	396	86	366	90	334	79	349	100	307	61	305	99	266.219	113.711	265.637	141.323	233.791	105.354	243.618	158.019	195.871	78.0225	234.163	137.142	231.96	99.0292	247.806	145.495	-1.22901	1.05133e-11	3.86006e-11	-0.769929	1.11866e-05	2.80737e-05	0.103793	0.513022	NA	0.564501	0.061775	NA	Not_clustered
ENSMUSG00000020572.8	Nampt	nicotinamide phosphoribosyltransferase [Source:MGI Symbol;Acc:MGI:1929865]	ENSMUSG00000020572	12	32869544	32903348	1	protein_coding	5349	41633	4452	37649	4034	35972	4966	31784	5681	42779	4535	42419	3595.97	55048.2	3231.19	59118.3	2823.69	47971.9	3466.5	50224.8	3624.58	54716.8	3481.74	58761.9	3348.08	52579	3393.15	56035	3.97297	4.1127e-265	2.74055e-263	4.04565	1.41043e-274	9.68019e-273	0.0279433	0.706364	0.999857	0.0866481	0.0617913	0.435683	Not_clustered
ENSMUSG00000028381.8	Ugcg	UDP-glucose ceramide glucosyltransferase [Source:MGI Symbol;Acc:MGI:1332243]	ENSMUSG00000028381	4	59189257	59222833	1	protein_coding	860	1896	697	1773	819	1558	821	1596	810	1581	650	1516	578.152	2506.94	505.872	2784.05	573.277	2077.74	573.097	2521.99	516.794	2022.19	499.037	2100.07	556.075	2202.29	526.002	2468.71	1.98583	3.01285e-53	3.4485e-52	2.22981	3.97069e-66	5.56292e-65	-0.0805705	0.45978	NA	0.157789	0.0621335	NA	Not_clustered
ENSMUSG00000039936.18	Pik3cd	phosphatidylinositol-4,5-bisphosphate 3-kinase catalytic subunit delta [Source:MGI Symbol;Acc:MGI:1098211]	ENSMUSG00000039936	4	149733625	149787028	-1	protein_coding	4299	10987	4136	9534	3970	10126	4496	9869	4592	11448	4084	11113	2890.09	14527.3	3001.85	14970.8	2778.89	13503.9	3138.42	15594.9	2929.78	14642.6	3135.49	15394.5	2866.25	14224.6	3091.92	15320.1	2.31106	0	0	2.30887	0	0	0.109981	0.0607433	0.991576	0.103627	0.0623781	0.438705	Not_clustered
ENSMUSG00000040584.8	Abcb1a	ATP-binding cassette, sub-family B (MDR/TAP), member 1A [Source:MGI Symbol;Acc:MGI:97570]	ENSMUSG00000040584	5	8710077	8798575	1	protein_coding	616	606	616	449	896	801	670	469	358	541	338	486	414.118	801.269	447.084	705.042	627.175	1068.21	467.691	741.11	228.41	691.97	259.499	673.243	423.235	853.815	391.425	706.465	1.01284	0.00134128	0.00276013	0.851465	0.00719523	0.0135233	-0.0506273	0.732346	NA	-0.256307	0.0624502	NA	Not_clustered
ENSMUSG00000015937.15	Macroh2a1	macroH2A.1 histone [Source:MGI Symbol;Acc:MGI:1349392]	ENSMUSG00000015937	13	56221432	56284174	-1	protein_coding	5274	9342	4704	8595	4939	8796	5020	7820	5708	8272	4688	8232	3545.55	12352.2	3414.09	13496.3	3457.16	11730.3	3504.2	12357.1	3641.8	10580.4	3599.21	11403.6	3548.17	11554.3	3505.83	12419	1.7032	6.86102e-95	1.35922e-93	1.82463	2.53322e-108	5.78098e-107	-0.016726	0.764012	0.999857	0.0996558	0.0626033	0.439174	Not_clustered
ENSMUSG00000015755.16	Tab2	TGF-beta activated kinase 1/MAP3K7 binding protein 2 [Source:MGI Symbol;Acc:MGI:1915902]	ENSMUSG00000015755	10	7781417	7831994	-1	protein_coding	6932	21929	6707	20101	6116	19202	7014	18294	7853	25658	6658	23842	4660.18	28995.1	4867.84	31563.6	4281.03	25607.6	4896.1	28908	5010.35	32818	5111.67	33027.7	4650.52	29140.3	4958.54	31166.4	2.6475	2.27677e-146	7.23081e-145	2.65205	8.30516e-147	2.60157e-145	0.0956102	0.0787121	0.999857	0.0979505	0.0629417	0.440433	Not_clustered
ENSMUSG00000028967.10	Errfi1	ERBB receptor feedback inhibitor 1 [Source:MGI Symbol;Acc:MGI:1921405]	ENSMUSG00000028967	4	150938376	150953349	1	protein_coding	721	14815	892	15712	878	15271	804	12452	754	15686	644	15629	484.707	19588.8	647.4	24671.8	614.576	20365.3	561.23	19676.6	481.065	20063.3	494.43	21650.4	526.783	20005.8	567.687	21999.6	5.2476	0	0	5.2759	0	0	0.10898	0.397785	NA	0.127051	0.0632614	0.440805	Not_clustered
ENSMUSG00000029304.14	Spp1	secreted phosphoprotein 1 [Source:MGI Symbol;Acc:MGI:98389]	ENSMUSG00000029304	5	104582984	104588916	1	protein_coding	51035	52401	54439	47459	59413	60345	66951	51634	31771	31694	28651	32816	34309.3	69286	39511	74522.5	41587.5	80475.6	46734.9	81591.7	20270.5	40538.4	21996.8	45459.1	32055.7	63433.3	36080.9	67191.1	0.984661	0.00329644	0.00644482	0.897026	0.00742859	0.0139376	0.164013	0.000244064	0.0261934	0.0925368	0.063313	0.440805	1
ENSMUSG00000022765.10	Snap29	synaptosomal-associated protein 29 [Source:MGI Symbol;Acc:MGI:1914724]	ENSMUSG00000022765	16	17223850	17248691	1	protein_coding	2223	1771	2030	1843	2008	1875	2167	1654	2023	1643	1728	1644	1494.46	2341.66	1473.34	2893.97	1405.54	2500.48	1512.67	2613.64	1290.71	2101.49	1326.67	2277.39	1396.9	2314.55	1437.56	2595	0.728491	8.78697e-11	3.06532e-10	0.851478	3.66272e-14	1.51819e-13	0.0422552	0.567156	0.999857	0.157972	0.0638631	NA	Not_clustered
ENSMUSG00000017144.8	Rnd3	Rho family GTPase 3 [Source:MGI Symbol;Acc:MGI:1921444]	ENSMUSG00000017144	2	51020450	51039123	-1	protein_coding	830	5345	711	4914	811	4781	838	4179	1090	5077	958	5280	557.984	7067.3	516.033	7716.21	567.678	6375.9	584.963	6603.63	695.439	6493.77	735.503	7314.24	607.034	6645.66	612.167	7211.36	3.45217	2.39465e-140	7.31366e-139	3.55883	1.79765e-148	5.6993e-147	0.00552413	0.957807	NA	0.112553	0.0642323	0.446084	Not_clustered
ENSMUSG00000004665.10	Cnn2	calponin 2 [Source:MGI Symbol;Acc:MGI:105093]	ENSMUSG00000004665	10	79824418	79831896	1	protein_coding	4390	1437	4681	1174	3673	1292	4524	1425	2686	930	2954	1015	2951.27	1900.04	3397.4	1843.47	2571	1723	3157.96	2251.77	1713.71	1189.52	2267.93	1406.05	2411.99	1604.19	2941.1	1833.77	-0.58841	0.0176762	0.0309295	-0.681855	0.00597141	0.0113619	0.300446	3.19844e-06	0.000777679	0.190412	0.064264	NA	5
ENSMUSG00000075010.5	AW112010	expressed sequence AW112010 [Source:MGI Symbol;Acc:MGI:2147706]	ENSMUSG00000075010	19	11021557	11033245	-1	lncRNA	122	36197	112	32960	126	35968	115	29461	77	22439	78	25264	82.017	47860.6	81.2879	51755.4	88.1965	47966.6	80.2754	46554.1	49.1273	28700.8	59.8844	34997.6	73.1136	41509.3	73.8159	44435.7	9.15131	1.34909e-289	9.84946e-288	9.23224	1.99169e-292	1.45991e-290	0.0398119	0.88683	NA	0.114363	0.0645509	0.44657	Not_clustered
ENSMUSG00000074305.9	Peak1	pseudopodium-enriched atypical kinase 1 [Source:MGI Symbol;Acc:MGI:2442366]	ENSMUSG00000074305	9	56108410	56325351	-1	protein_coding	6394	894	6438	688	5334	841	6439	597	7788	840	6407	665	4298.5	1182.07	4672.6	1080.33	3733.65	1121.55	4494.72	943.375	4968.88	1074.41	4918.97	921.207	4333.68	1126.01	4695.43	981.638	-1.94457	4.12349e-65	5.68998e-64	-2.25849	1.6659e-85	3.01954e-84	0.124666	0.0408355	0.86452	-0.204165	0.0645908	NA	5
ENSMUSG00000041241.12	Mul1	mitochondrial ubiquitin ligase activator of NFKB 1 [Source:MGI Symbol;Acc:MGI:1915600]	ENSMUSG00000041241	4	138161982	138169576	1	protein_coding	1474	2105	1327	2023	1204	1848	1323	1856	1477	1753	1184	1645	990.926	2783.29	963.117	3176.62	842.767	2464.48	923.516	2932.84	942.352	2242.19	909.015	2278.78	925.348	2496.65	931.882	2796.08	1.43173	3.6137e-27	2.36082e-26	1.58468	8.14754e-33	6.24702e-32	0.0133589	0.879301	0.999857	0.151598	0.0646042	NA	Not_clustered
ENSMUSG00000026355.11	Mcm6	minichromosome maintenance complex component 6 [Source:MGI Symbol;Acc:MGI:1298227]	ENSMUSG00000026355	1	128259327	128287401	-1	protein_coding	3297	2998	2828	2168	3302	2795	3056	2124	4575	2800	3458	2541	2216.47	3964.03	2052.52	3404.3	2311.31	3727.39	2133.23	3356.33	2918.93	3581.36	2654.88	3519.98	2482.24	3757.59	2280.21	3426.87	0.598015	2.78923e-06	7.33849e-06	0.587943	4.37032e-06	1.13388e-05	-0.120655	0.0543771	0.954932	-0.135775	0.0646245	0.44657	Not_clustered
ENSMUSG00000025779.10	Ly96	lymphocyte antigen 96 [Source:MGI Symbol;Acc:MGI:1341909]	ENSMUSG00000025779	1	16758275	16779835	1	protein_coding	540	941	467	908	494	825	539	783	601	883	465	944	363.026	1244.21	338.942	1425.79	345.786	1100.21	376.247	1237.29	383.448	1129.41	357.003	1307.7	364.087	1157.94	357.397	1323.59	1.66854	6.82601e-71	1.0253e-69	1.88846	7.86369e-89	1.46148e-87	-0.0261862	0.841528	NA	0.188598	0.064871	NA	Not_clustered
ENSMUSG00000006589.8	Aprt	adenine phosphoribosyl transferase [Source:MGI Symbol;Acc:MGI:88061]	ENSMUSG00000006589	8	123301374	123303648	-1	protein_coding	4003	1444	3340	1020	3527	1410	3320	1095	4687	1480	3943	1263	2691.1	1909.29	2424.12	1601.66	2468.8	1880.36	2317.52	1730.31	2990.39	1893	3027.23	1749.6	2716.76	1894.22	2589.62	1693.86	-0.520398	5.29941e-06	1.36489e-05	-0.61206	1.0297e-07	3.02878e-07	-0.0736148	0.24843	0.999857	-0.166103	0.064949	NA	Not_clustered
ENSMUSG00000030156.5	Cd69	CD69 antigen [Source:MGI Symbol;Acc:MGI:88343]	ENSMUSG00000030156	6	129244288	129252399	-1	protein_coding	35	30315	27	29057	42	32181	38	26739	66	26865	73	27642	23.5295	40083.3	19.5962	45626.8	29.3988	42916.3	26.5258	42252.8	42.1092	34361.9	56.0457	38291.7	31.6791	39120.5	34.0559	42057.1	10.2669	0	0	10.2777	0	0	0.0169221	0.967861	NA	0.10283	0.0649554	0.447123	Not_clustered
ENSMUSG00000057596.13	Trim30d	tripartite motif-containing 30D [Source:MGI Symbol;Acc:MGI:3035181]	ENSMUSG00000057596	7	104119221	104157056	-1	protein_coding	1141	19050	1124	17839	1039	16464	1223	14320	1082	19590	922	19353	767.06	25188.4	815.782	28011.7	727.271	21956.2	853.711	22628.4	690.335	25056.7	707.865	26809.2	728.222	24067.1	792.453	25816.4	5.04668	0	0	5.0254	0	0	0.119807	0.207874	NA	0.0941579	0.0650526	0.447123	Not_clustered
ENSMUSG00000024397.14	Aif1	allograft inflammatory factor 1 [Source:MGI Symbol;Acc:MGI:1343098]	ENSMUSG00000024397	17	35389967	35395044	-1	protein_coding	1276	716	1300	809	1052	672	1189	581	1632	811	1713	865	857.817	946.714	943.52	1270.33	736.371	896.173	829.978	918.092	1041.24	1037.32	1315.15	1198.26	878.477	960.067	1029.55	1128.9	0.127986	0.508409	0.597682	0.133402	0.490318	0.578229	0.218085	0.0148061	0.475422	0.220004	0.0650758	NA	4
ENSMUSG00000026466.16	Tor1aip1	torsin A interacting protein 1 [Source:MGI Symbol;Acc:MGI:3582693]	ENSMUSG00000026466	1	155880345	155912226	-1	protein_coding	6737	36673	6507	32388	5891	32385	6638	30317	8157	40509	6525	38948	4529.08	48490	4722.68	50857.3	4123.54	43188.3	4633.64	47906.7	5204.31	51813.3	5009.56	53953.6	4618.98	47830.6	4788.63	50905.9	3.3722	4.58369e-234	2.6167e-232	3.4102	3.51835e-239	2.0798e-237	0.0581879	0.312303	0.999857	0.0881334	0.0651887	0.447123	Not_clustered
ENSMUSG00000099032.2	Tcf24	transcription factor 24 [Source:MGI Symbol;Acc:MGI:3780500]	ENSMUSG00000099032	1	10030388	10038157	-1	protein_coding	29	4	24	10	17	8	36	17	15	1	17	8	19.4958	5.2889	17.4188	15.7025	11.8995	10.6687	25.1297	26.8633	9.57026	1.27906	13.0517	11.0822	13.6552	5.74556	18.5334	17.8827	-1.25707	0.054149	0.0861803	-0.0625363	0.911825	0.934676	0.451389	0.449221	NA	1.85113	0.0658431	NA	Not_clustered
ENSMUSG00000034330.10	Plcg2	phospholipase C, gamma 2 [Source:MGI Symbol;Acc:MGI:97616]	ENSMUSG00000034330	8	118225030	118361881	1	protein_coding	6266	2751	5051	2100	5656	3096	5805	2299	8156	3355	6388	2990	4212.44	3637.44	3665.94	3297.53	3959.04	4128.8	4052.16	3632.86	5203.67	4291.24	4904.38	4141.97	4458.39	4019.16	4207.49	3690.79	-0.14967	0.302344	0.389425	-0.188779	0.194064	0.267396	-0.0834638	0.145313	0.999857	-0.129348	0.0660659	0.452021	Not_clustered
ENSMUSG00000019794.13	Katna1	katanin p60 (ATPase-containing) subunit A1 [Source:MGI Symbol;Acc:MGI:1344353]	ENSMUSG00000019794	10	7601764	7638914	1	protein_coding	1191	4769	1019	4529	955	4486	1155	4027	1405	4548	1131	4465	800.674	6305.7	739.575	7111.66	668.474	5982.49	806.244	6363.44	896.414	5817.15	868.324	6185.25	788.521	6035.11	804.714	6553.45	2.93558	6.6189e-147	2.12792e-145	3.02582	2.30563e-155	7.73821e-154	0.0363644	0.716925	0.999857	0.113086	0.0662786	0.45236	Not_clustered
ENSMUSG00000058258.14	Idi1	isopentenyl-diphosphate delta isomerase [Source:MGI Symbol;Acc:MGI:2442264]	ENSMUSG00000058258	13	8935537	8942487	1	protein_coding	394	386	334	348	294	308	376	362	357	347	368	395	264.874	510.379	242.412	546.447	205.792	410.746	262.466	572.03	227.772	443.833	282.532	547.183	232.813	454.986	262.47	555.22	0.966237	7.18031e-14	2.91362e-13	1.08118	3.77009e-17	1.76557e-16	0.178078	0.274672	NA	0.287829	0.0663234	NA	Not_clustered
ENSMUSG00000038335.13	Tsr1	TSR1 20S rRNA accumulation [Source:MGI Symbol;Acc:MGI:2144566]	ENSMUSG00000038335	11	74788897	74800168	1	protein_coding	736	321	624	206	590	274	690	216	1017	480	752	331	494.791	424.434	452.89	323.472	412.984	365.404	481.652	341.322	648.864	613.947	577.347	458.526	518.879	467.929	503.963	374.44	-0.149041	0.514047	0.602643	-0.427016	0.0639475	0.100286	-0.0263085	0.824764	NA	-0.311237	0.0665802	NA	Not_clustered
ENSMUSG00000025190.13	Got1	glutamic-oxaloacetic transaminase 1, soluble [Source:MGI Symbol;Acc:MGI:95791]	ENSMUSG00000025190	19	43488191	43513044	-1	protein_coding	5762	946	5685	879	5481	901	5763	824	4138	548	3446	657	3873.62	1250.83	4126.09	1380.25	3836.55	1201.57	4022.84	1302.08	2640.12	700.923	2645.66	910.125	3450.1	1051.1	3598.2	1197.48	-1.71485	1.61949e-11	5.88016e-11	-1.58769	4.48146e-10	1.52164e-09	0.0553565	0.338317	0.999857	0.204349	0.0668516	NA	Not_clustered
ENSMUSG00000063142.15	Kcnma1	potassium large conductance calcium-activated channel, subfamily M, alpha member 1 [Source:MGI Symbol;Acc:MGI:99923]	ENSMUSG00000063142	14	23339499	24064559	-1	protein_coding	2	0	3	3	5	0	3	6	3	3	2	6	1.34454	0	2.17735	4.71075	3.49986	0	2.09414	9.48116	1.91405	3.83717	1.5355	8.31164	2.25282	1.27906	1.93566	7.50118	-0.783849	0.509803	0.59897	1.95269	0.0405427	0.066453	-0.141225	0.926931	NA	3.37849	0.0671042	NA	Not_clustered
ENSMUSG00000021806.4	Nid2	nidogen 2 [Source:MGI Symbol;Acc:MGI:1298229]	ENSMUSG00000021806	14	19801333	19861855	1	protein_coding	254	330	281	274	243	230	275	301	149	207	147	260	170.757	436.335	203.946	430.249	170.093	306.726	191.963	475.638	95.0646	264.765	112.859	360.171	145.305	335.942	169.589	422.019	1.20986	2.27144e-05	5.5625e-05	1.31386	3.97229e-06	1.03354e-05	0.225882	0.238111	NA	0.345435	0.067133	NA	Not_clustered
ENSMUSG00000017670.16	Elmo2	engulfment and cell motility 2 [Source:MGI Symbol;Acc:MGI:2153045]	ENSMUSG00000017670	2	165129951	165168399	-1	protein_coding	2212	783	1934	759	2106	792	2068	769	2470	685	1883	728	1487.06	1035.3	1403.67	1191.82	1474.14	1056.2	1443.56	1215.17	1575.9	876.154	1445.67	1008.48	1512.37	989.22	1430.97	1138.49	-0.612939	2.52452e-10	8.58449e-10	-0.331148	0.000652494	0.0014029	-0.0787685	0.280605	0.999857	0.198722	0.0674967	NA	Not_clustered
ENSMUSG00000059920.9	4930453N24Rik	RIKEN cDNA 4930453N24 gene [Source:MGI Symbol;Acc:MGI:1914859]	ENSMUSG00000059920	16	64572114	64591524	-1	protein_coding	654	1602	553	1566	574	1569	620	1425	674	1464	560	1501	439.665	2118.21	401.359	2459.01	401.784	2092.4	432.789	2251.77	430.024	1872.54	429.939	2079.3	423.824	2027.72	421.363	2263.36	2.25784	6.60186e-131	1.86985e-129	2.42479	1.25346e-148	3.99474e-147	-0.00759293	0.950283	NA	0.153523	0.0675003	NA	Not_clustered
ENSMUSG00000044674.6	Fzd1	frizzled class receptor 1 [Source:MGI Symbol;Acc:MGI:1196625]	ENSMUSG00000044674	5	4803839	4808035	-1	protein_coding	418	7818	367	6107	447	7278	398	5692	128	6099	109	5345	281.009	10337.2	266.363	9589.52	312.888	9705.88	277.823	8994.46	81.6662	7800.97	83.6846	7404.29	225.188	9281.34	209.29	8662.75	5.36546	1.98896e-23	1.15523e-22	5.37087	1.91976e-23	1.11325e-22	-0.0805656	0.634127	NA	-0.101923	0.0675349	0.459322	Not_clustered
ENSMUSG00000064339.1	mt-Rnr2	mitochondrially encoded 16S rRNA [Source:MGI Symbol;Acc:MGI:102492]	ENSMUSG00000064339	MT	1094	2675	1	Mt_rRNA	9771	12169	10202	11625	10483	12768	11306	10837	8518	10771	8686	10889	6568.75	16090.2	7404.46	18254.2	7337.81	17027.3	7892.12	17124.5	5434.63	13776.7	6668.67	15084.2	6447.06	15631.4	7321.75	16821	1.27777	3.63096e-22	2.02241e-21	1.19993	9.82147e-20	5.07124e-19	0.191225	0.000728537	0.0610178	0.102968	0.0676303	0.459322	1
ENSMUSG00000029763.17	Exoc4	exocyst complex component 4 [Source:MGI Symbol;Acc:MGI:1096376]	ENSMUSG00000029763	6	33226020	33950914	1	protein_coding	2273	1598	2211	1502	2166	1585	2335	1455	2538	1534	1865	1609	1528.07	2112.92	1604.71	2358.52	1516.14	2113.74	1629.94	2299.18	1619.29	1962.07	1431.85	2228.91	1554.5	2062.91	1555.5	2295.53	0.407914	2.24879e-08	6.79792e-08	0.560782	1.89898e-14	7.96128e-14	5.09828e-05	0.99949	0.999857	0.150635	0.0679964	NA	Not_clustered
ENSMUSG00000023025.16	Larp4	La ribonucleoprotein domain family, member 4 [Source:MGI Symbol;Acc:MGI:2443114]	ENSMUSG00000023025	15	99867946	99914239	1	protein_coding	1868	870	1674	592	1790	789	1871	650	2473	1088	1881	843	1255.8	1150.34	1214.96	929.588	1252.95	1052.2	1306.05	1027.13	1577.82	1391.61	1444.14	1167.79	1362.19	1198.05	1321.72	1041.5	-0.185201	0.196529	0.269586	-0.342968	0.0175463	0.0308133	-0.0384623	0.618711	0.999857	-0.203184	0.0682995	NA	Not_clustered
ENSMUSG00000058715.11	Fcer1g	Fc receptor, IgE, high affinity I, gamma polypeptide [Source:MGI Symbol;Acc:MGI:95496]	ENSMUSG00000058715	1	171057141	171061934	-1	protein_coding	25399	33934	24150	28914	23836	31059	24378	28881	24739	34437	21871	34635	17075	44868.4	17527.7	45402.2	16684.5	41420	17017	45637.5	15783.9	44046.9	16791.4	47978.9	16514.5	43445.1	17112	46339.6	1.39549	2.25098e-144	7.05114e-143	1.43726	6.89739e-153	2.28149e-151	0.0524171	0.25081	0.999857	0.089391	0.0684447	0.463717	Not_clustered
ENSMUSG00000005763.15	Cd247	CD247 antigen [Source:MGI Symbol;Acc:MGI:88334]	ENSMUSG00000005763	1	165616250	165704846	1	protein_coding	0	104	0	60	2	104	4	55	0	130	2	91	0	137.511	0	94.215	1.39994	138.693	2.79219	86.9106	0	166.277	1.5355	126.06	0.466648	147.494	1.44256	102.395	8.36802	1.303e-15	5.70548e-15	6.13846	6.70886e-22	3.70859e-21	1.68544	0.533436	NA	-0.540523	0.0684917	NA	Not_clustered
ENSMUSG00000061559.15	Wdr61	WD repeat domain 61 [Source:MGI Symbol;Acc:MGI:1917493]	ENSMUSG00000061559	9	54622019	54641803	-1	protein_coding	1315	997	1090	621	1169	857	1155	642	1391	910	1156	829	884.035	1318.26	791.106	975.125	818.268	1142.89	806.244	1014.48	887.482	1163.94	887.518	1148.39	863.262	1208.36	828.289	1046	0.484919	4.16208e-07	1.16088e-06	0.338203	0.000520703	0.00113176	-0.0597463	0.510774	0.999857	-0.211896	0.0691104	NA	Not_clustered
ENSMUSG00000020838.12	Slc6a4	solute carrier family 6 (neurotransmitter transporter, serotonin), member 4 [Source:MGI Symbol;Acc:MGI:96285]	ENSMUSG00000020838	11	76889429	76923166	1	protein_coding	4	214	0	138	7	296	0	151	4	223	6	200	2.68908	282.956	0	216.695	4.89981	394.743	0	238.609	2.55207	285.23	4.60649	277.055	3.38032	320.976	1.5355	244.119	6.58176	4.00604e-53	4.57673e-52	7.38368	4.87647e-32	3.66987e-31	-2.85791	0.116209	NA	-0.387708	0.0695429	NA	Not_clustered
ENSMUSG00000033107.6	Rnf125	ring finger protein 125 [Source:MGI Symbol;Acc:MGI:1914914]	ENSMUSG00000033107	18	21077682	21116919	1	protein_coding	24	116	16	151	38	117	29	130	5	60	10	75	16.1345	153.378	11.6126	237.108	26.599	156.03	20.2434	205.425	3.19009	76.7434	7.67749	103.896	15.3078	128.717	13.1778	182.143	3.07765	4.55635e-08	1.35302e-07	3.78328	2.87169e-11	1.03651e-10	0.0211457	0.974435	NA	0.486114	0.0697211	NA	Not_clustered
ENSMUSG00000077704.1	Snord89	small nucleolar RNA, C/D box 89 [Source:MGI Symbol;Acc:MGI:3819562]	ENSMUSG00000077704	1	39587826	39587935	-1	snoRNA	44	41	18	19	16	31	22	14	25	74	19	39	29.5799	54.2113	13.0641	29.8348	11.1996	41.3413	15.357	22.1227	15.9504	94.6502	14.5872	54.0257	18.91	63.4009	14.3361	35.3277	1.74575	0.000169359	0.00038367	1.30906	0.00771485	0.0144201	-0.296238	0.620981	NA	-0.85845	0.0698761	NA	Not_clustered
ENSMUSG00000046876.16	Atxn1	ataxin 1 [Source:MGI Symbol;Acc:MGI:104783]	ENSMUSG00000046876	13	45703231	46118484	-1	protein_coding	2214	1186	2137	1269	2050	1156	2009	1115	1797	845	1780	792	1488.41	1568.16	1551	1992.65	1434.94	1541.63	1402.38	1761.91	1146.52	1080.8	1366.59	1097.14	1356.62	1396.86	1439.99	1617.23	0.0421342	0.84249	0.880849	0.166902	0.431249	0.520048	0.0930788	0.264489	0.999857	0.18556	0.0701416	NA	Not_clustered
ENSMUSG00000030335.6	Mrpl51	mitochondrial ribosomal protein L51 [Source:MGI Symbol;Acc:MGI:1913743]	ENSMUSG00000030335	6	125168764	125173232	1	protein_coding	1088	370	928	235	933	399	959	261	1057	318	860	271	731.43	489.224	673.528	369.009	653.074	532.103	669.427	412.43	674.384	406.74	660.264	375.409	686.296	476.022	667.74	385.616	-0.528704	9.50533e-07	2.58857e-06	-0.792847	1.38348e-12	5.35761e-12	-0.0374877	0.703492	NA	-0.300999	0.0706517	NA	Not_clustered
ENSMUSG00000038467.15	Chmp4b	charged multivesicular body protein 4B [Source:MGI Symbol;Acc:MGI:1922858]	ENSMUSG00000038467	2	154493625	154536705	1	protein_coding	9793	29129	9719	25270	9060	25137	9558	23674	10381	30005	9164	29214	6583.54	38515.1	7053.9	39680.2	6341.75	33522.5	6671.93	37409.5	6623.26	38378.1	7035.65	40469.4	6516.18	36805.2	6920.5	39186.4	2.4978	7.42428e-283	5.31445e-281	2.50146	1.75827e-283	1.26354e-281	0.0872837	0.0818632	0.999857	0.0884891	0.0708499	0.478842	Not_clustered
ENSMUSG00000022754.6	Tmem45a	transmembrane protein 45a [Source:MGI Symbol;Acc:MGI:1913122]	ENSMUSG00000022754	16	56625524	56706529	-1	protein_coding	7	4	4	5	8	24	12	1	1	4	0	0	4.70589	5.2889	2.90314	7.85125	5.59978	32.0062	8.37656	1.58019	0.638017	5.11623	0	0	3.6479	14.1371	3.7599	3.14381	1.95774	0.127	0.185042	-0.28452	0.837531	0.876414	-0.421367	0.754097	NA	-2.5104	0.0710165	NA	Not_clustered
ENSMUSG00000079658.9	Eloc	elongin C [Source:MGI Symbol;Acc:MGI:1915173]	ENSMUSG00000079658	1	16711949	16727266	-1	protein_coding	1655	2106	1528	2023	1415	1975	1519	1768	1722	1986	1461	2038	1112.61	2784.61	1109	3176.62	990.461	2633.84	1060.33	2793.78	1098.67	2540.21	1121.68	2823.19	1067.24	2652.89	1097	2931.19	1.31332	4.25501e-60	5.44125e-59	1.41786	2.56469e-69	3.77494e-68	0.041706	0.607747	0.999857	0.13867	0.071041	0.478965	Not_clustered
ENSMUSG00000044452.10	Zfp507	zinc finger protein 507 [Source:MGI Symbol;Acc:MGI:1916378]	ENSMUSG00000044452	7	35471768	35502428	-1	protein_coding	7	1	10	11	21	6	10	8	11	0	3	3	4.70589	1.32223	7.25785	17.2728	14.6994	8.00155	6.98047	12.6415	7.01819	0	2.30325	4.15582	8.80783	3.10792	5.51386	11.3567	-1.51128	0.120199	0.176114	1.02848	0.244937	0.326316	-0.671471	0.459128	NA	2.54476	0.0712543	NA	Not_clustered
ENSMUSG00000020863.15	Luc7l3	LUC7-like 3 (S. cerevisiae) [Source:MGI Symbol;Acc:MGI:1914934]	ENSMUSG00000020863	11	94178716	94212814	-1	protein_coding	2463	2551	2039	2039	2068	2494	2359	1820	3011	2929	2555	2518	1655.8	3373	1479.88	3201.74	1447.54	3325.98	1646.69	2875.95	1921.07	3746.36	1961.6	3488.12	1674.8	3481.78	1696.06	3188.6	1.05568	1.0389e-14	4.37248e-14	0.911101	2.75151e-11	9.94114e-11	0.0186759	0.808972	0.999857	-0.132986	0.0713762	0.479108	Not_clustered
ENSMUSG00000045962.16	Wnk1	WNK lysine deficient protein kinase 1 [Source:MGI Symbol;Acc:MGI:2442092]	ENSMUSG00000045962	6	119900930	120015633	-1	protein_coding	14487	12585	13327	12511	12528	11150	13267	10334	17227	14226	14070	12867	9739.18	16640.2	9672.54	19645.4	8769.25	14869.5	9260.99	16329.7	10991.1	18195.9	10802.2	17824.3	9833.19	16568.5	9911.92	17933.1	0.752697	1.39826e-10	4.8218e-10	0.855419	3.10418e-13	1.23796e-12	0.0151073	0.746776	0.999857	0.110791	0.071408	0.479108	Not_clustered
ENSMUSG00000029231.15	Pdgfra	platelet derived growth factor receptor, alpha polypeptide [Source:MGI Symbol;Acc:MGI:97530]	ENSMUSG00000029231	5	75312953	75358876	1	protein_coding	17	32	79	88	85	92	80	61	18	14	10	30	11.4286	42.3112	57.337	138.182	59.4977	122.69	55.8438	96.3918	11.4843	17.9068	7.67749	41.5582	27.4702	60.9695	40.2861	92.044	1.15139	0.165229	0.232444	1.18987	0.149213	0.213254	0.556434	0.291352	NA	0.820554	0.0714123	NA	Not_clustered
ENSMUSG00000007817.15	Zmiz1	zinc finger, MIZ-type containing 1 [Source:MGI Symbol;Acc:MGI:3040693]	ENSMUSG00000007817	14	25459609	25667167	1	protein_coding	13044	1299	11985	1064	12448	1399	12454	1087	14067	2099	10416	1549	8769.09	1717.57	8698.53	1670.75	8713.26	1865.69	8693.48	1717.67	8974.99	2684.74	7996.87	2145.79	8819.11	2089.34	8462.96	1844.73	-2.07742	6.38365e-40	5.75125e-39	-2.19732	3.25749e-44	3.20244e-43	-0.0598076	0.254714	0.999857	-0.167408	0.0715317	NA	Not_clustered
ENSMUSG00000055799.13	Tcf7l1	transcription factor 7 like 1 (T cell specific, HMG box) [Source:MGI Symbol;Acc:MGI:1202876]	ENSMUSG00000055799	6	72603361	72766237	-1	protein_coding	5	5	21	1	24	10	9	1	1	4	3	0	3.36135	6.61113	15.2415	1.57025	16.7993	13.3359	6.28242	1.58019	0.638017	5.11623	2.30325	0	6.9329	8.35442	7.94238	1.05015	0.273575	0.800401	0.847726	-2.96329	0.0401247	0.065809	0.730065	0.469839	NA	-3.09627	0.0718986	NA	Not_clustered
ENSMUSG00000023805.17	Synj2	synaptojanin 2 [Source:MGI Symbol;Acc:MGI:1201671]	ENSMUSG00000023805	17	5991555	6094565	1	protein_coding	2512	151	2256	95	2181	185	2234	122	3377	187	2616	124	1688.74	199.656	1637.37	149.174	1526.64	246.714	1559.44	192.784	2154.58	239.184	2008.43	171.774	1789.99	228.518	1735.08	171.244	-2.96963	1.00738e-68	1.46278e-67	-3.3408	1.54183e-80	2.60647e-79	-0.0383804	0.580327	0.999857	-0.422189	0.0719539	NA	Not_clustered
ENSMUSG00000043832.13	Clec4a3	C-type lectin domain family 4, member a3 [Source:MGI Symbol;Acc:MGI:1920399]	ENSMUSG00000043832	6	122929474	122946834	1	protein_coding	2446	1528	2428	1334	2102	1366	2613	1369	2810	1706	2547	1779	1644.37	2020.36	1762.21	2094.71	1471.34	1821.69	1824	2163.28	1792.83	2182.07	1955.46	2464.4	1636.18	2008.04	1847.22	2240.8	0.295373	0.00582633	0.0110013	0.279229	0.00915592	0.0168965	0.178632	0.0124734	0.42978	0.154451	0.0720667	NA	1
ENSMUSG00000029490.4	Mfsd7a	major facilitator superfamily domain containing 7A [Source:MGI Symbol;Acc:MGI:2442629]	ENSMUSG00000029490	5	108588920	108596966	-1	protein_coding	639	3185	451	2761	594	3233	504	2212	611	4259	472	3543	429.581	4211.29	327.329	4335.46	415.784	4311.5	351.816	3495.39	389.829	5447.5	362.377	4908.02	411.731	4656.76	347.174	4246.29	3.49978	1.46381e-133	4.25108e-132	3.61285	1.33113e-139	3.93434e-138	-0.245604	0.058718	NA	-0.140728	0.0722267	0.481591	Not_clustered
ENSMUSG00000032193.9	Ldlr	low density lipoprotein receptor [Source:MGI Symbol;Acc:MGI:96765]	ENSMUSG00000032193	9	21634779	21661215	1	protein_coding	8718	10288	8638	9797	7109	8309	9770	9903	7472	7985	7575	7839	5860.85	13603.1	6269.33	15383.7	4976.1	11080.8	6819.92	15648.6	4767.27	10213.3	5815.7	10859.2	5201.41	11632.4	6301.65	13963.8	1.16117	3.14069e-13	1.24305e-12	1.14779	5.7661e-13	2.2699e-12	0.280051	5.82253e-06	0.00126791	0.25052	0.0722879	0.481591	1
ENSMUSG00000024587.10	Nars	asparaginyl-tRNA synthetase [Source:MGI Symbol;Acc:MGI:1917473]	ENSMUSG00000024587	18	64632718	64649723	-1	protein_coding	9392	3557	7866	2637	8261	3106	8684	2538	10682	3916	8399	3327	6313.96	4703.16	5709.02	4140.75	5782.47	4142.13	6061.84	4010.53	6815.3	5008.79	6448.32	4608.81	6303.91	4618.03	6073.06	4253.36	-0.448956	7.80954e-06	1.98571e-05	-0.513547	3.42078e-07	9.67971e-07	-0.0518248	0.330701	0.999857	-0.121069	0.0722995	0.481591	Not_clustered
ENSMUSG00000042625.16	Safb2	scaffold attachment factor B2 [Source:MGI Symbol;Acc:MGI:2146808]	ENSMUSG00000042625	17	56867965	56891585	-1	protein_coding	3424	1852	3209	1510	3184	1667	3120	1193	4274	2635	3489	2199	2301.85	2448.76	2329.04	2371.08	2228.71	2223.1	2177.91	1885.17	2726.89	3370.32	2678.68	3046.22	2419.15	2680.72	2395.21	2434.15	0.148161	0.443799	0.536028	0.0236796	0.902734	0.927847	-0.0133612	0.833357	0.999857	-0.146767	0.072425	NA	Not_clustered
ENSMUSG00000046410.10	Kcnk6	potassium inwardly-rectifying channel, subfamily K, member 6 [Source:MGI Symbol;Acc:MGI:1891291]	ENSMUSG00000046410	7	28921351	28931940	-1	protein_coding	3303	430	3026	281	2964	461	3258	345	3420	551	2941	435	2220.51	568.557	2196.23	441.24	2074.72	614.786	2274.24	545.167	2182.02	704.76	2257.95	602.594	2159.08	629.368	2242.8	529.667	-1.77806	3.82853e-57	4.66785e-56	-2.07998	2.2536e-74	3.52968e-73	0.055889	0.385135	0.999857	-0.25789	0.0725578	NA	Not_clustered
ENSMUSG00000025856.15	Pdgfa	platelet derived growth factor, alpha [Source:MGI Symbol;Acc:MGI:97527]	ENSMUSG00000025856	5	138961769	138983125	-1	protein_coding	1501	654	1285	361	1241	580	1176	404	2260	718	2038	706	1009.08	864.736	932.634	566.86	868.666	773.483	820.903	638.398	1441.92	918.363	1564.67	978.003	1106.55	852.194	1106.07	727.754	-0.376908	0.166674	0.234118	-0.602933	0.0273733	0.04642	-0.0222534	0.797591	0.999857	-0.26367	0.0726828	NA	Not_clustered
ENSMUSG00000031657.16	Heatr3	HEAT repeat containing 3 [Source:MGI Symbol;Acc:MGI:2444491]	ENSMUSG00000031657	8	88864483	88898655	1	protein_coding	875	384	704	267	706	324	830	245	868	507	743	357	588.236	507.735	510.953	419.257	494.18	432.084	579.379	387.147	553.799	648.482	570.437	494.543	545.405	529.433	553.59	433.649	-0.0424515	0.785456	0.835325	-0.350716	0.0267868	0.0454887	0.0234624	0.839016	NA	-0.281907	0.072741	NA	Not_clustered
ENSMUSG00000039809.10	Gabbr2	gamma-aminobutyric acid (GABA) B receptor, 2 [Source:MGI Symbol;Acc:MGI:2386030]	ENSMUSG00000039809	4	46662305	46991873	-1	protein_coding	150	45	165	48	132	37	138	50	66	5	61	21	100.841	59.5002	119.755	75.372	92.3964	49.3429	96.3305	79.0096	42.1092	6.39529	46.8327	29.0907	78.4487	38.4128	87.6392	61.1575	-1.03137	0.0972554	0.145963	-0.522308	0.39693	0.486505	0.155184	0.555106	NA	0.919472	0.0728203	NA	Not_clustered
ENSMUSG00000052310.9	Slc39a1	solute carrier family 39 (zinc transporter), member 1 [Source:MGI Symbol;Acc:MGI:1353474]	ENSMUSG00000052310	3	90155479	90160919	1	protein_coding	6492	9346	6329	8487	5912	8642	6331	7998	7023	9320	6043	8962	4364.38	12357.5	4593.49	13326.7	4138.24	11524.9	4419.34	12638.4	4480.8	11920.8	4639.51	12414.8	4327.8	11934.4	4550.78	12793.3	1.46331	1.55759e-149	5.1152e-148	1.49119	9.14256e-155	3.04613e-153	0.0735556	0.167069	0.999857	0.0960778	0.0728347	0.483488	Not_clustered
ENSMUSG00000066677.12	Ifi208	interferon activated gene 208 [Source:MGI Symbol;Acc:MGI:2442822]	ENSMUSG00000066677	1	173501241	173525961	1	protein_coding	25	6577	38	6031	30	6018	29	5268	48	7727	46	7868	16.8068	8696.28	27.5798	9470.18	20.9992	8025.55	20.2434	8324.46	30.6248	9883.27	35.3165	10899.3	22.8103	8868.37	27.7132	9564.66	8.59649	0	0	8.4386	0	0	0.28819	0.543077	NA	0.101889	0.0729333	0.483488	Not_clustered
ENSMUSG00000046714.7	Foxc2	forkhead box C2 [Source:MGI Symbol;Acc:MGI:1347481]	ENSMUSG00000046714	8	121842910	121845634	1	protein_coding	10	17	16	7	16	29	8	10	9	5	5	0	6.7227	22.4778	11.6126	10.9918	11.1996	38.6741	5.58438	15.8019	5.74216	6.39529	3.83874	0	7.88814	22.5158	7.01189	8.93123	1.51394	0.0717731	0.111275	0.32986	0.712016	0.774804	-0.251741	0.773215	NA	-1.67966	0.0731099	NA	Not_clustered
ENSMUSG00000005125.13	Ndrg1	N-myc downstream regulated gene 1 [Source:MGI Symbol;Acc:MGI:1341799]	ENSMUSG00000005125	15	66801167	66841489	-1	protein_coding	1409	3795	1182	3162	1076	2960	1429	3218	2221	3827	1532	3752	947.229	5017.85	857.878	4965.13	753.17	3947.43	997.509	5085.06	1417.04	4894.95	1176.19	5197.55	1039.15	4620.08	1010.53	5082.58	2.15222	3.16833e-26	2.01526e-25	2.33058	2.02037e-30	1.45189e-29	-0.00283327	0.988124	0.999857	0.140758	0.0732078	0.48415	Not_clustered
ENSMUSG00000040151.9	Hs2st1	heparan sulfate 2-O-sulfotransferase 1 [Source:MGI Symbol;Acc:MGI:1346049]	ENSMUSG00000040151	3	144135467	144275942	-1	protein_coding	2806	826	2440	812	2390	789	2723	775	3219	543	2558	562	1886.39	1092.16	1770.92	1275.04	1672.93	1052.2	1900.78	1224.65	2053.78	694.528	1963.9	778.524	1871.03	946.297	1878.53	1092.74	-0.983745	1.06626e-06	2.89384e-06	-0.782449	0.000104617	0.000243319	0.00977472	0.893575	0.999857	0.199139	0.0734384	NA	Not_clustered
ENSMUSG00000042507.15	Mideas	mitotic deacetylase associated SANT domain protein [Source:MGI Symbol;Acc:MGI:2685106]	ENSMUSG00000042507	12	84195950	84265655	-1	protein_coding	2337	715	2070	540	2058	658	2467	483	2998	1443	2419	1159	1571.1	945.391	1502.37	847.935	1440.54	877.503	1722.08	763.233	1912.78	1845.68	1857.18	1605.53	1641.47	1222.86	1693.88	1072.23	-0.424625	0.163101	0.229821	-0.659066	0.0306353	0.0514802	0.0502979	0.520337	0.999857	-0.191011	0.0735184	NA	Not_clustered
ENSMUSG00000034354.17	Mtmr3	myotubularin related protein 3 [Source:MGI Symbol;Acc:MGI:1921552]	ENSMUSG00000034354	11	4430868	4544863	-1	protein_coding	4656	1575	4283	1531	4263	1392	4575	1442	5057	1931	4430	1775	3130.09	2082.51	3108.54	2404.05	2983.98	1856.36	3193.57	2278.64	3226.45	2469.86	3401.13	2458.86	3113.51	2136.24	3234.41	2380.52	-0.543276	9.47706e-08	2.75269e-07	-0.442005	1.44293e-05	3.59359e-05	0.0553151	0.338446	0.999857	0.159946	0.073863	NA	Not_clustered
ENSMUSG00000010277.7	2610507B11Rik	RIKEN cDNA 2610507B11 gene [Source:MGI Symbol;Acc:MGI:1919753]	ENSMUSG00000010277	11	78152578	78181449	1	protein_coding	17968	8287	16135	7559	16448	8343	17366	7434	20441	6834	16784	6807	12079.3	10957.3	11710.5	11869.5	11513.1	11126.2	12122.3	11747.2	13041.7	8741.08	12885.9	9429.56	12211.4	10274.8	12239.6	11015.4	-0.249161	0.0382908	0.062897	-0.152134	0.206036	0.281677	0.00467889	0.918201	0.999857	0.0969658	0.073962	0.487973	Not_clustered
ENSMUSG00000026879.14	Gsn	gelsolin [Source:MGI Symbol;Acc:MGI:95851]	ENSMUSG00000026879	2	35146392	35197904	1	protein_coding	19581	10936	17006	8293	20259	12149	18149	9126	25045	11196	20159	10494	13163.7	14459.9	12342.7	13022.1	14180.7	16201.8	12668.9	14420.8	15979.1	14320.3	15477.1	14537.1	14441.2	14994	13496.2	13993.3	0.0541687	0.629133	0.70615	0.0522427	0.641631	0.714375	-0.0998682	0.0434871	0.886791	-0.10309	0.0748131	0.492416	2
ENSMUSG00000039981.6	Zc3h12d	zinc finger CCCH type containing 12D [Source:MGI Symbol;Acc:MGI:3045313]	ENSMUSG00000039981	10	7708234	7746160	1	protein_coding	2406	1182	2365	965	2175	967	2380	1085	2842	1029	2418	1110	1617.48	1562.87	1716.48	1515.29	1522.44	1289.58	1661.35	1714.51	1813.25	1316.15	1856.42	1537.65	1651.06	1389.53	1744.75	1589.15	-0.249053	0.0189115	0.0329235	-0.134868	0.203961	0.27934	0.0823036	0.237713	0.999857	0.192575	0.0749579	NA	Not_clustered
ENSMUSG00000058355.8	Abce1	ATP-binding cassette, sub-family E (OABP), member 1 [Source:MGI Symbol;Acc:MGI:1195458]	ENSMUSG00000058355	8	80410091	80438369	-1	protein_coding	2745	2402	2426	1829	2484	2149	2622	1643	3637	3060	2502	2654	1845.38	3175.99	1760.75	2871.99	1738.73	2865.89	1830.28	2596.26	2320.47	3913.91	1920.91	3676.52	1968.19	3318.6	1837.31	3048.25	0.753651	3.55113e-06	9.27515e-06	0.730739	7.26435e-06	1.84913e-05	-0.0888981	0.247546	0.999857	-0.129568	0.0749984	0.492466	Not_clustered
ENSMUSG00000004508.6	Gab2	growth factor receptor bound protein 2-associated protein 2 [Source:MGI Symbol;Acc:MGI:1333854]	ENSMUSG00000004508	7	96730793	96958153	1	protein_coding	5133	2155	4463	1881	4391	1815	4932	1789	4849	2111	3944	2167	3450.76	2849.4	3239.18	2953.64	3073.58	2420.47	3442.77	2826.96	3093.75	2700.09	3028	3001.89	3206.03	2656.65	3236.65	2927.5	-0.271121	0.00175365	0.00355956	-0.14481	0.0952524	0.143426	0.014395	0.8176	0.999857	0.138523	0.0755039	0.494613	Not_clustered
ENSMUSG00000057706.7	Mex3b	mex3 RNA binding family member B [Source:MGI Symbol;Acc:MGI:1918252]	ENSMUSG00000057706	7	82516541	82520723	1	protein_coding	240	15	272	5	240	35	233	18	193	37	183	13	161.345	19.8334	197.413	7.85125	167.993	46.6757	162.645	28.4435	123.137	47.3251	140.498	18.0086	150.825	37.9447	166.852	18.1011	-1.98933	1.74533e-09	5.66776e-09	-3.20588	2.34077e-17	1.1061e-16	0.145562	0.455452	NA	-1.13326	0.0757613	NA	Not_clustered
ENSMUSG00000055093.10	Rps27a-ps3	ribosomal protein S27A, pseudogene 3 [Source:MGI Symbol;Acc:MGI:3645406]	ENSMUSG00000055093	6	122433863	122434333	1	processed_pseudogene	11	13	95	20	60	11	43	35	37	30	32	37	7.39497	17.1889	68.9496	31.405	41.9983	14.6695	30.016	55.3067	23.6066	38.3717	24.568	51.2551	24.3333	23.4101	41.1779	45.989	-0.0520088	0.933445	0.951303	0.159739	0.791478	0.840607	0.809007	0.408652	NA	1.03775	0.0758449	NA	Not_clustered
ENSMUSG00000040774.15	Cept1	choline/ethanolaminephosphotransferase 1 [Source:MGI Symbol;Acc:MGI:2139793]	ENSMUSG00000040774	3	106409576	106455118	-1	protein_coding	2558	8905	2212	8097	2307	7949	2410	6950	3190	8666	2467	8822	1719.67	11774.4	1605.44	12714.3	1614.84	10600.7	1682.29	10982.3	2035.28	11084.3	1894.04	12220.9	1789.93	11153.1	1727.26	11972.5	2.63925	5.99528e-133	1.7247e-131	2.79335	3.45278e-148	1.08902e-146	-0.0476826	0.496324	0.999857	0.0969927	0.0758451	0.494838	Not_clustered
ENSMUSG00000006134.4	Crkl	v-crk avian sarcoma virus CT10 oncogene homolog-like [Source:MGI Symbol;Acc:MGI:104686]	ENSMUSG00000006134	16	17269851	17305298	1	protein_coding	3144	4613	2755	4212	2847	4227	2978	3772	3202	4634	2401	4709	2113.62	6099.43	1999.54	6613.89	1992.82	5637.09	2078.78	5960.49	2042.93	5927.15	1843.37	6523.25	2049.79	5887.89	1973.9	6365.88	1.52225	2.79078e-102	5.96744e-101	1.68915	1.6049e-124	4.23164e-123	-0.0550282	0.422486	0.999857	0.107943	0.0758954	0.494838	Not_clustered
ENSMUSG00000069516.8	Lyz2	lysozyme 2 [Source:MGI Symbol;Acc:MGI:96897]	ENSMUSG00000069516	10	117113236	117118226	-1	protein_coding	779362	365696	698706	306081	635162	314974	749398	311407	791489	333536	685291	324486	523942	483533	507110	480624	444596	420047	523115	492083	504984	426612	526131	449502	491174	443397	518786	474070	-0.147636	0.0776106	0.119343	-0.130041	0.120078	0.176218	0.0828247	0.0899329	0.999857	0.0942779	0.0760912	0.49495	Not_clustered
ENSMUSG00000052384.14	Nrros	negative regulator of reactive oxygen species [Source:MGI Symbol;Acc:MGI:2445095]	ENSMUSG00000052384	16	31961603	31984412	-1	protein_coding	11451	2278	11608	2080	9715	2102	10817	2019	10906	1358	9286	1362	7698.16	3012.03	8424.91	3266.12	6800.23	2803.21	7550.77	3190.41	6958.22	1736.96	7129.32	1886.74	7152.2	2517.4	7701.67	2781.09	-1.50653	1.3929e-11	5.07958e-11	-1.46982	4.31993e-11	1.54343e-10	0.106142	0.0355661	0.810133	0.137318	0.0763097	NA	5
ENSMUSG00000028879.4	Stx12	syntaxin 12 [Source:MGI Symbol;Acc:MGI:1931027]	ENSMUSG00000028879	4	132580812	132611820	-1	protein_coding	4797	5072	4635	4680	3920	4385	4643	3930	4252	4777	3845	4765	3224.88	6706.33	3364.01	7348.77	2743.89	5847.8	3241.03	6210.16	2712.85	6110.06	2951.99	6600.83	2893.87	6221.39	3185.68	6719.92	1.10425	4.39558e-27	2.86345e-26	1.07675	8.17634e-26	5.14178e-25	0.141484	0.0179655	0.531545	0.106134	0.0767575	0.498115	1
ENSMUSG00000023274.14	Cd4	CD4 antigen [Source:MGI Symbol;Acc:MGI:88335]	ENSMUSG00000023274	6	124841655	124865184	-1	protein_coding	122	54	184	78	86	32	144	58	172	72	171	73	82.017	71.4002	133.544	122.48	60.1976	42.6749	100.519	91.6512	109.739	92.0921	131.285	101.125	83.9845	68.7224	121.783	105.085	-0.289223	0.337455	0.426327	-0.212595	0.469277	0.557396	0.56298	0.0200842	NA	0.653715	0.0772142	NA	3
ENSMUSG00000083337.1	Gm11539	predicted gene 11539 [Source:MGI Symbol;Acc:MGI:3651911]	ENSMUSG00000083337	11	96139459	96140015	1	processed_pseudogene	14	3	66	16	39	11	24	35	26	34	31	23	9.41178	3.96668	47.9018	25.124	27.2989	14.6695	16.7531	55.3067	16.5885	43.4879	23.8002	31.8613	17.7664	20.708	29.485	37.4307	0.225568	0.748724	0.805659	0.343235	0.617025	0.692592	0.69542	0.235468	NA	1.25376	0.0772736	NA	Not_clustered
ENSMUSG00000034731.11	Dgkh	diacylglycerol kinase, eta [Source:MGI Symbol;Acc:MGI:2444188]	ENSMUSG00000034731	14	78796190	78970216	-1	protein_coding	717	3551	628	3790	542	2925	635	2782	671	3926	526	3454	482.018	4695.22	455.793	5951.25	379.385	3900.75	443.26	4396.1	428.11	5021.58	403.836	4784.73	429.837	4539.19	434.296	5044.03	3.4004	3.56545e-122	9.20237e-121	3.53753	1.72939e-131	4.85316e-130	0.0199225	0.872165	NA	0.144115	0.07734	0.500109	Not_clustered
ENSMUSG00000021785.8	Ngly1	N-glycanase 1 [Source:MGI Symbol;Acc:MGI:1913276]	ENSMUSG00000021785	14	6157837	6220483	-1	protein_coding	845	441	781	294	842	393	832	289	963	480	808	375	568.068	583.102	566.838	461.654	589.377	524.101	580.775	456.676	614.411	613.947	620.341	519.478	590.619	573.717	589.318	479.269	-0.0416101	0.660396	0.733654	-0.295798	0.00258664	0.00518066	-0.00288815	0.977905	NA	-0.262992	0.077542	NA	Not_clustered
ENSMUSG00000024776.18	Stambpl1	STAM binding protein like 1 [Source:MGI Symbol;Acc:MGI:1923880]	ENSMUSG00000024776	19	34169629	34217733	1	protein_coding	691	261	630	172	673	319	699	216	840	405	583	319	464.539	345.101	457.244	270.083	471.081	425.416	487.935	341.322	535.935	518.018	447.598	441.902	490.518	429.512	464.259	351.102	-0.191386	0.296275	0.382886	-0.400648	0.0312086	0.0523523	-0.0768976	0.519513	NA	-0.302423	0.0775435	NA	Not_clustered
ENSMUSG00000038866.15	Zcchc2	zinc finger, CCHC domain containing 2 [Source:MGI Symbol;Acc:MGI:2444114]	ENSMUSG00000038866	1	105918136	105961804	1	protein_coding	1411	8192	1271	7894	1215	7517	1303	6693	1586	8292	1249	7910	948.573	10831.7	922.473	12395.6	850.466	10024.6	909.555	10576.2	1011.9	10605.9	958.918	10957.5	936.978	10487.4	930.315	11309.8	3.48405	0	0	3.60383	0	0	-0.00670453	0.938889	0.999857	0.102306	0.0776036	0.500109	Not_clustered
ENSMUSG00000035150.15	Eif2s3x	eukaryotic translation initiation factor 2, subunit 3, structural gene X-linked [Source:MGI Symbol;Acc:MGI:1349431]	ENSMUSG00000035150	X	93232313	93256468	-1	protein_coding	705	659	618	551	1176	1018	723	579	1470	1311	1146	1151	473.95	871.347	448.535	865.208	823.168	1357.6	504.688	914.932	937.886	1676.84	879.84	1594.45	745.001	1301.93	611.021	1124.86	0.805343	0.017821	0.0311643	0.881079	0.00967806	0.0178045	-0.291347	0.18942	NA	-0.220793	0.0777241	NA	Not_clustered
ENSMUSG00000029518.15	Rab35	RAB35, member RAS oncogene family [Source:MGI Symbol;Acc:MGI:1924657]	ENSMUSG00000029518	5	115769967	115785795	1	protein_coding	4079	3207	3911	2829	3725	2880	3954	2832	4420	3592	3850	3525	2742.19	4240.38	2838.54	4442.24	2607.4	3840.74	2760.08	4475.11	2820.04	4594.37	2955.83	4883.09	2723.21	4225.16	2851.49	4600.14	0.633726	4.0332e-15	1.72724e-14	0.690311	1.31144e-17	6.27145e-17	0.0672205	0.257829	0.999857	0.120763	0.0777401	0.500109	Not_clustered
ENSMUSG00000092074.2	Dynlt1a	dynein light chain Tctex-type 1A [Source:MGI Symbol;Acc:MGI:3807506]	ENSMUSG00000092074	17	6356615	6367775	-1	protein_coding	313	126	359	151	312	121	326	144	298	117	275	132	210.421	166.6	260.557	237.108	218.391	161.365	227.563	227.548	190.129	149.65	211.131	182.856	206.314	159.205	233.084	215.837	-0.37367	0.0130716	0.0234495	-0.115113	0.434922	0.523457	0.174048	0.294823	NA	0.428077	0.0777759	NA	Not_clustered
ENSMUSG00000084786.9	Ubl5	ubiquitin-like 5 [Source:MGI Symbol;Acc:MGI:1913427]	ENSMUSG00000084786	9	20554174	20558436	1	protein_coding	3255	2157	3070	1959	2827	2122	2887	2062	2801	2165	2631	2139	2188.24	2852.04	2228.16	3076.12	1978.82	2829.88	2015.26	3258.36	1787.09	2769.16	2019.95	2963.1	1984.72	2817.03	2087.79	3099.19	0.505365	7.30615e-09	2.2789e-08	0.569659	7.53372e-11	2.6631e-10	0.0767113	0.268094	0.999857	0.132637	0.0777867	0.500109	Not_clustered
ENSMUSG00000022999.15	Lmbr1l	limb region 1 like [Source:MGI Symbol;Acc:MGI:1289247]	ENSMUSG00000022999	15	98801798	98816112	-1	protein_coding	783	250	749	202	746	240	724	147	841	331	730	216	526.387	330.556	543.613	317.191	522.179	320.062	505.386	232.288	536.573	423.368	560.457	299.219	528.38	357.995	536.485	282.899	-0.560844	3.18358e-05	7.70943e-05	-0.921654	3.66571e-11	1.31405e-10	0.0215712	0.845129	NA	-0.344967	0.0781593	NA	Not_clustered
ENSMUSG00000025150.10	Cbr2	carbonyl reductase 2 [Source:MGI Symbol;Acc:MGI:107200]	ENSMUSG00000025150	11	120620315	120622940	-1	protein_coding	1349	1311	1576	1250	638	607	1185	1188	971	1006	1092	1145	906.892	1733.44	1143.84	1962.81	446.582	809.49	827.186	1877.27	619.515	1286.73	838.382	1586.14	657.663	1276.55	936.468	1808.74	0.956775	0.000706509	0.00149507	0.949566	0.000757931	0.00162029	0.549317	5.63011e-07	0.000235772	0.557186	0.0782331	NA	1
ENSMUSG00000079737.4	Bfar	bifunctional apoptosis regulator [Source:MGI Symbol;Acc:MGI:1914368]	ENSMUSG00000079737	16	13489793	13496252	1	transcribed_processed_pseudogene	105	868	96	807	92	753	103	757	112	764	94	801	70.5884	1147.69	69.6754	1267.19	64.3975	1004.19	71.8988	1196.21	71.458	977.2	72.1684	1109.6	68.8146	1043.03	71.2475	1191	3.92044	5.78673e-206	2.92126e-204	4.06262	3.57124e-216	1.83829e-214	0.0519107	0.853364	NA	0.188584	0.078393	NA	Not_clustered
ENSMUSG00000031530.6	Dusp4	dual specificity phosphatase 4 [Source:MGI Symbol;Acc:MGI:2442191]	ENSMUSG00000031530	8	35274451	35287048	1	protein_coding	1643	292	1357	222	1307	231	1267	163	2325	728	1691	508	1104.54	386.09	984.89	348.596	914.864	308.06	884.426	257.571	1483.39	931.154	1298.26	703.719	1167.6	541.768	1055.86	436.629	-1.10765	0.0246761	0.0421308	-1.27317	0.00994101	0.0182589	-0.135882	0.0956036	0.999857	-0.280273	0.0789838	NA	Not_clustered
ENSMUSG00000027397.14	Slc20a1	solute carrier family 20, member 1 [Source:MGI Symbol;Acc:MGI:108392]	ENSMUSG00000027397	2	129040684	129053536	1	protein_coding	2397	657	2021	569	2468	732	2375	485	2778	1184	2304	880	1611.43	868.702	1466.81	893.472	1727.53	976.189	1657.86	766.394	1772.41	1514.4	1768.89	1219.04	1703.79	1119.76	1631.19	959.636	-0.605339	0.00393541	0.00762491	-0.764535	0.000285145	0.000635448	-0.0651197	0.359042	0.999857	-0.213294	0.0792368	NA	Not_clustered
ENSMUSG00000026628.13	Atf3	activating transcription factor 3 [Source:MGI Symbol;Acc:MGI:109384]	ENSMUSG00000026628	1	190902493	190950236	-1	protein_coding	7039	22729	6016	18769	5472	17690	5608	17225	11728	19765	8787	19964	4732.11	30052.9	4366.32	29472	3830.25	23591.2	3914.65	27218.8	7482.67	25280.6	6746.21	27655.6	5348.34	26308.2	5009.06	28115.5	2.2983	1.62179e-21	8.8741e-21	2.4888	6.0501e-25	3.6956e-24	-0.0783127	0.150248	0.999857	0.0984038	0.0794783	0.508546	Not_clustered
ENSMUSG00000062300.14	Nectin2	nectin cell adhesion molecule 2 [Source:MGI Symbol;Acc:MGI:97822]	ENSMUSG00000062300	7	19450569	19484408	-1	protein_coding	833	3093	785	2719	773	2822	921	2659	760	2138	708	2208	560.001	4089.64	569.741	4269.51	541.079	3763.39	642.901	4201.73	484.893	2734.62	543.566	3058.68	528.658	3529.22	585.403	3843.31	2.73902	4.13494e-58	5.12671e-57	2.71439	4.24613e-57	5.17356e-56	0.146755	0.174721	NA	0.123102	0.079807	0.508546	Not_clustered
ENSMUSG00000053318.7	Slamf8	SLAM family member 8 [Source:MGI Symbol;Acc:MGI:1921998]	ENSMUSG00000053318	1	172409325	172418135	-1	protein_coding	113	511	130	543	44	474	117	486	51	342	64	342	75.9665	675.657	94.352	852.646	30.7988	632.122	81.6715	767.974	32.5389	437.438	49.1359	473.764	46.4347	581.739	75.0532	698.128	3.64709	1.22209e-24	7.37884e-24	3.21585	5.38997e-20	2.80361e-19	0.759134	0.020695	NA	0.242863	0.0798675	NA	1
ENSMUSG00000024359.10	Hspa9	heat shock protein 9 [Source:MGI Symbol;Acc:MGI:96245]	ENSMUSG00000024359	18	35070467	35087410	-1	protein_coding	6250	3848	5834	3015	5558	3325	6192	2718	9312	5384	6781	4401	4201.69	5087.93	4234.23	4734.3	3890.45	4434.19	4322.31	4294.96	5941.22	6886.44	5206.11	6096.59	4677.78	5469.52	4587.55	5041.95	0.22558	0.272525	0.356906	0.13641	0.507269	0.59372	-0.00936235	0.885386	0.999857	-0.113563	0.0799506	0.508546	Not_clustered
ENSMUSG00000063511.11	Snrnp70	small nuclear ribonucleoprotein 70 (U1) [Source:MGI Symbol;Acc:MGI:98341]	ENSMUSG00000063511	7	45025877	45045166	-1	protein_coding	9482	4191	8309	3558	8029	4132	8185	3193	11924	6290	10215	4960	6374.47	5541.45	6030.55	5586.95	5620.08	5510.4	5713.51	5045.56	7607.72	8045.27	7842.56	6870.96	6534.09	6365.71	6528.87	5834.49	-0.0376548	0.843845	0.881762	-0.162088	0.396778	0.486352	-0.0033015	0.948092	0.999857	-0.11929	0.0800233	0.508546	Not_clustered
ENSMUSG00000039747.11	Orai2	ORAI calcium release-activated calcium modulator 2 [Source:MGI Symbol;Acc:MGI:2443195]	ENSMUSG00000039747	5	136176313	136199567	-1	protein_coding	3471	6765	3082	5497	3584	5947	3236	4908	3655	9669	3090	7633	2333.45	8944.86	2236.87	8631.66	2508.7	7930.87	2258.88	7755.59	2331.95	12367.2	2372.34	10573.8	2391.37	9747.64	2289.36	8987.01	2.02728	1.72264e-36	1.43358e-35	1.97301	1.37405e-34	1.10533e-33	-0.0619873	0.362905	0.999857	-0.108167	0.0801773	0.508546	Not_clustered
ENSMUSG00000082292.3	Gm12250	predicted gene 12250 [Source:MGI Symbol;Acc:MGI:3649299]	ENSMUSG00000082292	11	58078565	58079838	1	processed_pseudogene	224	15440	229	14122	229	14747	311	12677	282	14214	282	14462	150.589	20415.2	166.205	22175.1	160.294	19666.5	217.093	20032.1	179.921	18180.5	216.505	20033.8	163.601	19420.7	199.934	20747	6.89022	0	0	6.69744	0	0	0.283863	0.113524	NA	0.0913091	0.0803503	0.508546	Not_clustered
ENSMUSG00000030707.15	Coro1a	coronin, actin binding protein 1A [Source:MGI Symbol;Acc:MGI:1345961]	ENSMUSG00000030707	7	126298945	126306959	-1	protein_coding	27071	3745	26556	2575	24997	3432	24769	2879	26777	3901	25368	3425	18199	4951.74	19273.9	4043.39	17497.2	4576.88	17289.9	4549.38	17084.2	4989.6	19476.3	4744.56	17593.5	4839.41	18680	4445.78	-1.86209	1.04086e-117	2.5986e-116	-2.0707	4.83402e-144	1.4888e-142	0.0855419	0.110207	0.999857	-0.128301	0.0803837	0.508546	Not_clustered
ENSMUSG00000042426.6	Dhx29	DEAH (Asp-Glu-Ala-His) box polypeptide 29 [Source:MGI Symbol;Acc:MGI:2145374]	ENSMUSG00000042426	13	113063988	113105966	1	protein_coding	846	385	727	258	870	342	827	248	980	442	741	340	568.741	509.057	527.646	405.125	608.976	456.088	577.285	391.888	625.257	565.343	568.902	470.993	600.991	510.163	557.944	422.668	-0.235893	0.0302189	0.0507852	-0.398158	0.000404925	0.000889718	-0.106708	0.308272	NA	-0.274798	0.0804332	NA	Not_clustered
ENSMUSG00000018378.13	Cuedc1	CUE domain containing 1 [Source:MGI Symbol;Acc:MGI:2144281]	ENSMUSG00000018378	11	87988884	88084966	1	protein_coding	1491	467	1196	326	1521	474	1337	368	1743	521	1591	378	1002.35	617.479	868.039	511.902	1064.66	632.122	933.289	581.511	1112.06	666.389	1221.49	523.633	1059.69	638.663	1007.61	539.015	-0.730464	3.26443e-08	9.77143e-08	-0.902484	1.85945e-11	6.79044e-11	-0.0854511	0.368917	0.999857	-0.250557	0.080511	NA	Not_clustered
ENSMUSG00000025355.7	Mmp19	matrix metallopeptidase 19 [Source:MGI Symbol;Acc:MGI:1927899]	ENSMUSG00000025355	10	128626779	128636693	1	protein_coding	2364	762	2575	718	2817	1045	3128	955	1304	514	1181	596	1589.25	1007.54	1868.9	1127.44	1971.82	1393.6	2183.49	1509.08	831.975	657.435	906.711	825.623	1464.35	1019.52	1653.03	1154.05	-0.522368	0.249168	0.330343	-0.518621	0.252586	0.33485	0.169855	0.0226375	0.607574	0.194559	0.0805628	NA	5
ENSMUSG00000005656.9	Snx6	sorting nexin 6 [Source:MGI Symbol;Acc:MGI:1919433]	ENSMUSG00000005656	12	54793134	54842488	-1	protein_coding	2857	3401	2520	3086	2423	3163	2695	2825	2900	2892	2470	3013	1920.68	4496.89	1828.98	4845.79	1696.03	4218.15	1881.24	4464.04	1850.25	3699.03	1896.34	4173.83	1822.32	4138.02	1868.85	4494.56	1.18297	5.8544e-37	4.91893e-36	1.26582	6.23723e-42	5.80778e-41	0.0386099	0.580386	0.999857	0.117166	0.0805972	0.508735	Not_clustered
ENSMUSG00000027883.15	Gpsm2	G-protein signalling modulator 2 (AGS3-like, C. elegans) [Source:MGI Symbol;Acc:MGI:1923373]	ENSMUSG00000027883	3	108585954	108629625	-1	protein_coding	363	1652	317	1463	399	1746	383	1647	302	1555	297	1660	244.034	2184.32	230.074	2297.28	279.289	2328.45	267.352	2602.58	192.681	1988.93	228.021	2299.55	238.668	2167.23	241.816	2399.8	3.18429	5.57894e-122	1.43587e-120	3.31007	1.62106e-130	4.48731e-129	0.0298199	0.853406	NA	0.143618	0.0807616	NA	Not_clustered
ENSMUSG00000030789.9	Itgax	integrin alpha X [Source:MGI Symbol;Acc:MGI:96609]	ENSMUSG00000030789	7	127728719	127749829	1	protein_coding	237	198	291	202	332	265	353	295	126	99	128	120	159.328	261.801	211.203	317.191	232.391	353.402	246.411	466.157	80.3902	126.627	98.2719	166.233	157.37	247.276	185.295	316.527	0.652218	0.173678	0.242469	0.771197	0.107256	0.159444	0.256612	0.178022	NA	0.351498	0.0807689	NA	Not_clustered
ENSMUSG00000038025.8	Phf2	PHD finger protein 2 [Source:MGI Symbol;Acc:MGI:1338034]	ENSMUSG00000038025	13	48955226	49024595	-1	protein_coding	2502	683	2430	631	2230	623	2472	687	2645	631	2147	635	1682.02	903.08	1763.66	990.828	1560.94	830.827	1725.57	1085.59	1687.56	807.085	1648.36	879.649	1643.5	846.998	1712.53	985.356	-0.956635	2.76886e-26	1.76485e-25	-0.799108	8.08888e-19	4.04223e-18	0.0603474	0.400884	0.999857	0.210667	0.0808865	NA	Not_clustered
ENSMUSG00000044533.15	Rps2	ribosomal protein S2 [Source:MGI Symbol;Acc:MGI:105110]	ENSMUSG00000044533	17	24937090	24940903	1	protein_coding	13625	7790	11712	6154	13431	7793	12816	5889	13374	7350	11687	6619	9159.68	10300.1	8500.39	9663.32	9401.33	10392.7	8946.17	9305.76	8532.85	9401.07	8972.68	9169.13	9031.28	10031.3	8806.41	9379.4	0.15151	0.0171313	0.0300556	0.090877	0.154104	0.219371	-0.035082	0.508756	0.999857	-0.0998333	0.0809198	0.509368	Not_clustered
ENSMUSG00000002580.7	Mien1	migration and invasion enhancer 1 [Source:MGI Symbol;Acc:MGI:1913678]	ENSMUSG00000002580	11	98328534	98329817	-1	protein_coding	1308	629	1195	657	1224	647	1174	594	1183	567	1100	606	879.329	831.68	867.313	1031.65	856.766	862.833	819.507	938.635	754.775	725.225	844.524	839.476	830.29	806.58	843.781	936.588	-0.0418571	0.696717	0.763095	0.149463	0.164579	0.232154	0.0262867	0.782422	0.999857	0.210622	0.0810569	NA	Not_clustered
ENSMUSG00000044703.5	Phf11a	PHD finger protein 11A [Source:MGI Symbol;Acc:MGI:1918441]	ENSMUSG00000044703	14	59514362	59534971	-1	protein_coding	26	3109	39	2954	51	3126	61	2667	37	3561	35	3741	17.479	4110.8	28.3056	4638.52	35.6986	4168.81	42.5809	4214.37	23.6066	4554.72	26.8712	5182.31	25.5948	4278.11	32.5859	4678.4	7.39124	0	0	7.15937	0	0	0.372197	0.39648	NA	0.121837	0.0811106	0.509368	Not_clustered
ENSMUSG00000026796.16	Niban2	niban apoptosis regulator 2 [Source:MGI Symbol;Acc:MGI:2442910]	ENSMUSG00000026796	2	32766126	32815266	1	protein_coding	31514	15257	30624	11625	29824	14383	31207	12499	38041	19049	29971	15435	21185.9	20173.2	22226.4	18254.2	20876	19181	21784	19750.8	24270.8	24364.8	23010.2	21381.7	22110.9	21239.7	22340.2	19795.6	-0.0579894	0.588433	0.670795	-0.174416	0.103802	0.154814	0.018438	0.701942	0.999857	-0.10108	0.0812488	0.509368	Not_clustered
ENSMUSG00000061119.7	Prcp	prolylcarboxypeptidase (angiotensinase C) [Source:MGI Symbol;Acc:MGI:1919711]	ENSMUSG00000061119	7	92523678	92583791	1	protein_coding	4212	1657	3502	1471	3750	1590	4058	1466	3457	1263	2818	1399	2831.6	2190.93	2541.7	2309.84	2624.9	2120.41	2832.67	2316.56	2205.63	1615.45	2163.52	1938	2554.04	1975.6	2512.63	2188.13	-0.370557	0.0153085	0.0271016	-0.199886	0.191209	0.263729	-0.0239371	0.716494	0.999857	0.15076	0.0812664	NA	Not_clustered
ENSMUSG00000006763.14	Saal1	serum amyloid A-like 1 [Source:MGI Symbol;Acc:MGI:1926185]	ENSMUSG00000006763	7	46335532	46360104	-1	protein_coding	316	240	306	162	331	281	307	193	369	280	321	202	212.437	317.334	222.09	254.381	231.691	374.739	214.3	304.977	235.428	358.136	246.447	279.825	226.519	350.07	227.613	279.728	0.627881	1.94335e-07	5.54444e-07	0.298369	0.0178741	0.0313448	0.00660119	0.967589	NA	-0.328302	0.0814287	NA	Not_clustered
ENSMUSG00000002733.8	Plekha3	pleckstrin homology domain-containing, family A (phosphoinositide binding specific) member 3 [Source:MGI Symbol;Acc:MGI:1932515]	ENSMUSG00000002733	2	76505625	76527172	1	protein_coding	955	2039	897	1809	937	1687	881	1650	1152	2035	897	2063	642.018	2696.02	651.029	2840.58	655.874	2249.77	614.979	2607.32	734.996	2602.88	688.671	2857.82	677.629	2516.22	651.56	2768.57	1.89238	1.43778e-85	2.61382e-84	2.08776	1.46934e-102	3.12362e-101	-0.0550459	0.586262	NA	0.136516	0.0814781	NA	Not_clustered
ENSMUSG00000038518.15	Jarid2	jumonji, AT rich interactive domain 2 [Source:MGI Symbol;Acc:MGI:104813]	ENSMUSG00000038518	13	44882950	45075119	1	protein_coding	4339	10434	4224	9491	4065	8684	4242	8086	5393	10809	4759	10263	2916.98	13796.1	3065.72	14903.2	2845.39	11580.9	2961.12	12777.4	3440.83	13825.3	3653.72	14217.1	3067.73	13067.4	3226.85	13965.9	2.09065	7.29101e-68	1.04218e-66	2.11384	2.76088e-69	4.06044e-68	0.0727	0.21323	0.999857	0.093616	0.0815838	0.510313	Not_clustered
ENSMUSG00000062373.8	Tmem65	transmembrane protein 65 [Source:MGI Symbol;Acc:MGI:1922118]	ENSMUSG00000062373	15	58654118	58695487	-1	protein_coding	3038	891	2869	835	2621	667	3108	692	3200	535	2333	550	2042.36	1178.1	2082.28	1311.16	1834.63	889.505	2169.53	1093.49	2041.66	684.296	1791.16	761.9	1972.88	917.301	2014.32	1055.52	-1.10503	1.68328e-07	4.81559e-07	-0.933118	1.00326e-05	2.52642e-05	0.0279354	0.728133	0.999857	0.19853	0.0817884	NA	Not_clustered
ENSMUSG00000028337.14	Coro2a	coronin, actin binding protein 2A [Source:MGI Symbol;Acc:MGI:1345966]	ENSMUSG00000028337	4	46536937	46602202	-1	protein_coding	3580	18008	3264	14770	3942	13358	3436	14408	5453	17937	4176	17189	2406.73	23810.6	2368.96	23192.6	2759.29	17814.1	2398.49	22767.4	3479.11	22942.4	3206.12	23811.5	2881.71	21522.4	2657.86	23257.2	2.90078	1.6655e-69	2.4475e-68	3.12945	1.71557e-80	2.8975e-79	-0.113943	0.0867945	0.999857	0.118797	0.0818027	0.51053	Not_clustered
ENSMUSG00000027358.6	Bmp2	bone morphogenetic protein 2 [Source:MGI Symbol;Acc:MGI:88177]	ENSMUSG00000027358	2	133394079	133404805	1	protein_coding	367	125	395	183	258	85	324	117	438	132	304	115	246.723	165.278	286.685	287.356	180.593	113.355	226.167	184.883	279.452	168.836	233.396	159.306	235.589	149.156	248.749	210.515	-0.659501	0.00947759	0.0173973	-0.242878	0.335426	0.424583	0.0928899	0.58474	NA	0.470492	0.0819742	NA	Not_clustered
ENSMUSG00000025266.11	Gnl3l	guanine nucleotide binding protein-like 3 (nucleolar)-like [Source:MGI Symbol;Acc:MGI:2448557]	ENSMUSG00000025266	X	149766137	149800318	-1	protein_coding	1036	816	954	598	1095	869	1115	594	1194	847	848	742	696.472	1078.94	692.399	939.01	766.47	1158.89	778.322	938.635	761.793	1083.36	651.051	1027.87	741.578	1107.06	707.257	968.506	0.577962	2.79972e-10	9.49563e-10	0.453725	1.21245e-06	3.2872e-06	-0.070088	0.48415	NA	-0.196883	0.0822808	NA	Not_clustered
ENSMUSG00000006369.14	Fbln1	fibulin 1 [Source:MGI Symbol;Acc:MGI:95487]	ENSMUSG00000006369	15	85090150	85170736	1	protein_coding	14	7	37	36	45	31	17	32	10	12	11	17	9.41178	9.25558	26.854	56.529	31.4988	41.3413	11.8668	50.5662	6.38017	15.3487	8.44524	23.5497	15.7636	21.9819	15.722	43.5483	0.482421	0.503271	0.593006	1.46611	0.039065	0.0642666	0.160181	0.814435	NA	1.10519	0.0822856	NA	Not_clustered
ENSMUSG00000040010.10	Slc7a5	solute carrier family 7 (cationic amino acid transporter, y+ system), member 5 [Source:MGI Symbol;Acc:MGI:1298205]	ENSMUSG00000040010	8	122607889	122634433	-1	protein_coding	131	690	174	471	159	443	115	427	332	1614	201	1011	88.0674	912.336	126.287	739.588	111.296	590.781	80.2754	674.742	211.822	2064.4	154.318	1400.51	137.062	1189.17	120.293	938.281	3.11675	1.2023e-08	3.69542e-08	2.96408	6.31673e-08	1.8831e-07	-0.141891	0.567721	NA	-0.240979	0.0827635	NA	Not_clustered
ENSMUSG00000037300.19	Ttc13	tetratricopeptide repeat domain 13 [Source:MGI Symbol;Acc:MGI:2384573]	ENSMUSG00000037300	8	125398071	125448722	-1	protein_coding	1891	851	1611	605	1710	845	1882	671	1997	778	1655	607	1271.26	1125.21	1169.24	950.001	1196.95	1126.88	1313.72	1060.31	1274.12	995.106	1270.62	840.861	1247.45	1082.4	1251.2	950.391	-0.205083	0.038703	0.0635172	-0.398227	7.63799e-05	0.000179767	0.00392168	0.961045	0.999857	-0.195364	0.0831546	NA	Not_clustered
ENSMUSG00000052763.7	Zfp212	Zinc finger protein 212 [Source:MGI Symbol;Acc:MGI:2682609]	ENSMUSG00000052763	6	47897410	47909573	1	protein_coding	577	1027	552	952	514	875	603	868	731	844	534	875	387.9	1357.93	400.633	1494.88	359.786	1166.89	420.922	1371.61	466.391	1079.52	409.978	1212.11	404.692	1201.45	410.511	1359.53	1.56896	3.18877e-33	2.43984e-32	1.72695	1.14891e-39	1.02551e-38	0.0286293	0.825672	NA	0.175401	0.0831586	NA	Not_clustered
ENSMUSG00000037926.15	Ssh2	slingshot protein phosphatase 2 [Source:MGI Symbol;Acc:MGI:2679255]	ENSMUSG00000037926	11	77107113	77351046	1	protein_coding	3889	918	3037	1093	3147	974	3743	889	4165	940	3645	870	2614.46	1213.8	2204.21	1716.28	2202.81	1298.92	2612.79	1404.79	2657.34	1202.31	2798.44	1205.19	2491.54	1238.34	2538.48	1442.09	-1.00875	1.1018e-12	4.25151e-12	-0.816439	8.43557e-09	2.65195e-08	0.0257083	0.746728	0.999857	0.202164	0.0832301	NA	Not_clustered
ENSMUSG00000046442.4	Ppm1e	protein phosphatase 1E (PP2C domain containing) [Source:MGI Symbol;Acc:MGI:2444096]	ENSMUSG00000046442	11	87117732	87249849	-1	protein_coding	73	91	69	36	95	67	87	46	82	79	62	51	49.0757	120.323	50.0792	56.529	66.4974	89.3506	60.7301	72.6889	52.3174	101.046	47.6004	70.649	55.9635	103.573	52.8032	66.6223	0.889987	5.41444e-05	0.000128606	0.334989	0.159766	0.226254	-0.0799659	0.801987	NA	-0.636339	0.0832618	NA	Not_clustered
ENSMUSG00000046434.16	Hnrnpa1	heterogeneous nuclear ribonucleoprotein A1 [Source:MGI Symbol;Acc:MGI:104820]	ENSMUSG00000046434	15	103148859	103155119	1	protein_coding	4278	3985	3566	3088	4227	3769	4189	2916	5452	5212	4597	4589	2875.97	5269.07	2588.15	4848.93	2958.78	5026.31	2924.12	4607.84	3478.47	6666.45	3529.34	6357.02	3104.41	5653.94	3013.87	5271.26	0.864934	1.93162e-07	5.5127e-07	0.806776	1.22993e-06	3.33164e-06	-0.0482701	0.427262	0.999857	-0.108298	0.0833905	0.51927	Not_clustered
ENSMUSG00000039233.12	Tbce	tubulin-specific chaperone E [Source:MGI Symbol;Acc:MGI:1917680]	ENSMUSG00000039233	13	14172534	14214223	-1	protein_coding	969	570	866	449	916	591	1006	414	1112	720	932	545	651.43	753.669	628.53	705.042	641.175	788.152	702.235	654.2	709.475	920.921	715.542	754.974	667.36	820.914	682.102	704.739	0.298865	0.00479235	0.00916221	0.0482802	0.654656	0.725457	0.0313151	0.751937	NA	-0.221966	0.0836105	NA	Not_clustered
ENSMUSG00000015355.13	Cd48	CD48 antigen [Source:MGI Symbol;Acc:MGI:88339]	ENSMUSG00000015355	1	171509577	171532826	1	protein_coding	3062	4751	2842	4477	2641	4181	3078	4048	4110	5231	3085	4811	2058.49	6281.89	2062.68	7030.01	1848.63	5575.74	2148.59	6396.62	2622.25	6690.75	2368.51	6664.55	2176.46	6182.8	2193.26	6697.06	1.50611	4.50196e-31	3.25438e-30	1.61052	3.10215e-35	2.54008e-34	0.0240231	0.747925	0.999857	0.113785	0.0836471	0.5197	Not_clustered
ENSMUSG00000021756.12	Il6st	interleukin 6 signal transducer [Source:MGI Symbol;Acc:MGI:96560]	ENSMUSG00000021756	13	112600604	112646620	1	protein_coding	5155	1861	4771	1806	5124	1928	5048	1710	6713	1644	4773	1687	3465.55	2460.66	3462.72	2835.87	3586.66	2571.16	3523.74	2702.13	4283.01	2102.77	3664.47	2336.96	3778.41	2378.2	3550.31	2624.99	-0.668114	5.95692e-09	1.86823e-08	-0.436002	0.000149741	0.000343172	-0.0836422	0.187437	0.999857	0.138873	0.0838174	NA	Not_clustered
ENSMUSG00000015837.15	Sqstm1	sequestosome 1 [Source:MGI Symbol;Acc:MGI:107931]	ENSMUSG00000015837	11	50090193	50101654	-1	protein_coding	25483	22147	23064	16030	22526	21490	24300	17915	38685	34907	28045	25280	17131.5	29283.3	16739.5	25171.1	15767.6	28658.9	16962.5	28309.2	24681.7	44648	21531.5	35019.7	19193.6	34196.8	18411.2	29500	0.833231	0.000119321	0.000274556	0.680156	0.00168836	0.00346154	-0.0413108	0.451302	0.999857	-0.199648	0.0842955	0.522556	Not_clustered
ENSMUSG00000034110.8	Kctd7	potassium channel tetramerisation domain containing 7 [Source:MGI Symbol;Acc:MGI:2442265]	ENSMUSG00000034110	5	130173702	130184647	1	protein_coding	521	36	506	8	429	31	453	20	472	49	415	28	350.253	47.6001	367.247	12.562	300.288	41.3413	316.215	31.6039	301.144	62.6738	318.616	38.7877	317.228	50.5384	334.026	27.6512	-2.6474	2.81631e-35	2.27152e-34	-3.57684	1.15697e-44	1.14913e-43	0.0755508	0.576137	NA	-0.957768	0.0843898	NA	Not_clustered
ENSMUSG00000024516.13	Sec11c	SEC11 homolog C, signal peptidase complex subunit [Source:MGI Symbol;Acc:MGI:1913536]	ENSMUSG00000024516	18	65933586	65950755	1	protein_coding	3105	1334	2483	1055	2989	1562	3029	1085	2725	1213	2488	1044	2087.4	1763.85	1802.12	1656.61	2092.22	2083.07	2114.38	1714.51	1738.6	1551.5	1910.16	1446.23	1972.74	1799.47	1942.22	1605.78	-0.132676	0.308446	0.395762	-0.274949	0.0357286	0.0593104	-0.0200264	0.79327	0.999857	-0.162216	0.0844503	NA	Not_clustered
ENSMUSG00000048264.16	Dip2c	disco interacting protein 2 homolog C [Source:MGI Symbol;Acc:MGI:1920179]	ENSMUSG00000048264	13	9326564	9718964	1	protein_coding	547	456	481	454	445	382	516	417	500	443	467	448	367.732	602.935	349.103	712.894	311.488	509.432	360.192	658.94	319.009	566.622	358.539	620.603	332.743	559.663	355.945	664.146	0.750252	3.07181e-12	1.16064e-11	0.898794	6.12323e-17	2.84865e-16	0.101178	0.453372	NA	0.243308	0.0845571	NA	Not_clustered
ENSMUSG00000027639.16	Samhd1	SAM domain and HD domain, 1 [Source:MGI Symbol;Acc:MGI:1927468]	ENSMUSG00000027639	2	156939453	156977185	-1	protein_coding	11967	98274	11464	89618	11406	90888	12173	80007	14167	107404	11800	104265	8045.06	129940	8320.4	140723	7983.88	121207	8497.33	126426	9038.79	137376	9059.44	144436	8355.91	129508	8625.72	137195	3.95406	0	0	3.99147	0	0	0.047791	0.318325	0.999857	0.0786538	0.0848222	0.523433	Not_clustered
ENSMUSG00000081219.1	Bambi-ps1	BMP and activin membrane-bound inhibitor, pseudogene (Xenopus laevis) [Source:MGI Symbol;Acc:MGI:1932402]	ENSMUSG00000081219	2	122297416	122298007	-1	processed_pseudogene	99	2359	78	2071	83	2059	97	2038	98	2367	89	2364	66.5547	3119.13	56.6112	3251.99	58.0977	2745.86	67.7106	3220.43	62.5257	3027.53	68.3297	3274.79	62.3927	2964.17	64.2171	3249.07	5.56918	0	0	5.66147	0	0	0.0397322	0.894207	NA	0.130104	0.0849737	0.523433	Not_clustered
ENSMUSG00000031765.8	Mt1	metallothionein 1 [Source:MGI Symbol;Acc:MGI:97171]	ENSMUSG00000031765	8	94905710	94906955	1	protein_coding	2411	13699	2098	11188	2159	11824	2167	12326	2441	12728	2142	12497	1620.84	18113.2	1522.7	17568	1511.24	15768.4	1512.67	19477.5	1557.4	16279.8	1644.52	17311.8	1563.16	16720.5	1559.96	18119.1	3.41902	0	0	3.53807	0	0	-0.00271891	0.970478	0.999857	0.112321	0.0850036	0.523433	Not_clustered
ENSMUSG00000004043.14	Stat5a	signal transducer and activator of transcription 5A [Source:MGI Symbol;Acc:MGI:103036]	ENSMUSG00000004043	11	100750177	100775995	1	protein_coding	970	10913	897	9727	942	10645	888	9877	1165	10406	906	10037	652.102	14429.5	651.029	15273.8	659.374	14196.1	619.866	15607.6	743.29	13309.9	695.581	13904	684.922	13978.5	655.492	14928.5	4.35058	0	0	4.50979	0	0	-0.0618777	0.53658	NA	0.0898787	0.0854063	0.523606	Not_clustered
ENSMUSG00000104891.1	2510017J16Rik	RIKEN cDNA 2510017J16 gene [Source:MGI Symbol;Acc:MGI:1913824]	ENSMUSG00000104891	5	3635112	3636374	1	lncRNA	2	8	2	4	1	0	1	4	1	0	2	7	1.34454	10.5778	1.45157	6.281	0.699972	0	0.698047	6.32077	0.638017	0	1.5355	9.69691	0.894177	3.52594	1.22837	7.4329	1.97695	0.143563	0.205756	2.60766	0.0394285	0.0648239	0.460422	0.826941	NA	2.99428	0.085438	NA	Not_clustered
ENSMUSG00000037826.5	Ppm1k	protein phosphatase 1K (PP2C domain containing) [Source:MGI Symbol;Acc:MGI:2442111]	ENSMUSG00000037826	6	57483487	57512453	-1	protein_coding	365	4856	292	4573	319	4734	332	4119	249	3431	241	3473	245.379	6420.73	211.929	7180.75	223.291	6313.22	231.752	6508.81	158.866	4388.45	185.027	4811.06	209.179	5707.46	209.569	6166.87	4.77073	1.90969e-117	4.76124e-116	4.87838	3.88227e-122	1.0006e-120	0.0181767	0.916011	NA	0.108609	0.0854549	0.523606	Not_clustered
ENSMUSG00000040710.10	St8sia4	ST8 alpha-N-acetyl-neuraminide alpha-2,8-sialyltransferase 4 [Source:MGI Symbol;Acc:MGI:106018]	ENSMUSG00000040710	1	95515407	95595296	-1	protein_coding	3865	2990	3325	2964	3356	2897	4221	2506	3254	1926	2672	1939	2598.32	3953.46	2413.23	4654.22	2349.11	3863.41	2946.46	3959.96	2076.11	2463.46	2051.43	2686.05	2341.18	3426.78	2470.37	3766.74	0.549588	0.0151599	0.0268665	0.608339	0.00719742	0.0135261	0.068768	0.37518	0.999857	0.128347	0.0855986	0.523606	Not_clustered
ENSMUSG00000063760.9	Rnf217	ring finger protein 217 [Source:MGI Symbol;Acc:MGI:3610311]	ENSMUSG00000063760	10	31369189	31485180	-1	protein_coding	644	416	555	397	564	403	526	391	481	211	385	267	432.942	550.046	402.811	623.389	394.784	537.437	367.173	617.855	306.886	269.881	295.583	369.868	378.204	452.455	355.189	537.038	0.258415	0.352245	0.441964	0.595296	0.0322781	0.0540179	-0.0874735	0.495957	NA	0.269246	0.0859665	NA	Not_clustered
ENSMUSG00000022186.14	Oxct1	3-oxoacid CoA transferase 1 [Source:MGI Symbol;Acc:MGI:1914291]	ENSMUSG00000022186	15	4055865	4184826	1	protein_coding	6716	2990	5775	2808	5943	3234	6501	2740	5728	2125	5079	2310	4514.97	3953.46	4191.41	4409.26	4159.94	4312.83	4538	4329.73	3654.56	2718	3899.4	3199.98	4109.82	3661.43	4209.6	3979.66	-0.166723	0.347473	0.436904	-0.0812629	0.647128	0.718966	0.0376665	0.524526	0.999857	0.127851	0.0859737	0.524743	Not_clustered
ENSMUSG00000024588.9	Fech	ferrochelatase [Source:MGI Symbol;Acc:MGI:95513]	ENSMUSG00000024588	18	64585985	64623322	-1	protein_coding	2595	780	2387	557	2548	866	2696	626	2871	644	2036	547	1744.54	1031.34	1732.45	874.629	1783.53	1154.89	1881.93	989.201	1831.75	823.713	1563.14	757.745	1786.61	1003.31	1725.84	873.858	-0.832791	1.31904e-09	4.30785e-09	-0.982954	1.27099e-12	4.92931e-12	-0.0527621	0.493115	0.999857	-0.198495	0.0860721	NA	Not_clustered
ENSMUSG00000028961.15	Pgd	phosphogluconate dehydrogenase [Source:MGI Symbol;Acc:MGI:97553]	ENSMUSG00000028961	4	149234448	149251228	-1	protein_coding	19658	8150	15150	5959	18161	8303	17495	7122	21702	9343	17401	7946	13215.5	10776.1	10995.6	9357.12	12712.2	11072.8	12212.3	11254.1	13846.3	11950.2	13359.6	11007.4	13258	11266.4	12189.2	10539.5	-0.234832	0.0170219	0.0298895	-0.209718	0.033311	0.0555891	-0.124218	0.0156429	0.489423	-0.103537	0.0864982	0.526428	5
ENSMUSG00000084319.3	Tpt1-ps3	tumor protein, translationally-controlled, pseudogene 3 [Source:MGI Symbol;Acc:MGI:2664997]	ENSMUSG00000084319	6	99854777	99855295	-1	processed_pseudogene	947	647	1180	641	1154	602	1050	668	1209	750	1045	701	636.64	855.48	856.426	1006.53	807.768	802.822	732.949	1055.57	771.363	959.293	802.298	971.077	738.59	872.532	797.224	1011.06	0.24079	0.0388717	0.0637541	0.342601	0.00329415	0.00649997	0.114726	0.330298	0.999857	0.210451	0.0865466	NA	Not_clustered
ENSMUSG00000031838.8	Ifi30	interferon gamma inducible protein 30 [Source:MGI Symbol;Acc:MGI:2137648]	ENSMUSG00000031838	8	71215419	71219307	-1	protein_coding	4318	2354	3981	1992	4182	2542	4721	2336	3977	1617	3247	1846	2902.86	3112.52	2889.35	3127.94	2927.28	3389.99	3295.48	3691.33	2537.4	2068.24	2492.88	2557.21	2789.18	2856.91	2892.57	3125.49	0.0345565	0.856307	0.891682	0.111464	0.559313	0.64131	0.0472865	0.448539	0.999857	0.139961	0.0866297	0.526428	Not_clustered
ENSMUSG00000013236.17	Ptprs	protein tyrosine phosphatase, receptor type, S [Source:MGI Symbol;Acc:MGI:97815]	ENSMUSG00000013236	17	56719426	56783483	-1	protein_coding	4835	1164	3681	771	5409	1361	4761	1063	4635	963	3347	855	3250.43	1539.07	2671.61	1210.66	3786.15	1815.02	3323.4	1679.74	2957.21	1231.73	2569.66	1184.41	3331.26	1528.61	2854.89	1358.27	-1.12394	6.95943e-10	2.31295e-09	-1.0721	4.53105e-09	1.45134e-08	-0.224008	0.000115257	0.0145921	-0.175089	0.0866637	NA	5
ENSMUSG00000097245.1	Gm5421	predicted gene 5421 [Source:MGI Symbol;Acc:MGI:3645718]	ENSMUSG00000097245	10	22219338	22221691	1	processed_pseudogene	134	28	54	4	129	18	62	5	113	20	46	18	90.0842	37.0223	39.1924	6.281	90.2964	24.0046	43.2789	7.90096	72.096	25.5811	35.3165	24.9349	84.1589	28.8694	39.2626	13.039	-1.54344	2.99555e-06	7.86889e-06	-1.55333	0.000120303	0.000278106	-1.09733	0.000308176	NA	-1.33318	0.0867492	NA	5
ENSMUSG00000061024.8	Rrs1	ribosome biogenesis regulator 1 [Source:MGI Symbol;Acc:MGI:1929721]	ENSMUSG00000061024	1	9615633	9617680	1	protein_coding	704	699	659	519	598	753	576	535	839	964	728	807	473.278	924.236	478.292	814.96	418.583	1004.19	402.075	845.403	535.297	1233.01	558.921	1117.92	475.719	1053.81	479.763	926.093	1.14725	6.10863e-11	2.15105e-10	0.950254	7.14708e-08	2.12304e-07	0.00827961	0.942902	NA	-0.193732	0.0867604	NA	Not_clustered
ENSMUSG00000037406.7	Htra4	HtrA serine peptidase 4 [Source:MGI Symbol;Acc:MGI:3036260]	ENSMUSG00000037406	8	25514945	25528978	-1	protein_coding	16	109	19	120	30	130	24	117	15	79	12	142	10.7563	144.123	13.7899	188.43	20.9992	173.367	16.7531	184.883	9.57026	101.046	9.21299	196.709	13.7753	139.512	13.252	190.007	3.34861	2.07164e-25	1.28296e-24	3.8349	6.54577e-32	4.90197e-31	-0.0146609	0.981658	NA	0.471342	0.0870753	NA	Not_clustered
ENSMUSG00000027331.15	Knstrn	kinetochore-localized astrin/SPAG5 binding [Source:MGI Symbol;Acc:MGI:1289298]	ENSMUSG00000027331	2	118644484	118684438	1	protein_coding	237	48	229	28	425	116	438	69	206	50	153	24	159.328	63.4668	166.205	43.967	297.488	154.697	305.745	109.033	131.432	63.9529	117.466	33.2466	196.083	94.0388	196.472	62.0823	-1.06035	0.036889	0.0608069	-1.66612	0.00122597	0.00255469	-0.0164909	0.924855	NA	-0.6531	0.0870817	NA	Not_clustered
ENSMUSG00000069844.12	Sco1	SCO1 cytochrome c oxidase assembly protein [Source:MGI Symbol;Acc:MGI:106362]	ENSMUSG00000069844	11	66943496	66957896	1	protein_coding	409	2552	340	2297	349	2316	376	2049	471	1981	373	2158	274.958	3374.32	246.767	3606.86	244.29	3088.6	262.466	3237.82	300.506	2533.81	286.37	2989.42	273.252	2998.91	265.201	3278.03	3.45524	2.88617e-147	9.29509e-146	3.62793	3.90155e-160	1.3829e-158	-0.0403912	0.786612	NA	0.129889	0.0871149	0.527628	Not_clustered
ENSMUSG00000061273.3	Mmgt1	membrane magnesium transporter 1 [Source:MGI Symbol;Acc:MGI:2384305]	ENSMUSG00000061273	X	55630872	55643429	-1	protein_coding	1145	265	1025	164	1075	281	1070	209	1114	265	766	194	769.749	350.39	743.93	257.521	752.47	374.739	746.91	330.26	710.751	338.95	588.096	268.743	744.324	354.693	692.979	285.508	-1.0695	1.54166e-16	7.04162e-16	-1.28122	1.31902e-21	7.23251e-21	-0.10923	0.278695	NA	-0.323343	0.0872731	NA	Not_clustered
ENSMUSG00000039910.10	Cited2	Cbp/p300-interacting transactivator, with Glu/Asp-rich carboxy-terminal domain, 2 [Source:MGI Symbol;Acc:MGI:1306784]	ENSMUSG00000039910	10	17598966	17601422	1	protein_coding	4553	7063	4512	6393	3916	6593	4155	6298	5364	5462	4090	5152	3060.85	9338.88	3274.74	10038.6	2741.09	8792.37	2900.39	9952.05	3422.33	6986.21	3140.09	7136.93	3074.75	8372.49	3105.07	9042.53	1.4451	9.40852e-21	5.02071e-20	1.542	2.17226e-23	1.25652e-22	0.0187078	0.775245	0.999857	0.100881	0.0872774	0.527628	Not_clustered
ENSMUSG00000029581.14	Fscn1	fascin actin-bundling protein 1 [Source:MGI Symbol;Acc:MGI:1352745]	ENSMUSG00000029581	5	142946098	142958940	1	protein_coding	69	2455	120	1733	272	2730	109	2092	73	2632	70	2437	46.3866	3246.06	87.0942	2721.24	190.392	3640.7	76.0871	3305.76	46.5753	3366.48	53.7424	3375.91	94.4515	3417.75	72.3079	3134.31	5.17857	1.11246e-24	6.72798e-24	5.43743	7.89137e-27	5.09906e-26	-0.0631138	0.920464	NA	-0.133052	0.087464	0.527628	Not_clustered
ENSMUSG00000048031.15	Fcrl5	Fc receptor-like 5 [Source:MGI Symbol;Acc:MGI:3053558]	ENSMUSG00000048031	3	87343080	87407985	1	protein_coding	1	2	7	5	2	1	2	3	11	1	5	14	0.67227	2.64445	5.08049	7.85125	1.39994	1.33359	1.39609	4.74058	7.01819	1.27906	3.83874	19.3938	3.03014	1.75237	3.43844	10.6619	-0.805076	0.492542	0.582989	1.64773	0.0908631	0.137552	0.525223	0.699711	NA	2.43324	0.0875441	NA	Not_clustered
ENSMUSG00000025508.13	Rplp2	ribosomal protein, large P2 [Source:MGI Symbol;Acc:MGI:1914436]	ENSMUSG00000025508	7	141027283	141031498	1	protein_coding	9715	6702	7374	4899	7543	5561	7839	4498	9394	5802	8025	5224	6531.1	8861.56	5351.94	7692.66	5279.89	7416.1	5471.99	7107.71	5993.54	7421.09	6161.19	7236.67	5934.84	7899.58	5661.7	7345.68	0.412519	0.000115814	0.000266753	0.375688	0.000456987	0.000999439	-0.0646974	0.31447	0.999857	-0.104746	0.0876018	0.527628	Not_clustered
ENSMUSG00000047181.12	Samd14	sterile alpha motif domain containing 14 [Source:MGI Symbol;Acc:MGI:2384945]	ENSMUSG00000047181	11	94900705	94916913	1	protein_coding	14	4	4	3	25	19	16	2	9	5	9	0	9.41178	5.2889	2.90314	4.71075	17.4993	25.3382	11.1688	3.16039	5.74216	6.39529	6.90974	0	10.8844	12.3408	6.99388	2.62371	0.1818	0.825891	0.867453	-1.45336	0.155678	0.221305	-0.667428	0.410135	NA	-2.37428	0.0876811	NA	Not_clustered
ENSMUSG00000039208.15	Metrnl	meteorin, glial cell differentiation regulator-like [Source:MGI Symbol;Acc:MGI:2384806]	ENSMUSG00000039208	11	121592370	121607132	1	protein_coding	10983	1305	10361	839	8899	1134	9959	1000	9683	1424	8446	1141	7383.54	1725.5	7519.86	1317.44	6229.05	1512.29	6951.85	1580.19	6177.92	1821.38	6484.41	1580.6	6596.84	1686.39	6985.37	1492.74	-1.9677	1.43871e-65	1.99429e-64	-2.22606	2.14763e-82	3.73389e-81	0.0854135	0.0843097	0.999857	-0.180821	0.0877255	NA	Not_clustered
ENSMUSG00000041702.7	Btbd7	BTB (POZ) domain containing 7 [Source:MGI Symbol;Acc:MGI:1917858]	ENSMUSG00000041702	12	102747056	102844730	-1	protein_coding	1792	2166	1636	2111	1548	1821	1748	1772	1749	2180	1444	2025	1204.71	2863.94	1187.38	3314.8	1083.56	2428.47	1220.19	2800.1	1115.89	2788.34	1108.63	2805.18	1134.72	2693.59	1172.07	2973.36	1.24722	2.69416e-36	2.22992e-35	1.34262	1.2314e-41	1.14024e-40	0.0476135	0.558738	0.999857	0.137352	0.0877794	0.527628	Not_clustered
ENSMUSG00000047347.7	Tdg-ps	thymine DNA glycosylase, pseudogene [Source:MGI Symbol;Acc:MGI:3645587]	ENSMUSG00000047347	15	82400512	82403479	1	processed_pseudogene	0	4	0	0	1	3	2	1	0	7	0	0	0	5.2889	0	0	0.699972	4.00077	1.39609	1.58019	0	8.9534	0	0	0.233324	6.08103	0.465365	0.526731	4.6653	0.00727352	0.0135661	0.17893	0.928099	0.947224	0.475943	0.905304	NA	-3.56531	0.0878107	NA	Not_clustered
ENSMUSG00000021720.11	Rnf180	ring finger protein 180 [Source:MGI Symbol;Acc:MGI:1919066]	ENSMUSG00000021720	13	105266509	105431323	-1	protein_coding	1076	1266	854	807	908	1179	984	1020	1317	1379	983	1137	723.363	1673.94	619.82	1267.19	635.575	1572.3	686.878	1611.8	840.269	1763.82	754.697	1575.06	733.069	1670.02	687.132	1484.68	1.18747	7.03355e-19	3.50435e-18	1.11197	1.59266e-16	7.29457e-16	-0.0885479	0.385298	NA	-0.179497	0.0878752	NA	Not_clustered
ENSMUSG00000031438.11	Rnf128	ring finger protein 128 [Source:MGI Symbol;Acc:MGI:1914139]	ENSMUSG00000031438	X	138464065	138573894	1	protein_coding	4632	1811	3801	1468	4689	1986	4418	1615	6033	1812	4245	1322	3113.96	2394.55	2758.71	2305.13	3282.17	2648.51	3083.97	2552.01	3849.16	2317.65	3259.09	1831.33	3415.09	2453.57	3033.92	2229.49	-0.477151	0.000379301	0.000826453	-0.444999	0.000957728	0.0020203	-0.167862	0.00442815	0.211464	-0.152719	0.0880302	NA	5
ENSMUSG00000050234.7	Gja4	gap junction protein, alpha 4 [Source:MGI Symbol;Acc:MGI:95715]	ENSMUSG00000050234	4	127205214	127207832	-1	protein_coding	1	4	0	10	0	3	1	12	0	0	0	2	0.67227	5.2889	0	15.7025	0	4.00077	0.698047	18.9623	0	0	0	2.77055	0.22409	3.09656	0.232682	12.4785	3.6844	0.0291604	0.0491551	5.57031	0.00061086	0.00131896	0.113254	0.977844	NA	2.22793	0.0880486	NA	Not_clustered
ENSMUSG00000002985.16	Apoe	apolipoprotein E [Source:MGI Symbol;Acc:MGI:88057]	ENSMUSG00000002985	7	19430034	19433113	-1	protein_coding	135348	82136	134827	76654	60063	35201	98485	53098	82059	43826	83191	44768	90990.4	108602	97855.4	120366	42042.4	46943.7	68747.2	83905.1	52355.1	56056	63869.8	62015.9	61796	70534	76824.1	88762.3	0.190807	0.635312	0.71175	0.208387	0.604485	0.68149	0.367406	0.00328396	0.171903	0.372316	0.0881487	0.528701	4
ENSMUSG00000027111.16	Itga6	integrin alpha 6 [Source:MGI Symbol;Acc:MGI:96605]	ENSMUSG00000027111	2	71575960	71688760	1	protein_coding	11412	1713	8901	1288	9286	1852	9343	1334	19896	1860	14015	1681	7671.95	2264.97	6460.21	2022.48	6499.94	2469.81	6521.85	2107.98	12694	2379.05	10760	2328.64	8955.29	2371.28	7914.02	2153.03	-1.91711	2.70625e-15	1.17017e-14	-1.87793	1.03861e-14	4.40464e-14	-0.160545	0.00359229	0.184494	-0.144419	0.0884134	NA	5
ENSMUSG00000025743.14	Sdc3	syndecan 3 [Source:MGI Symbol;Acc:MGI:1349163]	ENSMUSG00000025743	4	130519848	130553630	1	protein_coding	25049	32565	27137	27751	23761	28176	26126	27128	28105	34628	23953	33514	16839.7	43058.3	19695.6	43576	16632	37575.3	18237.2	42867.5	17931.5	44291.2	18389.9	46426.1	17134.4	41641.6	18774.2	44289.8	1.28112	1.38732e-61	1.80559e-60	1.23825	1.221e-57	1.49965e-56	0.13238	0.0105623	0.383341	0.0876261	0.0886132	0.530176	1
ENSMUSG00000026039.9	Sgo2a	shugoshin 2A [Source:MGI Symbol;Acc:MGI:1098767]	ENSMUSG00000026039	1	58035130	58065058	1	protein_coding	179	32	140	17	254	53	219	23	124	21	97	8	120.336	42.3112	101.61	26.6943	177.793	70.6803	152.872	36.3444	79.1142	26.8602	74.4716	11.0822	125.748	46.6173	109.651	24.707	-1.43248	0.00162663	0.00331568	-2.16167	6.80378e-06	1.73479e-05	-0.186476	0.398142	NA	-0.954847	0.0887081	NA	Not_clustered
ENSMUSG00000031770.16	Herpud1	homocysteine-inducible, endoplasmic reticulum stress-inducible, ubiquitin-like domain member 1 [Source:MGI Symbol;Acc:MGI:1927406]	ENSMUSG00000031770	8	95113066	95122005	1	protein_coding	875	444	742	282	896	382	931	318	995	886	902	679	588.236	587.068	538.532	442.811	627.175	509.432	649.882	502.501	634.827	1133.24	692.51	940.601	616.746	743.248	626.975	628.638	0.269407	0.382735	0.473957	0.00489043	0.987392	0.990147	0.0179604	0.864243	NA	-0.237421	0.0887766	NA	Not_clustered
ENSMUSG00000032280.16	Tle3	transducin-like enhancer of split 3 [Source:MGI Symbol;Acc:MGI:104634]	ENSMUSG00000032280	9	61279648	61325779	1	protein_coding	2810	28031	2807	24289	2579	26955	2814	24361	2788	28126	2511	28125	1889.08	37063.3	2037.28	38139.8	1805.23	35946.9	1964.3	38495.1	1778.79	35974.8	1927.82	38960.8	1824.37	36328.3	1976.47	38531.9	4.31572	0	0	4.28495	0	0	0.116254	0.0817896	0.999857	0.0810087	0.0888722	0.530176	Not_clustered
ENSMUSG00000019088.14	Dnase1l1	deoxyribonuclease 1-like 1 [Source:MGI Symbol;Acc:MGI:109628]	ENSMUSG00000019088	X	73316823	73325943	-1	protein_coding	9309	5140	8231	4389	8073	4572	8466	4407	10654	4859	8401	4875	6258.16	6796.24	5973.94	6891.83	5650.88	6097.18	5909.67	6963.91	6797.44	6214.94	6449.86	6753.21	6235.49	6369.45	6111.15	6869.65	0.0305661	0.709584	0.774042	0.168798	0.039983	0.0656313	-0.0255904	0.617423	0.999857	0.106424	0.0889686	0.530176	Not_clustered
ENSMUSG00000021125.6	Arg2	arginase type II [Source:MGI Symbol;Acc:MGI:1330806]	ENSMUSG00000021125	12	79177551	79203075	1	protein_coding	128	389	94	395	103	264	101	339	107	434	106	398	86.0506	514.346	68.2238	620.249	72.0972	352.068	70.5027	535.685	68.2679	555.111	81.3814	551.339	75.4719	473.842	73.3693	569.091	2.65132	1.1081e-44	1.0923e-43	2.95645	3.8776e-54	4.48876e-53	-0.0375708	0.893319	NA	0.279548	0.0893313	NA	Not_clustered
ENSMUSG00000072109.11	A530040E14Rik	RIKEN cDNA A530040E14 gene [Source:MGI Symbol;Acc:MGI:3612703]	ENSMUSG00000072109	1	85083667	85091756	1	lncRNA	9	722	2	513	16	628	5	411	2	338	5	299	6.05043	954.647	1.45157	805.538	11.1996	837.495	3.49024	649.459	1.27603	432.321	3.83874	414.197	6.17534	741.488	2.92685	623.065	6.92599	1.50147e-48	1.58768e-47	7.73675	2.10096e-42	1.98454e-41	-0.841993	0.469885	NA	-0.233006	0.0893958	NA	Not_clustered
ENSMUSG00000033721.16	Vav3	vav 3 oncogene [Source:MGI Symbol;Acc:MGI:1888518]	ENSMUSG00000033721	3	109247969	109593014	1	protein_coding	3315	2393	3126	2425	3070	2118	3293	2050	2548	1806	2105	1631	2228.58	3164.09	2268.8	3807.86	2148.92	2824.55	2298.67	3239.4	1625.67	2309.98	1616.11	2259.38	2001.05	2766.2	2061.19	3102.21	0.467172	0.0275266	0.0465724	0.589486	0.00543184	0.0104	0.0392937	0.550254	0.999857	0.142064	0.0894431	0.53186	Not_clustered
ENSMUSG00000116884.1	C130040N14Rik	RIKEN cDNA C130040N14 gene [Source:MGI Symbol;Acc:MGI:3588257]	ENSMUSG00000116884	17	27784086	27785196	1	lncRNA	3	1	6	3	7	0	6	5	4	0	2	3	2.01681	1.32223	4.35471	4.71075	4.89981	0	4.18828	7.90096	2.55207	0	1.5355	4.15582	3.15623	0.440742	3.3595	5.58918	-2.74198	0.0530917	0.0846225	0.719519	0.424762	0.513882	0.0611239	0.961633	NA	3.63705	0.0898073	NA	Not_clustered
ENSMUSG00000033487.14	Fndc3a	fibronectin type III domain containing 3A [Source:MGI Symbol;Acc:MGI:1196463]	ENSMUSG00000033487	14	72775386	72947443	-1	protein_coding	4152	40929	3973	37943	4010	36237	4249	31938	4138	42166	3162	40463	2791.27	54117.4	2883.54	59580	2806.89	48325.3	2966	50468.2	2640.12	53932.7	2427.62	56052.3	2746.09	52125.1	2759.06	55366.8	4.24658	0	0	4.3266	0	0	0.00285301	0.964868	0.999857	0.0816048	0.0898501	0.533136	Not_clustered
ENSMUSG00000020038.10	Cry1	cryptochrome 1 (photolyase-like) [Source:MGI Symbol;Acc:MGI:1270841]	ENSMUSG00000020038	10	84967564	85020928	-1	protein_coding	423	246	462	279	441	229	496	239	367	221	291	235	284.37	325.268	335.313	438.1	308.688	305.392	346.231	377.666	234.152	282.672	223.415	325.539	275.737	304.444	301.653	380.435	0.143284	0.454415	0.546473	0.332572	0.0815086	0.124772	0.115459	0.434842	NA	0.310163	0.089856	NA	Not_clustered
ENSMUSG00000026821.16	Ralgds	ral guanine nucleotide dissociation stimulator [Source:MGI Symbol;Acc:MGI:107485]	ENSMUSG00000026821	2	28403137	28443093	1	protein_coding	1261	4301	1187	4048	1179	3821	1186	3697	1775	5720	1453	5258	847.733	5686.89	861.507	6356.37	825.267	5095.65	827.884	5841.97	1132.48	7316.21	1115.54	7283.77	935.16	6032.92	934.977	6494.04	2.68938	2.14042e-51	2.36998e-50	2.79644	2.50199e-55	2.96565e-54	0.00244927	0.977445	0.999857	0.112095	0.0902107	0.534012	Not_clustered
ENSMUSG00000032518.6	Rpsa	ribosomal protein SA [Source:MGI Symbol;Acc:MGI:105381]	ENSMUSG00000032518	9	119956755	119961435	1	protein_coding	14274	7647	12244	5707	13642	7614	13358	5833	15046	7403	13013	6922	9595.98	10111.1	8886.51	8961.42	9549.02	10154	9324.51	9217.26	9599.61	9468.86	9990.72	9588.86	9581.54	9911.29	9400.58	9255.85	0.0487727	0.41856	0.5105	-0.0221981	0.713737	0.776105	-0.0285279	0.573694	0.999857	-0.102421	0.0903832	0.534012	Not_clustered
ENSMUSG00000025184.10	R3hcc1l	R3H domain and coiled-coil containing 1 like [Source:MGI Symbol;Acc:MGI:1196316]	ENSMUSG00000025184	19	42507198	42580782	1	protein_coding	1993	1527	1812	1363	1724	1301	1822	1183	2035	1301	1661	1454	1339.83	2019.04	1315.12	2140.25	1206.75	1735	1271.84	1869.37	1298.37	1664.05	1275.23	2014.19	1281.65	1806.03	1287.4	2007.94	0.494563	7.10016e-08	2.0811e-07	0.6413	3.2296e-12	1.22862e-11	0.00820809	0.914519	0.999857	0.151788	0.0905303	NA	Not_clustered
ENSMUSG00000038116.16	Phf20	PHD finger protein 20 [Source:MGI Symbol;Acc:MGI:2444148]	ENSMUSG00000038116	2	156038386	156151872	1	protein_coding	2528	816	2582	771	2219	678	2598	707	2538	637	2159	638	1699.5	1078.94	1873.98	1210.66	1553.24	904.175	1813.53	1117.2	1619.29	814.759	1657.57	883.805	1624.01	932.624	1781.69	1070.55	-0.800415	2.36679e-09	7.62373e-09	-0.736061	4.01903e-08	1.21492e-07	0.133524	0.0630545	0.999857	0.192399	0.0908322	NA	Not_clustered
ENSMUSG00000029502.14	Golga3	golgi autoantigen, golgin subfamily a, 3 [Source:MGI Symbol;Acc:MGI:96958]	ENSMUSG00000029502	5	110324567	110374336	1	protein_coding	2102	10466	2026	9460	2121	9770	2283	8991	2492	11600	2067	11097	1413.11	13838.4	1470.44	14854.6	1484.64	13029.2	1593.64	14207.5	1589.94	14837.1	1586.94	15372.4	1495.9	13901.6	1550.34	14811.5	3.21602	0	0	3.25614	0	0	0.0527384	0.466687	0.999857	0.0885797	0.091317	0.538382	Not_clustered
ENSMUSG00000115017.1	Gm2573	predicted gene 2573 [Source:MGI Symbol;Acc:MGI:3780740]	ENSMUSG00000115017	15	12181233	12181550	1	processed_pseudogene	3	0	1	3	2	0	2	4	6	0	2	2	2.01681	0	0.725785	4.71075	1.39994	0	1.39609	6.32077	3.8281	0	1.5355	2.77055	2.41495	0	1.21913	4.60069	-3.33166	0.027085	0.0458717	1.90835	0.0990325	0.148435	-0.934566	0.577646	NA	4.18505	0.0915856	NA	Not_clustered
ENSMUSG00000025132.13	Arhgdia	Rho GDP dissociation inhibitor (GDI) alpha [Source:MGI Symbol;Acc:MGI:2178103]	ENSMUSG00000025132	11	120468930	120472450	-1	protein_coding	33913	29806	34008	25703	31897	27572	34044	26436	40258	35164	32892	33649	22798.7	39410.3	24682.5	40360.1	22327	36769.8	23764.3	41774	25685.3	44976.8	25252.8	46613.1	23603.7	40385.6	24566.5	42915.7	0.774826	9.35118e-16	4.11846e-15	0.804845	7.10312e-17	3.29698e-16	0.060582	0.202826	0.999857	0.085871	0.0916116	0.538972	Not_clustered
ENSMUSG00000017485.11	Top2b	topoisomerase (DNA) II beta [Source:MGI Symbol;Acc:MGI:98791]	ENSMUSG00000017485	14	6034301	6104584	-1	protein_coding	3696	1392	2940	1089	3388	1466	3614	1037	3895	1422	3290	1233	2484.71	1840.54	2133.81	1710	2371.51	1955.04	2522.74	1638.66	2485.08	1818.82	2525.89	1708.04	2447.1	1871.47	2394.15	1685.57	-0.387052	1.74376e-06	4.65944e-06	-0.506088	6.49083e-10	2.18447e-09	-0.0347126	0.619343	0.999857	-0.154322	0.0916193	NA	Not_clustered
ENSMUSG00000028882.13	Ppp1r8	protein phosphatase 1, regulatory subunit 8 [Source:MGI Symbol;Acc:MGI:2140494]	ENSMUSG00000028882	4	132554240	132570480	-1	protein_coding	1098	801	1033	573	953	794	1044	572	1117	845	1001	729	738.153	1059.1	749.736	899.753	667.074	1058.87	728.761	903.87	712.665	1080.8	768.517	1009.86	705.964	1066.26	749.005	937.829	0.594654	7.50158e-15	3.17768e-14	0.326237	3.08247e-05	7.4985e-05	0.0868704	0.361856	NA	-0.190535	0.0917364	NA	Not_clustered
ENSMUSG00000056493.9	Foxk1	forkhead box K1 [Source:MGI Symbol;Acc:MGI:1347488]	ENSMUSG00000056493	5	142387252	142447766	1	protein_coding	2333	477	2120	356	2216	597	2251	415	2751	504	2343	399	1568.41	630.702	1538.66	559.009	1551.14	796.154	1571.3	655.78	1755.19	644.645	1798.84	552.724	1624.91	690.5	1636.27	589.171	-1.23506	9.96296e-25	6.03741e-24	-1.47436	1.81443e-33	1.41849e-32	0.00957271	0.891736	0.999857	-0.229954	0.0917975	NA	Not_clustered
ENSMUSG00000063200.4	Nol7	nucleolar protein 7 [Source:MGI Symbol;Acc:MGI:1917328]	ENSMUSG00000063200	13	43551866	43560573	1	protein_coding	1499	1318	1260	995	1345	1269	1418	965	1693	1510	1420	1269	1007.73	1742.69	914.489	1562.4	941.463	1692.33	989.831	1524.89	1080.16	1931.38	1090.2	1757.91	1009.79	1788.8	998.174	1615.07	0.824811	2.91234e-16	1.31385e-15	0.695165	8.5444e-12	3.17534e-11	-0.0173374	0.839772	0.999857	-0.151837	0.0919646	NA	Not_clustered
ENSMUSG00000037933.16	Bicd2	BICD cargo adaptor 2 [Source:MGI Symbol;Acc:MGI:1924145]	ENSMUSG00000037933	13	49495061	49540502	1	protein_coding	3595	1219	3225	866	3354	1051	3423	878	4629	1551	3886	1234	2416.81	1611.79	2340.66	1359.84	2347.71	1401.6	2389.41	1387.41	2953.38	1983.82	2983.47	1709.43	2572.63	1665.74	2571.18	1485.56	-0.627007	9.99571e-05	0.000231277	-0.790857	1.00407e-06	2.74252e-06	-0.00129941	0.982964	0.999857	-0.163458	0.0925827	NA	Not_clustered
ENSMUSG00000049717.9	Lig4	ligase IV, DNA, ATP-dependent [Source:MGI Symbol;Acc:MGI:1335098]	ENSMUSG00000049717	8	10019049	10027686	-1	protein_coding	309	100	315	59	312	102	337	66	307	115	309	69	207.731	132.223	228.622	92.6448	218.391	136.026	235.242	104.293	195.871	147.092	237.234	95.5839	207.331	138.447	233.7	97.5071	-0.581149	1.20549e-05	3.01949e-05	-1.26198	1.10808e-17	5.31557e-17	0.174272	0.286406	NA	-0.51072	0.0927607	NA	Not_clustered
ENSMUSG00000020696.18	Rffl	ring finger and FYVE like domain containing protein [Source:MGI Symbol;Acc:MGI:1914588]	ENSMUSG00000020696	11	82693275	82762036	-1	protein_coding	1004	3890	822	3617	876	3207	972	3104	1021	4112	838	3832	674.959	5143.46	596.595	5679.59	613.176	4276.83	678.502	4904.92	651.416	5259.48	643.374	5308.37	646.517	4893.26	639.49	5297.63	2.91994	7.39575e-176	2.97862e-174	3.05023	3.25477e-190	1.45473e-188	-0.0159254	0.879078	NA	0.113441	0.0930172	0.546082	Not_clustered
ENSMUSG00000054737.11	Zfp182	zinc finger protein 182 [Source:MGI Symbol;Acc:MGI:2442220]	ENSMUSG00000054737	X	20895178	20928555	-1	protein_coding	650	114	486	95	517	152	497	79	581	150	427	87	436.976	150.734	352.731	149.174	361.886	202.706	346.929	124.835	370.688	191.859	327.829	120.519	389.85	181.766	342.497	131.509	-1.1007	3.5126e-14	1.44518e-13	-1.38369	7.54479e-19	3.77548e-18	-0.182267	0.160613	NA	-0.46724	0.0930671	NA	Not_clustered
ENSMUSG00000037720.16	Tmem33	transmembrane protein 33 [Source:MGI Symbol;Acc:MGI:1915128]	ENSMUSG00000037720	5	67417908	67448804	1	protein_coding	2798	1979	2608	1844	2481	1826	2786	1635	2823	1755	2305	1831	1881.01	2616.68	1892.85	2895.54	1736.63	2435.14	1944.76	2583.62	1801.12	2244.75	1769.66	2536.44	1806.26	2432.19	1869.09	2671.86	0.429077	4.07315e-07	1.13677e-06	0.515032	1.30351e-09	4.31404e-09	0.0496465	0.476542	0.999857	0.131991	0.09331	NA	Not_clustered
ENSMUSG00000062480.12	Acat3	acetyl-Coenzyme A acetyltransferase 3 [Source:MGI Symbol;Acc:MGI:109182]	ENSMUSG00000062480	17	13142700	13159487	-1	protein_coding	2	262	2	173	7	235	1	155	3	375	0	300	1.34454	346.423	1.45157	271.653	4.89981	313.394	0.698047	244.93	1.91405	479.646	0	415.582	2.71947	379.821	0.716539	310.722	7.14528	4.7261e-47	4.8792e-46	8.73763	2.10119e-23	1.21618e-22	-2.11703	0.263601	NA	-0.3056	0.0933989	NA	Not_clustered
ENSMUSG00000038034.15	Igsf8	immunoglobulin superfamily, member 8 [Source:MGI Symbol;Acc:MGI:2154090]	ENSMUSG00000038034	1	172089208	172147408	1	protein_coding	3194	6788	2948	6097	2689	5740	2932	6177	4355	6871	3695	6092	2147.23	8975.27	2139.61	9573.81	1882.23	7654.81	2046.67	9760.85	2778.57	8788.4	2836.83	8439.09	2269.34	8472.83	2341.04	9257.92	1.90044	1.61892e-31	1.18572e-30	1.98362	3.65733e-34	2.91141e-33	0.0488983	0.439358	0.999857	0.124087	0.0936546	0.54676	Not_clustered
ENSMUSG00000040374.13	Pex2	peroxisomal biogenesis factor 2 [Source:MGI Symbol;Acc:MGI:107486]	ENSMUSG00000040374	3	5625248	5641299	-1	protein_coding	1282	747	1124	528	1015	716	1209	559	1442	765	1275	610	861.85	987.703	815.782	829.092	710.472	954.851	843.939	883.328	920.021	978.479	978.88	845.017	830.781	973.678	879.534	852.479	0.228504	0.043908	0.0712174	-0.0448325	0.696069	0.760748	0.0863699	0.359977	0.999857	-0.196255	0.0937258	NA	Not_clustered
ENSMUSG00000086290.9	Snhg12	small nucleolar RNA host gene 12 [Source:MGI Symbol;Acc:MGI:1916721]	ENSMUSG00000086290	4	132035932	132038762	1	lncRNA	155	51	126	20	129	35	125	15	241	58	163	42	104.202	67.4335	91.4489	31.405	90.2964	46.6757	87.2559	23.7029	153.762	74.1853	125.143	58.1815	116.087	62.7648	101.283	37.7631	-0.887227	0.00688665	0.0128852	-1.4097	5.36676e-05	0.000128021	-0.18036	0.430809	NA	-0.796814	0.0938695	NA	Not_clustered
ENSMUSG00000023809.10	Rps6ka2	ribosomal protein S6 kinase, polypeptide 2 [Source:MGI Symbol;Acc:MGI:1342290]	ENSMUSG00000023809	17	7437514	7570714	1	protein_coding	760	307	738	196	757	432	802	283	637	378	488	334	510.925	405.923	535.629	307.769	529.879	576.111	559.834	447.195	406.417	483.484	374.661	462.681	482.407	488.506	490.041	405.882	0.0183113	0.930376	0.949178	-0.271392	0.199334	0.273741	0.0126505	0.912996	NA	-0.277465	0.0938987	NA	Not_clustered
ENSMUSG00000039236.18	Isg20	interferon-stimulated protein [Source:MGI Symbol;Acc:MGI:1928895]	ENSMUSG00000039236	7	78563172	78570144	1	protein_coding	104	8994	167	7925	121	8425	138	7693	141	10362	131	10236	69.9161	11892.1	121.206	12444.2	84.6967	11235.5	96.3305	12156.4	89.9605	13253.6	100.575	14179.7	81.5244	12127.1	106.037	12926.8	7.2159	0	0	6.92987	0	0	0.379629	0.142783	NA	0.0881261	0.094147	0.54676	Not_clustered
ENSMUSG00000040829.14	Zmynd15	zinc finger, MYND-type containing 15 [Source:MGI Symbol;Acc:MGI:3603821]	ENSMUSG00000040829	11	70350259	70357028	1	protein_coding	1886	2432	1645	1825	1560	1867	1494	1466	2580	2988	2368	2593	1267.9	3215.65	1193.92	2865.71	1091.96	2489.81	1042.88	2316.56	1646.08	3821.82	1818.03	3592.01	1335.31	3175.76	1351.61	2924.76	1.24985	2.8855e-07	8.13238e-07	1.11398	4.89873e-06	1.26418e-05	-0.000352134	0.996565	0.999857	-0.123798	0.0941913	0.54676	Not_clustered
ENSMUSG00000036093.7	Arl5a	ADP-ribosylation factor-like 5A [Source:MGI Symbol;Acc:MGI:1922673]	ENSMUSG00000036093	2	52287963	52314913	-1	protein_coding	4298	2273	3908	2110	4095	2543	4121	2221	3553	1683	2889	1797	2889.42	3005.42	2836.37	3313.23	2866.39	3391.32	2876.65	3509.61	2266.88	2152.65	2218.03	2489.34	2674.23	2849.8	2643.68	3104.06	0.0917065	0.630993	0.707827	0.23132	0.225913	0.30411	-0.0169947	0.777869	0.999857	0.128282	0.0942567	0.54676	Not_clustered
ENSMUSG00000002227.15	Mov10	Mov10 RISC complex RNA helicase [Source:MGI Symbol;Acc:MGI:97054]	ENSMUSG00000002227	3	104702152	104725879	-1	protein_coding	512	9271	483	8104	516	8447	572	7860	502	9872	483	9674	344.202	12258.4	350.554	12725.3	361.186	11264.8	399.283	12420.3	320.285	12626.9	370.823	13401.1	341.891	12050	373.553	12848.9	5.14028	0	0	5.10377	0	0	0.127943	0.327642	NA	0.0894282	0.0943877	0.54676	Not_clustered
ENSMUSG00000022407.10	Adsl	adenylosuccinate lyase [Source:MGI Symbol;Acc:MGI:103202]	ENSMUSG00000022407	15	80832691	80855147	1	protein_coding	844	638	766	448	819	585	798	450	1204	787	986	630	567.396	843.58	555.951	703.472	573.277	780.151	557.042	711.087	768.173	1006.62	757	872.722	636.282	876.783	623.331	762.427	0.462403	0.00873253	0.0161087	0.291764	0.100266	0.14999	-0.0298667	0.76858	NA	-0.204865	0.0943984	NA	Not_clustered
ENSMUSG00000020315.18	Sptbn1	spectrin beta, non-erythrocytic 1 [Source:MGI Symbol;Acc:MGI:98388]	ENSMUSG00000020315	11	30049395	30218175	-1	protein_coding	3213	2196	2892	2349	3496	2799	3306	2279	3383	2099	2923	2158	2160	2903.61	2098.97	3688.52	2447.1	3732.72	2307.74	3601.26	2158.41	2684.74	2244.13	2989.42	2255.17	3107.02	2216.95	3426.4	0.462261	0.000508348	0.00109375	0.627844	2.39581e-06	6.35725e-06	-0.0229083	0.732871	0.999857	0.144918	0.0945302	0.54676	Not_clustered
ENSMUSG00000058603.10	Rpl28-ps1	ribosomal protein L28, pseudogene 1 [Source:MGI Symbol;Acc:MGI:3705349]	ENSMUSG00000058603	1	127966306	127966719	1	processed_pseudogene	33	11	92	20	69	20	51	41	56	44	44	50	22.1849	14.5445	66.7722	31.405	48.2981	26.6718	35.6004	64.7879	35.729	56.2785	33.781	69.2637	35.404	32.4983	45.3845	55.1522	-0.120314	0.814239	0.858611	0.283076	0.57227	0.652857	0.339446	0.442078	NA	0.864809	0.0945418	NA	Not_clustered
ENSMUSG00000028780.13	Sema3c	sema domain, immunoglobulin domain (Ig), short basic domain, secreted, (semaphorin) 3C [Source:MGI Symbol;Acc:MGI:107557]	ENSMUSG00000028780	5	17779279	17935266	1	protein_coding	133	531	89	332	124	600	110	375	72	252	62	249	89.4119	702.102	64.5949	521.323	86.7966	800.155	76.7852	592.572	45.9373	322.322	47.6004	344.933	74.0486	608.193	62.9935	486.276	3.03902	5.01864e-18	2.424e-17	2.94655	9.69765e-17	4.47631e-16	-0.205242	0.479895	NA	-0.269506	0.0945886	NA	Not_clustered
ENSMUSG00000045502.6	Hcar2	hydroxycarboxylic acid receptor 2 [Source:MGI Symbol;Acc:MGI:1933383]	ENSMUSG00000045502	5	124001633	124003562	-1	protein_coding	24	3403	24	2600	9	2340	28	2050	50	6823	42	5258	16.1345	4499.53	17.4188	4082.65	6.29975	3120.6	19.5453	3239.4	31.9009	8727.01	32.2455	7283.77	18.1117	5449.05	23.0699	4868.6	8.22873	6.16547e-43	5.89986e-42	7.72299	2.16742e-38	1.89494e-37	0.526937	0.34168	NA	-0.123585	0.0946764	0.54676	Not_clustered
ENSMUSG00000020149.17	Rab1a	RAB1A, member RAS oncogene family [Source:MGI Symbol;Acc:MGI:97842]	ENSMUSG00000020149	11	20151432	20176856	1	protein_coding	7294	10706	6404	9129	6645	9906	6995	9184	7419	11539	5926	11636	4903.54	14155.7	4647.93	14334.8	4651.32	13210.6	4882.84	14512.5	4733.45	14759	4549.68	16119	4762.77	14041.8	4693.48	14988.8	1.55987	2.18444e-110	5.06067e-109	1.67521	1.24692e-126	3.3455e-125	-0.0208066	0.698024	0.999857	0.0896365	0.0947113	0.54676	Not_clustered
ENSMUSG00000021948.17	Prkcd	protein kinase C, delta [Source:MGI Symbol;Acc:MGI:97598]	ENSMUSG00000021948	14	30317311	30348167	-1	protein_coding	12607	12128	10678	9385	11663	11524	12084	9560	13683	15887	11101	13681	8475.31	16036	7749.93	14736.8	8163.78	15368.3	8435.2	15106.6	8729.99	20320.4	8522.78	18951.9	8456.36	17241.5	8235.97	16265.1	1.02779	7.0194e-16	3.11228e-15	0.981854	1.30675e-14	5.51247e-14	-0.0382222	0.438767	0.999857	-0.0865795	0.0951053	0.547812	Not_clustered
ENSMUSG00000060591.9	Ifitm2	interferon induced transmembrane protein 2 [Source:MGI Symbol;Acc:MGI:1933382]	ENSMUSG00000060591	7	140534750	140535900	-1	protein_coding	6891	9199	7741	7898	6918	8138	7319	8573	6709	11564	6911	10686	4632.61	12163.2	5618.3	12401.8	4842.41	10852.8	5109.01	13547	4280.46	14791	5305.91	14803	4585.16	12602.3	5344.41	13584	1.45872	1.11351e-34	8.84872e-34	1.34587	8.92852e-30	6.28805e-29	0.222436	0.000507222	0.046802	0.11187	0.0952889	0.547812	1
ENSMUSG00000029777.10	Gars	glycyl-tRNA synthetase [Source:MGI Symbol;Acc:MGI:2449057]	ENSMUSG00000029777	6	55014992	55056485	1	protein_coding	2156	1819	1940	1202	1867	1379	2019	1217	3038	2385	2288	1962	1449.41	2405.13	1408.02	1887.44	1306.85	1839.02	1409.36	1923.09	1938.3	3050.55	1756.61	2717.91	1564.85	2431.57	1524.66	2176.15	0.635823	0.00318916	0.00624974	0.513675	0.0173752	0.0305391	-0.0255175	0.736992	0.999857	-0.155804	0.0952947	NA	Not_clustered
ENSMUSG00000030714.14	Sgf29	SAGA complex associated factor 29 [Source:MGI Symbol;Acc:MGI:1922815]	ENSMUSG00000030714	7	126248481	126272097	1	protein_coding	327	85	282	45	303	114	313	73	379	111	286	74	219.832	112.389	204.671	70.6613	212.092	152.029	218.489	115.354	241.809	141.975	219.576	102.51	224.578	135.465	214.245	96.1752	-0.729721	1.2742e-05	3.18637e-05	-1.15367	1.46604e-10	5.11232e-10	-0.0660674	0.685139	NA	-0.512586	0.095505	NA	Not_clustered
ENSMUSG00000058799.16	Nap1l1	nucleosome assembly protein 1-like 1 [Source:MGI Symbol;Acc:MGI:1855693]	ENSMUSG00000058799	10	111309084	111334011	1	protein_coding	4659	2196	3694	1636	4114	2104	4015	1643	5190	2048	4168	1782	3132.11	2903.61	2681.05	2568.93	2879.69	2805.88	2802.66	2596.26	3311.31	2619.51	3199.98	2468.56	3107.7	2776.33	2894.56	2544.58	-0.162863	0.0668201	0.104229	-0.185942	0.0376839	0.0622292	-0.103481	0.092327	0.999857	-0.128813	0.0956665	0.548527	Not_clustered
ENSMUSG00000105703.2	Gm43305	predicted gene 43305 [Source:MGI Symbol;Acc:MGI:5663442]	ENSMUSG00000105703	14	54529900	54534913	-1	lncRNA	35	10	32	14	11	2	73	29	36	21	48	19	23.5295	13.2223	23.2251	21.9835	7.6997	2.66718	50.9574	45.8256	22.9686	26.8602	36.8519	26.3202	18.0659	14.2499	37.0115	31.3764	-0.339925	0.601762	0.682395	-0.240653	0.697044	0.761678	1.06893	0.0461323	NA	1.34406	0.0958021	NA	3
ENSMUSG00000019849.11	Prep	prolyl endopeptidase [Source:MGI Symbol;Acc:MGI:1270863]	ENSMUSG00000019849	10	44943299	45043294	1	protein_coding	2125	1445	1779	933	1815	1344	1799	1081	2596	1561	1939	1410	1428.57	1910.62	1291.17	1465.04	1270.45	1792.35	1255.79	1708.19	1656.29	1996.61	1488.67	1953.24	1451.77	1899.86	1345.21	1708.82	0.387914	0.00351565	0.00685219	0.345924	0.00963243	0.0177277	-0.105333	0.159449	0.999857	-0.16395	0.0959097	NA	Not_clustered
ENSMUSG00000047423.10	AI837181	expressed sequence AI837181 [Source:MGI Symbol;Acc:MGI:2147598]	ENSMUSG00000047423	19	5475172	5477341	1	protein_coding	1794	2957	1788	2610	1650	2609	1789	2784	1955	2990	1814	2770	1206.05	3909.82	1297.7	4098.35	1154.95	3479.34	1248.81	4399.26	1247.32	3824.38	1392.7	3837.21	1202.78	3737.85	1313.07	4111.61	1.63569	5.26752e-90	9.96154e-89	1.64673	4.70674e-91	8.92867e-90	0.126576	0.102078	0.999857	0.132689	0.0960058	0.548527	Not_clustered
ENSMUSG00000073131.12	Vma21	VMA21 vacuolar H+-ATPase homolog (S. cerevisiae) [Source:MGI Symbol;Acc:MGI:1914298]	ENSMUSG00000073131	X	70859530	70883363	1	protein_coding	1860	4006	1899	3412	1550	2905	1819	2759	1777	3714	1532	3835	1250.42	5296.84	1378.27	5357.69	1084.96	3874.08	1269.75	4359.75	1133.76	4750.42	1176.19	5312.52	1156.38	4640.45	1274.73	5009.99	2.00464	1.03422e-51	1.15562e-50	1.97461	3.33346e-50	3.62957e-49	0.140924	0.0767268	0.999857	0.111639	0.0962967	0.548527	Not_clustered
ENSMUSG00000087535.2	Zmiz1os1	Zmiz1 opposite strand 1 [Source:MGI Symbol;Acc:MGI:3041228]	ENSMUSG00000087535	14	25257947	25461552	-1	lncRNA	50	2	43	0	36	5	43	0	59	4	31	0	33.6135	2.64445	31.2088	0	25.199	6.66796	30.016	0	37.643	5.11623	23.8002	0	32.1518	4.80955	28.3417	0	-2.74319	7.9329e-07	2.17133e-06	-6.67517	5.59529e-08	1.67539e-07	-0.171421	0.694111	NA	-4.0429	0.0963188	NA	Not_clustered
ENSMUSG00000063820.11	Arl9	ADP-ribosylation factor-like 9 [Source:MGI Symbol;Acc:MGI:1915496]	ENSMUSG00000063820	5	77151902	77158453	1	protein_coding	1	2	10	4	3	6	9	0	8	8	3	0	0.67227	2.64445	7.25785	6.281	2.09992	8.00155	6.28242	0	5.10414	10.2325	2.30325	0	2.62544	6.95949	5.28117	2.09367	1.40004	0.19409	0.26658	-1.36983	0.257342	0.340294	1.2057	0.335772	NA	-3.13636	0.0964293	NA	Not_clustered
ENSMUSG00000032180.11	Tmed1	transmembrane p24 trafficking protein 1 [Source:MGI Symbol;Acc:MGI:106201]	ENSMUSG00000032180	9	21418849	21421548	-1	protein_coding	634	999	713	845	651	733	723	797	701	815	609	865	426.219	1320.9	517.485	1326.86	455.682	977.522	504.688	1259.41	447.25	1042.43	467.559	1198.26	443.05	1113.62	496.577	1261.51	1.3297	1.95406e-29	1.35432e-28	1.34443	4.37698e-30	3.11973e-29	0.164452	0.164981	NA	0.185572	0.0964542	NA	Not_clustered
ENSMUSG00000027698.14	Nceh1	neutral cholesterol ester hydrolase 1 [Source:MGI Symbol;Acc:MGI:2443191]	ENSMUSG00000027698	3	27237114	27338757	1	protein_coding	12872	2294	11607	2256	11313	2373	12393	2133	15414	1829	11367	1784	8653.46	3033.19	8424.19	3542.48	7918.79	3164.61	8650.9	3370.55	9834.4	2339.4	8727	2471.33	8802.22	2845.73	8600.69	3128.12	-1.62918	2.35625e-26	1.50552e-25	-1.45951	1.88324e-21	1.0277e-20	-0.0273844	0.631785	0.999857	0.127789	0.0965558	0.548527	Not_clustered
ENSMUSG00000033880.11	Lgals3bp	lectin, galactoside-binding, soluble, 3 binding protein [Source:MGI Symbol;Acc:MGI:99554]	ENSMUSG00000033880	11	118283577	118292918	-1	protein_coding	19082	50178	20707	43649	19417	45709	19828	42169	22418	53117	17763	51439	12828.3	66346.6	15028.8	68539.8	13591.4	60957.1	13840.9	66635.2	14303.1	67939.7	13637.5	71257.1	13574.2	65081.1	14169.1	68810.7	2.26136	3.88964e-224	2.10881e-222	2.27989	1.09047e-227	6.0371e-226	0.0625089	0.303088	0.999857	0.0773192	0.0967885	0.548527	Not_clustered
ENSMUSG00000021877.12	Arf4	ADP-ribosylation factor 4 [Source:MGI Symbol;Acc:MGI:99433]	ENSMUSG00000021877	14	26359229	26386239	1	protein_coding	3535	13359	3504	11424	3304	12146	3384	11441	3918	13931	3026	13726	2376.47	17663.6	2543.15	17938.5	2312.71	16197.8	2362.19	18079	2499.75	17818.5	2323.21	19014.3	2396.31	17226.7	2409.52	18343.9	2.84562	0	0	2.92849	0	0	0.00826	0.903345	0.999857	0.087405	0.0968517	0.548527	Not_clustered
ENSMUSG00000015087.14	Rabl6	RAB, member RAS oncogene family-like 6 [Source:MGI Symbol;Acc:MGI:2442633]	ENSMUSG00000015087	2	25473030	25498533	-1	protein_coding	2841	1079	2609	829	2889	1107	2726	804	3543	1252	3046	1060	1909.92	1426.68	1893.57	1301.74	2022.22	1476.29	1902.88	1270.48	2260.5	1601.38	2338.56	1468.39	2064.21	1501.45	2045	1346.87	-0.459232	5.14556e-05	0.000122378	-0.601657	1.40178e-07	4.08313e-07	-0.0161345	0.814769	0.999857	-0.161717	0.0970774	NA	Not_clustered
ENSMUSG00000003617.16	Cp	ceruloplasmin [Source:MGI Symbol;Acc:MGI:88476]	ENSMUSG00000003617	3	20011218	20063309	1	protein_coding	56	6295	103	6232	75	5309	61	4493	36	11169	28	10936	37.6471	8323.41	74.7558	9785.8	52.4979	7080.04	42.5809	7099.81	22.9686	14285.8	21.497	15149.4	37.7046	9896.41	46.2779	10678.3	8.0376	7.63383e-56	9.13716e-55	7.84909	1.29119e-53	1.48532e-52	0.210732	0.599291	NA	0.103695	0.0970824	0.548527	Not_clustered
ENSMUSG00000065422.1	Mir221	microRNA 221 [Source:MGI Symbol;Acc:MGI:3619066]	ENSMUSG00000065422	X	19012533	19012627	-1	miRNA	22	109	14	92	16	94	27	35	39	145	20	97	14.7899	144.123	10.161	144.463	11.1996	125.358	18.8473	55.3067	24.8827	185.463	15.355	134.372	16.9574	151.648	14.7877	111.38	3.15569	5.45788e-15	2.32217e-14	2.91337	2.6076e-12	9.96542e-12	-0.169417	0.781027	NA	-0.525509	0.0971443	NA	Not_clustered
ENSMUSG00000027361.15	Gabpb1	GA repeat binding protein, beta 1 [Source:MGI Symbol;Acc:MGI:95611]	ENSMUSG00000027361	2	126469362	126518257	-1	protein_coding	597	1300	583	1263	561	1065	557	1053	717	1427	595	1356	401.345	1718.89	423.133	1983.23	392.685	1420.27	388.812	1663.94	457.458	1825.21	456.811	1878.43	417.163	1654.79	422.918	1841.87	1.98764	4.47084e-58	5.53943e-57	2.12338	1.37321e-65	1.91362e-64	0.0206841	0.865115	NA	0.153744	0.0971499	NA	Not_clustered
ENSMUSG00000029819.6	Npy	neuropeptide Y [Source:MGI Symbol;Acc:MGI:97374]	ENSMUSG00000029819	6	49799690	49806487	1	protein_coding	5354	5046	5115	4104	7261	6573	5885	4892	7669	6994	6052	6207	3599.33	6671.95	3712.39	6444.31	5082.5	8765.69	4108.01	7730.3	4892.96	8945.73	4646.42	8598.39	4524.93	8127.79	4155.6	7591	0.844981	5.87286e-07	1.62078e-06	0.869336	2.81851e-07	8.02878e-07	-0.111874	0.384549	0.999857	-0.100403	0.0972443	0.548527	Not_clustered
ENSMUSG00000030067.17	Foxp1	forkhead box P1 [Source:MGI Symbol;Acc:MGI:1914004]	ENSMUSG00000030067	6	98902299	99499682	-1	protein_coding	3150	6901	2978	6363	2951	6255	3212	5697	3656	8566	3232	8192	2117.65	9124.68	2161.39	9991.5	2065.62	8341.61	2242.13	9002.36	2332.59	10956.4	2481.36	11348.2	2171.95	9474.23	2294.96	10114	2.12498	2.88911e-66	4.03836e-65	2.13999	4.05539e-67	5.77877e-66	0.0796558	0.208725	0.999857	0.0928892	0.0973497	0.548527	Not_clustered
ENSMUSG00000027506.15	Tpd52	tumor protein D52 [Source:MGI Symbol;Acc:MGI:107749]	ENSMUSG00000027506	3	8990653	9069783	-1	protein_coding	14836	5999	14999	5366	13395	6044	14767	5295	12446	4649	10540	4821	9973.8	7932.03	10886	8425.96	9376.13	8060.22	10308.1	8367.12	7940.76	5946.34	8092.07	6678.4	9096.9	7312.86	9762.06	7823.83	-0.314955	0.0500483	0.0801411	-0.319425	0.0469292	0.0759563	0.0975834	0.0468243	0.907366	0.0985231	0.0973927	0.548527	5
ENSMUSG00000049164.7	Zfp518a	zinc finger protein 518A [Source:MGI Symbol;Acc:MGI:1919922]	ENSMUSG00000049164	19	40883149	40906391	1	protein_coding	1271	535	1044	401	1142	540	1117	334	1289	553	1044	483	854.455	707.391	757.719	629.67	799.368	720.139	779.719	527.784	822.404	707.319	801.53	669.087	825.409	711.616	779.656	608.847	-0.214136	0.0163281	0.0287703	-0.354345	0.000118667	0.000274671	-0.0815095	0.377032	0.999857	-0.234112	0.097473	NA	Not_clustered
ENSMUSG00000046338.4	Gpat2	glycerol-3-phosphate acyltransferase 2, mitochondrial [Source:MGI Symbol;Acc:MGI:2684962]	ENSMUSG00000046338	2	127267119	127278012	1	protein_coding	0	0	2	2	2	0	6	5	7	0	7	2	0	0	1.45157	3.1405	1.39994	0	4.18828	7.90096	4.46612	0	5.37424	2.77055	1.95536	0	3.67136	4.604	-3.02954	0.0715203	0.110918	0.321297	0.797584	0.845745	1.51237	0.31925	NA	4.11186	0.097862	NA	Not_clustered
ENSMUSG00000001123.15	Lgals9	lectin, galactose binding, soluble 9 [Source:MGI Symbol;Acc:MGI:109496]	ENSMUSG00000001123	11	78853800	78875772	-1	protein_coding	3291	25877	3606	22329	3276	23970	3654	21611	3772	28165	3155	28261	2212.44	34215.2	2617.18	35062.1	2293.11	31966.2	2550.66	34149.5	2406.6	36024.6	2422.25	39149.2	2304.05	34068.7	2530.03	36120.3	3.88613	0	0	3.83555	0	0	0.13569	0.0507435	0.936432	0.0795145	0.0982395	0.551322	Not_clustered
ENSMUSG00000028646.16	Rragc	Ras-related GTP binding C [Source:MGI Symbol;Acc:MGI:1858751]	ENSMUSG00000028646	4	123811239	123830790	1	protein_coding	5634	4477	4764	3916	4673	3929	5470	3855	6288	4338	4942	4183	3787.57	5919.61	3457.64	6149.1	3270.97	5239.68	3818.32	6091.64	4011.85	5548.55	3794.22	5794.6	3690.13	5569.28	3690.06	6011.78	0.593689	5.09517e-11	1.79936e-10	0.704062	7.32347e-15	3.12681e-14	0.00410899	0.95141	0.999857	0.107325	0.0984501	0.551322	Not_clustered
ENSMUSG00000030766.15	Arhgap17	Rho GTPase activating protein 17 [Source:MGI Symbol;Acc:MGI:1917747]	ENSMUSG00000030766	7	122878441	122969138	-1	protein_coding	5373	7991	4710	7275	4658	7363	4984	6697	6749	8997	5256	8665	3612.11	10565.9	3418.45	11423.6	3260.47	9819.23	3479.07	10582.6	4305.98	11507.7	4035.29	12003.4	3726.19	10630.9	3644.27	11336.5	1.51241	2.93001e-37	2.47773e-36	1.6374	2.59641e-43	2.50417e-42	-0.0262732	0.653223	0.999857	0.0896419	0.0984859	0.551322	Not_clustered
ENSMUSG00000116033.1	Gm49442	predicted gene, 49442 [Source:MGI Symbol;Acc:MGI:6155088]	ENSMUSG00000116033	15	98791232	98793056	1	lncRNA	0	26	0	4	0	12	0	9	0	19	1	6	0	34.3779	0	6.281	0	16.0031	0	14.2217	0	24.3021	0.767749	8.31164	0	24.8944	0.255916	9.60479	7.65924	6.29282e-09	1.97054e-08	5.1948	0.000113483	0.000263137	1.02093	0.801961	NA	-1.37347	0.0985557	NA	Not_clustered
ENSMUSG00000007617.18	Homer1	homer scaffolding protein 1 [Source:MGI Symbol;Acc:MGI:1347345]	ENSMUSG00000007617	13	93436143	93541637	1	protein_coding	632	1269	621	1340	656	1275	675	1134	493	1061	446	1042	424.875	1677.9	450.712	2104.14	459.182	1700.33	471.182	1791.94	314.543	1357.08	342.416	1443.46	399.533	1578.44	421.437	1779.84	1.98255	1.15642e-25	7.21286e-25	2.07751	5.56552e-28	3.71271e-27	0.0812531	0.508129	NA	0.160674	0.0985929	NA	Not_clustered
ENSMUSG00000026192.13	Atic	5-aminoimidazole-4-carboxamide ribonucleotide formyltransferase/IMP cyclohydrolase [Source:MGI Symbol;Acc:MGI:1351352]	ENSMUSG00000026192	1	71596309	71618790	1	protein_coding	2009	1092	1741	695	1716	1062	1818	808	2264	1115	1654	1041	1350.59	1443.87	1263.59	1091.32	1201.15	1416.27	1269.05	1276.8	1444.47	1426.15	1269.86	1442.07	1332.07	1428.76	1267.5	1270.06	0.100843	0.343314	0.432475	0.00401866	0.970188	0.977568	-0.0672855	0.403702	0.999857	-0.181279	0.0988788	NA	Not_clustered
ENSMUSG00000047777.9	Phf13	PHD finger protein 13 [Source:MGI Symbol;Acc:MGI:2446217]	ENSMUSG00000047777	4	152074090	152080715	-1	protein_coding	926	572	943	548	822	475	966	517	923	678	741	667	622.522	756.313	684.415	860.497	575.377	633.456	674.313	816.96	588.89	867.201	568.902	923.977	595.596	752.323	642.544	867.145	0.337432	0.0075498	0.0140386	0.432666	0.000615172	0.00132764	0.106586	0.31568	NA	0.208756	0.0988906	NA	Not_clustered
ENSMUSG00000040430.18	Pitpnc1	phosphatidylinositol transfer protein, cytoplasmic 1 [Source:MGI Symbol;Acc:MGI:1919045]	ENSMUSG00000040430	11	107098718	107361525	-1	protein_coding	9740	1113	9252	1004	7140	850	9556	875	5484	781	4350	794	6547.91	1471.64	6714.96	1576.53	4997.8	1133.55	6670.54	1382.67	3498.89	998.944	3339.71	1099.91	5014.87	1201.38	5575.07	1353.04	-2.06155	2.30269e-13	9.16127e-13	-2.04304	3.78208e-13	1.50307e-12	0.129438	0.324523	0.999857	0.170433	0.0992241	NA	Not_clustered
ENSMUSG00000026728.9	Vim	vimentin [Source:MGI Symbol;Acc:MGI:98932]	ENSMUSG00000026728	2	13578738	13587637	1	protein_coding	48479	50645	37220	37019	46999	47487	41897	39323	62288	51068	45988	46633	32591	66964.1	27013.7	58129.1	32898	63328.2	29246.1	62137.9	39740.8	65318.9	35307.2	64599.5	35076.6	65203.8	30522.3	61622.2	0.894437	4.70089e-15	2.00615e-14	1.0136	6.90637e-19	3.46074e-18	-0.203088	2.15232e-06	0.000585862	-0.0865041	0.0993746	0.555176	1
ENSMUSG00000060419.8	Rps16-ps2	ribosomal protein S16, pseudogene 2 [Source:MGI Symbol;Acc:MGI:3704259]	ENSMUSG00000060419	5	129205141	129205581	-1	processed_pseudogene	74	38	125	63	93	56	83	73	121	104	94	106	49.748	50.2446	90.7231	98.9258	65.0974	74.6811	57.9379	115.354	77.2001	133.022	72.1684	146.839	64.0152	85.9825	73.6098	120.373	0.426646	0.211616	0.287201	0.711923	0.035319	0.0586835	0.198697	0.527634	NA	0.559155	0.0994998	NA	Not_clustered
ENSMUSG00000062353.6	Gm15772	predicted gene 15772 [Source:MGI Symbol;Acc:MGI:3805541]	ENSMUSG00000062353	5	3286431	3286868	1	processed_pseudogene	16	6	28	15	24	14	19	34	30	21	32	23	10.7563	7.93336	20.322	23.5538	16.7993	18.6703	13.2629	53.7266	19.1405	26.8602	24.568	31.8613	15.5654	17.8213	19.3843	36.3805	0.197109	0.695907	0.762482	0.909116	0.0572351	0.0907138	0.313183	0.585925	NA	1.08009	0.10035	NA	Not_clustered
ENSMUSG00000074794.10	Arrdc3	arrestin domain containing 3 [Source:MGI Symbol;Acc:MGI:2145242]	ENSMUSG00000074794	13	81031503	81044161	1	protein_coding	5384	61	4487	46	4676	83	5182	43	3528	198	3044	120	3619.5	80.6558	3256.6	72.2315	3273.07	110.688	3617.28	67.9483	2250.93	253.253	2337.03	166.233	3047.83	148.199	3070.3	102.138	-4.36154	3.07555e-19	1.5526e-18	-4.9067	1.52445e-23	8.87126e-23	0.0154793	0.812871	0.999857	-0.503574	0.10049	NA	Not_clustered
ENSMUSG00000038256.15	Bcl9	B cell CLL/lymphoma 9 [Source:MGI Symbol;Acc:MGI:1924828]	ENSMUSG00000038256	3	97110978	97205233	-1	protein_coding	1155	2388	1099	2464	1054	2418	1085	2217	1215	2534	1011	2332	776.472	3157.48	797.638	3869.1	737.771	3224.62	757.381	3503.29	775.191	3241.13	776.194	3230.46	763.145	3207.74	777.071	3534.28	2.07134	1.73371e-157	6.12143e-156	2.18486	2.09662e-173	8.38877e-172	0.0268446	0.773303	0.999857	0.131968	0.100684	0.561357	Not_clustered
ENSMUSG00000037075.7	Rnf139	ring finger protein 139 [Source:MGI Symbol;Acc:MGI:1923091]	ENSMUSG00000037075	15	58761078	58778906	1	protein_coding	1587	4494	1411	4005	1409	4095	1523	3660	1538	3931	1306	4037	1066.89	5942.08	1024.08	6288.85	986.261	5461.06	1063.13	5783.51	981.271	5027.97	1002.68	5592.35	1011.47	5477.04	1029.96	5888.24	2.4369	7.31526e-187	3.20699e-185	2.51491	1.17384e-197	5.50143e-196	0.0273075	0.744841	0.999857	0.101963	0.100992	0.561943	Not_clustered
ENSMUSG00000031490.6	Eif4ebp1	eukaryotic translation initiation factor 4E binding protein 1 [Source:MGI Symbol;Acc:MGI:103267]	ENSMUSG00000031490	8	27750357	27766702	1	protein_coding	1432	1014	1359	672	1221	740	1383	662	1671	1554	1339	1195	962.691	1340.74	986.342	1055.21	854.666	986.857	965.399	1046.09	1066.13	1987.65	1028.02	1655.4	961.161	1438.42	993.252	1252.23	0.581711	0.0145175	0.0258435	0.334868	0.160281	0.226912	0.0527969	0.546065	0.999857	-0.182765	0.101416	NA	Not_clustered
ENSMUSG00000055024.12	Ep300	E1A binding protein p300 [Source:MGI Symbol;Acc:MGI:1276116]	ENSMUSG00000055024	15	81469552	81536278	1	protein_coding	6157	4698	6066	4393	5632	4126	6172	4065	6773	5096	5385	4618	4139.17	6211.82	4402.61	6898.11	3942.24	5502.4	4308.35	6423.48	4321.29	6518.08	4134.33	6397.19	4134.23	6077.43	4281.76	6572.93	0.555841	7.78325e-13	3.01603e-12	0.618211	1.73666e-15	7.63907e-15	0.051726	0.378323	0.999857	0.111343	0.101535	0.56368	Not_clustered
ENSMUSG00000052928.9	Ctif	CBP80/20-dependent translation initiation factor [Source:MGI Symbol;Acc:MGI:2685518]	ENSMUSG00000052928	18	75564295	75830625	-1	protein_coding	451	1548	405	1399	484	1468	499	1404	522	789	398	821	303.194	2046.81	293.943	2196.78	338.787	1957.71	348.325	2218.59	333.045	1009.18	305.564	1137.31	325.009	1671.23	315.944	1850.89	2.36227	1.13039e-17	5.39577e-17	2.55001	2.75758e-20	1.44462e-19	-0.0422376	0.757635	NA	0.147009	0.101637	NA	Not_clustered
ENSMUSG00000039013.16	Siglecf	sialic acid binding Ig-like lectin F [Source:MGI Symbol;Acc:MGI:2681107]	ENSMUSG00000039013	7	43000765	43008955	1	protein_coding	57	76	47	85	64	92	61	100	19	67	26	101	38.3194	100.489	34.1119	133.471	44.7982	122.69	42.5809	158.019	12.1223	85.6968	19.9615	139.913	31.7467	102.959	32.2181	143.801	1.70118	1.95326e-05	4.80579e-05	2.15487	6.02572e-08	1.79927e-07	0.123759	0.77389	NA	0.488497	0.101637	NA	Not_clustered
ENSMUSG00000057113.13	Npm1	nucleophosmin 1 [Source:MGI Symbol;Acc:MGI:106184]	ENSMUSG00000057113	11	33102287	33113206	-1	protein_coding	6649	4381	5059	3657	5998	4310	6291	3147	7423	5185	5968	4488	4469.92	5792.67	3671.75	5742.4	4198.43	5747.78	4391.41	4972.87	4736	6631.91	4581.93	6217.11	4468.12	6057.45	4215.03	5644.13	0.43904	0.000151595	0.000345092	0.421412	0.000284107	0.000633364	-0.0879947	0.170301	0.999857	-0.108638	0.101711	0.56368	Not_clustered
ENSMUSG00000023919.8	Cenpq	centromere protein Q [Source:MGI Symbol;Acc:MGI:1933744]	ENSMUSG00000023919	17	41233942	41245938	-1	protein_coding	69	30	95	22	123	63	114	32	61	42	59	13	46.3866	39.6668	68.9496	34.5455	86.0966	84.0162	79.5774	50.5662	38.9191	53.7204	45.2972	18.0086	57.1341	59.1345	64.608	34.3734	0.0507729	0.906202	0.929587	-0.919731	0.0400433	0.0657063	0.218995	0.486585	NA	-0.825343	0.10184	NA	Not_clustered
ENSMUSG00000032381.5	Ciao2a	cytosolic iron-sulfur assembly component 2A [Source:MGI Symbol;Acc:MGI:1915500]	ENSMUSG00000032381	9	66033893	66046237	1	protein_coding	3511	1235	2849	928	3307	1272	3357	950	3496	1031	2839	879	2360.34	1632.95	2067.76	1457.19	2314.81	1696.33	2343.34	1501.18	2230.51	1318.71	2179.64	1217.66	2301.89	1549.33	2196.91	1392.01	-0.571386	5.90113e-07	1.62785e-06	-0.659197	1.06761e-08	3.34028e-08	-0.0681501	0.303036	0.999857	-0.156155	0.102505	NA	Not_clustered
ENSMUSG00000004933.17	Matk	megakaryocyte-associated tyrosine kinase [Source:MGI Symbol;Acc:MGI:99259]	ENSMUSG00000004933	10	81088769	81099199	1	protein_coding	760	141	761	145	613	143	723	172	487	61	521	77	510.925	186.434	552.322	227.686	429.083	190.704	504.688	271.793	310.714	78.0225	399.997	106.666	416.908	151.72	485.669	202.048	-1.45898	4.78534e-05	0.000114167	-1.26765	0.000393222	0.000865144	0.234984	0.0502231	NA	0.411649	0.102562	NA	Not_clustered
ENSMUSG00000102152.1	Gm37475	predicted gene, 37475 [Source:MGI Symbol;Acc:MGI:5610703]	ENSMUSG00000102152	9	108346545	108347559	1	TEC	5	0	4	4	7	0	4	4	4	0	0	1	3.36135	0	2.90314	6.281	4.89981	0	2.79219	6.32077	2.55207	0	0	1.38527	3.60441	0	1.89844	4.66235	-3.89821	0.0127147	0.0228564	1.26908	0.287253	0.373327	-1.36219	0.360852	NA	4.05607	0.102573	NA	Not_clustered
ENSMUSG00000039770.6	Ypel5	yippee like 5 [Source:MGI Symbol;Acc:MGI:1916937]	ENSMUSG00000039770	17	73143448	73158190	1	protein_coding	3659	993	3294	934	3090	941	3405	876	3480	863	2678	917	2459.84	1312.97	2390.74	1466.61	2162.91	1254.91	2376.85	1384.25	2220.3	1103.83	2056.03	1270.3	2281.02	1223.9	2274.54	1373.72	-0.898426	2.85937e-18	1.39393e-17	-0.728251	1.75025e-12	6.74804e-12	-0.00450815	0.947037	0.999857	0.163853	0.102617	NA	Not_clustered
ENSMUSG00000032413.12	Rasa2	RAS p21 protein activator 2 [Source:MGI Symbol;Acc:MGI:2149960]	ENSMUSG00000032413	9	96421353	96513670	-1	protein_coding	533	543	499	649	378	485	468	490	518	643	419	568	358.32	717.969	362.167	1019.09	264.59	646.792	326.686	774.294	330.493	822.434	321.687	786.835	317.801	729.065	336.846	860.074	1.19767	1.51902e-14	6.35091e-14	1.35181	4.22246e-18	2.05352e-17	0.0929019	0.505839	NA	0.229263	0.102751	NA	Not_clustered
ENSMUSG00000117575.1	Gm36486	predicted gene, 36486 [Source:MGI Symbol;Acc:MGI:5595645]	ENSMUSG00000117575	17	29649772	29656422	-1	lncRNA	190	276	151	209	264	242	229	178	166	512	132	342	127.731	364.934	109.594	328.182	184.793	322.729	159.853	281.274	105.911	654.877	101.343	473.764	139.478	447.514	123.596	361.073	1.68306	9.76137e-08	2.82944e-07	1.54694	1.17291e-06	3.18658e-06	-0.166536	0.424682	NA	-0.283148	0.102755	NA	Not_clustered
[truncated: 54,531 more rows]

## Sheet: Notes
Samples
HiSeq stranded, paired-end
Workflow
[truncated: 11 more rows]
